# Supplementary material for: Bioacoustics for species management: two case studies with a Hawaiian forest bird
Source: Ecol Evol. 2015 Oct 5;5(20):4696–705. doi: 10.1002/ece3.1743 (PMC4670053; doi:10.1002/ece3.1743)
Supplement: Supplementary file 3 — Appendix S3. Zipped file containing the R codes, parameters and the training data for the Hawai'i ‘Amakihi detector. [file ECE3-5-4696-s003.xls]

## Sheet: matrix.txt
Avg.Amp..u.	F.RMS.Amp..U.	Leq..dB.	Max.Amp..U.	Min.Amp..U.	Peak.Amp..U.	RMS.Amp..U.	SEL..dB.	Q1.Freq..Hz.	Q3.Freq..Hz.	Agg.Entropy..bits.	Avg.Entropy..bits.	Avg.Power..dB.	BW.90...Hz.	Center.Freq..Hz.	Delta.Time..s.	Dur.90...s.	Energy..dB.	Freq.5...Hz.	Freq.95...Hz.	IQR.BW..Hz.	IQR.Dur..s.	Inband.Power..dB.	Length..frames.	Max.Entropy..bits.	Max.Freq..Hz.	Max.Power..dB.	Min.Entropy..bits.	Peak.Freq..Hz.	PFC.Avg.Slope..Hz.ms.	PFC.Max.Freq..Hz.	PFC.Max.Slope..Hz.ms.	PFC.Min.Freq..Hz.	PFC.Min.Slope..Hz.ms.	PFC.Num.Inf.Pts	Peak.Power..dB.	Sample.Length..samples.	Occupancy	Song
1.3	132.7	42.5	1421	-1775	1775	217.4	43.5	3100.8	4995.7	4.541	3.705	51.8	3617.6	4134.4	1.277	1	90	1722.7	5340.2	1894.9	0.5	42.5	56316	4.491	5168	69.6	2.296	5168	0.8	5340.2	1483.8	1033.6	-1365.1	210	69.6	56316	0.6068	1
0.1	133.2	42.5	971	-980	980	194.2	45.1	2756.2	4306.6	4.341	3.435	51.8	3273	3273	1.823	1.4	91.6	2067.2	5340.2	1550.4	0.7	42.5	80394	4.48	2756.2	71.4	2.133	2756.2	-1	5340.2	1009	1033.6	-1009	263	71.4	80394	0.5812	1
-0.4	124.6	41.9	761	-809	809	177.9	42.2	2928.5	4134.4	4.36	3.54	51.2	2928.5	3617.6	1.069	0.9	88.7	2067.2	4995.7	1205.9	0.4	41.9	47143	4.52	3789.8	70.3	1.72	3789.8	1.3	5340.2	1305.7	1205.9	-1305.7	167	70.3	47143	0.4891	1
-1.5	152.2	43.6	837	-768	837	192.6	40.9	2584	3789.8	3.859	2.931	53	2239.5	3273	0.528	0.4	87.4	2239.5	4478.9	1205.9	0.3	43.7	23285	4.454	2584	72.5	1.409	2584	-1.3	4651.2	1127.7	1033.6	-830.9	80	72.5	23285	0.6593	0
-1.2	98.5	39.9	622	-584	622	157.6	39	2756.2	4995.7	4.379	3.441	49.2	3445.3	3617.6	0.822	0.7	85.5	1722.7	5168	2239.5	0.4	39.9	36250	4.56	5168	68.2	1.708	5168	0.4	5340.2	1365.1	1033.6	-1424.4	96	68.2	36250	0.4311	1
-1.7	177	45	816	-902	902	213.3	42.1	2584	3962.1	3.915	2.835	54.3	2067.2	3445.3	0.514	0.4	88.6	2411.7	4478.9	1378.1	0.3	45	22667	4.43	3445.3	74.6	1.496	3445.3	1.4	5168	652.9	2067.2	-652.9	71	74.6	22667	0.8475	0
-0.7	153.3	43.7	870	-1196	1196	204.5	42.6	2584	3617.6	3.958	3.067	53.1	2411.7	3273	0.778	0.6	89.1	2067.2	4478.9	1033.6	0.3	43.7	34310	4.51	2584	73.3	1.516	2584	0.2	4478.9	712.2	1205.9	-830.9	117	73.3	34310	0.6082	0
0.2	100.1	40	726	-747	747	161.4	38.9	2584	3962.1	4.222	3.371	49.4	2584	3100.8	0.778	0.6	85.4	1894.9	4478.9	1378.1	0.3	40.1	34310	4.468	2411.7	70.3	1.536	2411.7	-1.1	4651.2	1127.7	1033.6	-1068.3	122	70.3	34310	0.444	0
-0.5	81.1	38.2	721	-654	721	157.6	35.9	2756.2	3962.1	4.393	3.495	47.6	3962.1	3273	0.592	0.5	82.5	1722.7	5684.8	1205.9	0.3	38.3	26107	4.536	3100.8	64.9	2.109	3100.8	-1.2	6029.3	830.9	1033.6	-1068.3	82	64.9	26107	0.4069	0
-2.7	161.7	44.2	847	-830	847	210.2	41.8	2928.5	3789.8	4.057	3.082	53.5	2067.2	3445.3	0.575	0.5	88.2	2411.7	4478.9	861.3	0.3	44.2	25358	4.345	2584	72	1.769	2584	0.9	6029.3	1187	1033.6	-1187	82	72	25358	0.8737	0
-0.1	113.2	41.1	842	-696	842	169.4	43.5	3789.8	4823.4	4.26	3.576	50.4	2928.5	4134.4	1.756	1.5	90	2411.7	5340.2	1033.6	0.7	41.1	77440	4.496	4134.4	69.6	2.145	4134.4	0.6	5857	890.3	1378.1	-949.6	315	69.6	77440	0.6678	1
0.2	102	40.2	822	-856	856	182.4	42.5	3962.1	4995.7	4.134	3.5	49.5	3273	4823.4	1.718	1.4	89	2067.2	5340.2	1033.6	0.7	40.2	75764	4.46	4995.7	69	2.287	4995.7	0.6	5684.8	1483.8	1033.6	-1424.4	210	69	75764	0.5811	1
-0.1	88.6	39	582	-760	760	154.6	41	3445.3	4651.2	4.468	3.686	48.3	3445.3	4134.4	1.602	1.3	87.4	1894.9	5340.2	1205.9	0.6	39	70649	4.567	4651.2	69.2	2.075	4651.2	0.4	5857	1127.7	1033.6	-1483.8	250	69.2	70649	0.346	1
-0.4	94.2	39.5	668	-593	668	154.9	37.2	2756.2	4651.2	4.576	3.589	48.8	3445.3	3789.8	0.595	0.5	83.7	1722.7	5168	1894.9	0.3	39.5	26240	4.514	2928.5	63.8	2.295	2928.5	0.6	5340.2	1187	1033.6	-1246.4	66	63.8	26240	0.4098	1
-0.4	95.1	39.6	713	-630	713	153.1	39.6	2584	4651.2	4.685	3.759	48.9	3962.1	3789.8	1.016	0.9	86.1	1722.7	5684.8	2067.2	0.5	39.6	44806	4.613	2584	67.1	2.157	2584	1.5	6029.3	1424.4	1033.6	-1424.4	161	67.1	44806	0.3286	1
0.3	171.8	44.7	1064	-1007	1064	210	43.9	2584	3789.8	3.828	2.942	54	2067.2	3100.8	0.838	0.7	90.4	2411.7	4478.9	1205.9	0.4	44.7	36956	4.335	2411.7	75.8	1.414	2411.7	1.7	4995.7	830.9	1894.9	-771.6	130	75.8	36956	0.7751	0
1	218.3	46.8	1117	-1210	1210	252	44.7	2584	2756.2	2.368	2.714	56.1	2067.2	2756.2	0.615	0.5	91.1	2411.7	4478.9	172.3	0.3	46.8	27122	4.46	2756.2	77.2	1.313	2756.2	0	6029.3	1187	1205.9	-1127.7	49	77.2	27122	0.7075	1
0.7	157.5	43.9	1328	-1251	1328	193.9	45.5	2411.7	3617.6	3.783	3.394	53.3	2411.7	2584	1.437	1	92	2239.5	4651.2	1205.9	0.3	43.9	63372	4.558	2584	77.9	1.311	2584	1.3	5857	1246.4	1033.6	-1187	221	77.9	63372	0.5131	1
-1.1	229.2	47.2	1257	-1379	1379	254.5	44.5	2584	2756.2	2.099	2.646	56.5	689.1	2756.2	0.531	0.5	90.8	2411.7	3100.8	172.3	0.3	47.2	23417	4.437	2756.2	78.6	1.27	2756.2	-0.7	6029.3	1068.3	1033.6	-890.3	46	78.6	23417	0.6066	0
-0.4	215.4	46.7	1367	-1327	1367	247	48.2	4134.4	4995.7	3.903	3.316	56	2584	4651.2	1.425	1.1	94.6	2756.2	5340.2	861.3	0.4	46.7	62842	4.576	5168	76.1	1.789	5168	-1.2	5512.5	1009	1722.7	-1009	212	76.1	62842	0.7658	1
-0.5	189.1	45.5	1452	-1078	1452	225.8	44.8	2584	4306.6	3.918	3.149	54.8	2756.2	3273	0.847	0.7	91.2	2411.7	5168	1722.7	0.4	45.5	37353	4.472	2584	79.3	1.306	2584	-0.4	5340.2	1246.4	1033.6	-1365.1	115	79.3	37353	0.7226	0
-2.7	216.6	46.7	1315	-1302	1315	246.2	44.5	2584	3445.3	3.301	3.004	56	2067.2	2584	0.604	0.4	91	2411.7	4478.9	861.3	0.3	46.7	26637	4.517	2584	80	1.303	2584	-2.9	6029.3	1187	1722.7	-1068.3	97	80	26637	0.5673	0
0	161.3	44.2	1002	-1027	1027	220.7	47	2411.7	2928.5	3.532	3.03	53.5	2067.2	2756.2	1.938	1.7	93.5	2067.2	4134.4	516.8	0.7	44.2	85466	4.404	2928.5	77.1	1.481	2928.5	0	6029.3	1483.8	1033.6	-1187	274	77.1	85466	0.6677	0
-2.3	178.4	45	874	-922	922	234.3	42.8	2411.7	2928.5	3.358	2.785	54.4	1550.4	2584	0.598	0.5	89.3	2067.2	3617.6	516.8	0.3	45	26372	4.275	2756.2	74	1.4	2756.2	2.3	4823.4	593.5	1894.9	-890.3	68	74	26372	0.7233	0
-0.3	152.3	43.7	818	-913	913	191.5	43.6	2584	3617.6	4.129	3.454	53	3100.8	2928.5	0.989	0.8	90	2067.2	5168	1033.6	0.6	43.6	43615	4.512	2584	75.2	1.488	2584	-2.3	5512.5	1187	1550.4	-1127.7	153	75.2	43615	0.7449	1
-0.8	166	44.4	857	-970	970	199.6	44.1	2411.7	2928.5	3.627	2.932	53.8	1894.9	2584	0.923	0.8	90.5	2067.2	3962.1	516.8	0.6	44.4	40705	4.349	2928.5	74.6	1.401	2928.5	0.4	4823.4	712.2	1550.4	-712.2	115	74.6	40705	0.5849	0
-1.2	211.2	46.5	1189	-1122	1189	236.3	45.9	2584	3100.8	3.186	2.635	55.8	1205.9	2756.2	0.871	0.8	92.3	2239.5	3445.3	516.8	0.5	46.5	38411	4.551	2756.2	78.4	1.314	2756.2	-0.2	5512.5	712.2	1722.7	-890.3	107	78.4	38411	0.65	0
-1	180.8	45.1	1048	-1239	1239	209.6	42.9	2584	2928.5	2.758	2.873	54.5	1033.6	2756.2	0.598	0.5	89.4	2067.2	3100.8	344.5	0.3	45.2	26372	4.491	2756.2	77.1	1.309	2756.2	0.9	4134.4	534.2	1205.9	-771.6	68	77.1	26372	0.4612	0
-0.2	153.4	43.7	1090	-979	1090	187.9	43.8	2411.7	3100.8	3.846	3.125	53.1	2239.5	2756.2	1.01	0.9	90.2	1894.9	4134.4	689.1	0.6	43.7	44541	4.425	2756.2	75.5	1.364	2756.2	-1.4	5684.8	1009	1550.4	-949.6	144	75.5	44541	0.5316	0
-0.3	173	44.8	1241	-1099	1241	202.6	47.2	2584	3273	3.905	3.057	54.1	2756.2	2756.2	1.765	1.5	93.7	2067.2	4823.4	689.1	1	44.8	77837	4.358	2928.5	76.1	1.39	2928.5	0	5512.5	890.3	1550.4	-949.6	215	76.1	77837	0.4375	0
0.9	245.3	47.8	1072	-1076	1076	266.9	45.6	2756.2	3100.8	3.234	2.59	57.1	2067.2	2928.5	0.598	0.5	92	2411.7	4478.9	344.5	0.4	47.8	26372	4.329	2928.5	76.7	1.353	2928.5	1.5	4651.2	534.2	1894.9	-534.2	71	76.7	26372	0.6796	0
0.2	235.8	47.4	1280	-1216	1280	260.6	49.8	3617.6	4995.7	4.336	3.151	56.8	3445.3	4306.6	1.733	1.5	96.3	2411.7	5857	1378.1	0.7	47.5	76425	4.215	3617.6	77.7	1.577	3617.6	1.5	5857	1246.4	1722.7	-1305.7	211	77.7	76425	0.742	1
-0.5	164.8	44.3	1072	-1124	1124	197	47.2	2584	3273	3.937	3.166	53.6	2756.2	2928.5	1.928	1.8	93.6	2067.2	4823.4	689.1	1	44.3	85025	4.339	2928.5	78.5	1.721	2928.5	0.1	6029.3	1483.8	1033.6	-1365.1	264	78.5	85025	0.6777	0
0.2	159.2	44	1018	-982	1018	192.1	46.4	2756.2	3273	3.822	3.248	53.4	2756.2	2928.5	1.727	1.5	92.9	2067.2	4823.4	516.8	0.6	44.1	76161	4.207	2928.5	74.6	1.439	2928.5	-1.1	6029.3	1424.4	1033.6	-1424.4	285	74.6	76161	0.6605	0
1.9	173.6	44.8	915	-832	915	203.8	42.9	2239.5	2584	2.998	3.041	54.1	2239.5	2584	0.645	0.5	89.3	2067.2	4306.6	344.5	0.3	44.8	28444	4.443	2584	75.4	1.404	2584	4.3	6029.3	949.6	1550.4	-949.6	65	75.4	28444	0.473	0
-0.5	171.3	44.7	1069	-941	1069	202.9	47.2	2411.7	3617.6	4.065	3.173	54	2928.5	2756.2	1.791	1.6	93.7	2067.2	4995.7	1205.9	0.8	44.7	78983	4.244	2584	75.6	1.828	2584	0.9	6029.3	1305.7	1550.4	-1127.7	240	75.6	78983	0.6337	0
-0.8	163.6	44.3	912	-999	999	192.5	43.6	2584	3445.3	3.951	2.903	53.6	2584	2928.5	0.865	0.8	90.1	2067.2	4651.2	861.3	0.5	44.3	38147	4.439	2584	74.2	1.633	2584	0.2	5512.5	1068.3	1033.6	-1009	100	74.2	38147	0.6443	0
0.1	195.4	45.8	1193	-1194	1194	219.9	45.8	2928.5	4306.6	3.882	2.902	55.1	2584	3100.8	1.007	0.8	92.3	2239.5	4823.4	1378.1	0.4	45.8	44409	4.322	2928.5	78.3	1.329	2928.5	0.9	4995.7	949.6	1550.4	-949.6	110	78.3	44409	0.5994	0
-0.6	406.4	52.2	2165	-2194	2194	420.6	50.1	3789.8	4478.9	3.424	2.607	61.5	2584	4306.6	0.613	0.4	96.5	2411.7	4995.7	689.1	0.1	52.1	27033	4.266	4306.6	82.3	1.341	4306.6	-3.7	5340.2	652.9	2411.7	-652.9	57	82.3	27033	0.7773	0
0	190	45.6	1178	-1291	1291	218.4	46.8	2584	2928.5	3.509	3.009	54.9	2239.5	2756.2	1.335	1.1	93.3	2067.2	4306.6	344.5	0.4	45.6	58874	4.595	2584	77.9	1.376	2584	2.3	5512.5	1009	1033.6	-1068.3	191	77.9	58874	0.4717	0
-0.4	331.1	50.4	2190	-2209	2209	352.3	49.6	4134.4	4651.2	3.214	2.797	59.7	1378.1	4306.6	0.828	0.7	96	3617.6	4995.7	516.8	0.1	50.3	36515	4.907	4651.2	83.5	1.274	4651.2	-1.7	5168	1246.4	0	-1365.1	102	83.5	36515	0.5053	0
-0.5	259.7	48.3	1436	-1542	1542	280.9	46.6	2411.7	4134.4	4.256	2.896	57.6	2928.5	3100.8	0.674	0.5	93.1	1894.9	4823.4	1722.7	0.2	48.3	29723	4.202	4651.2	76.5	1.424	4651.2	-1	4823.4	890.3	1033.6	-830.9	90	76.5	29723	0.6422	0
-0.5	172.9	44.8	1053	-886	1053	199.6	42	3617.6	3962.1	3.211	3.015	54.1	1894.9	3789.8	0.531	0.4	88.5	2411.7	4306.6	344.5	0.1	44.8	23417	4.324	3962.1	75.2	1.473	3962.1	-1	5340.2	1009	1894.9	-771.6	66	75.2	23417	0.4208	0
0.2	203.3	46.2	1004	-1070	1070	225.5	45.4	2756.2	3100.8	3.521	2.832	55.5	2067.2	2928.5	0.848	0.7	91.9	2067.2	4134.4	344.5	0.3	46.2	37397	4.323	2928.5	76.5	1.446	2928.5	0.6	4651.2	534.2	1722.7	-593.5	136	76.5	37397	0.5719	0
-0.2	181.8	45.2	1060	-1167	1167	221.2	44.4	2411.7	3617.6	4.209	3.341	54.5	3100.8	2756.2	0.827	0.7	90.8	1894.9	4995.7	1205.9	0.3	45.2	36471	4.379	3273	75.2	1.457	3273	4.8	6029.3	1365.1	1722.7	-1424.4	114	75.2	36471	0.5123	0
0.3	221.5	46.9	1522	-1637	1637	268.4	45.5	2756.2	3100.8	3.634	3.018	56.2	2756.2	2928.5	0.725	0.6	91.9	2067.2	4823.4	344.5	0.3	46.9	31973	4.356	2928.5	78.9	1.599	2928.5	0.2	4995.7	949.6	1550.4	-1009	87	78.9	31973	0.64	0
0.6	229.6	47.2	1137	-1365	1365	258.5	46.7	2756.2	5168	4.303	3.198	56.5	3617.6	3445.3	0.894	0.6	93.2	2239.5	5857	2411.7	0.3	47.2	39426	4.487	2928.5	78	1.441	2928.5	0.8	6029.3	1305.7	1033.6	-1661.8	114	78	39426	0.6266	0
-0.6	195.8	45.8	1041	-1090	1090	222.9	50.1	3273	4823.4	4.39	3.31	55.2	2928.5	3789.8	2.676	2.3	96.6	2411.7	5340.2	1550.4	1	45.8	118011	4.577	3789.8	76	1.72	3789.8	-0.4	6029.3	1305.7	1033.6	-1305.7	377	76	118011	0.8059	1
-0.5	184.7	45.3	1223	-1154	1223	211.3	46.7	2411.7	2928.5	3.544	2.965	54.6	2067.2	2756.2	1.364	1.1	93.1	1894.9	3962.1	516.8	0.6	45.3	60153	4.414	2756.2	75.5	1.421	2756.2	0.5	4823.4	1068.3	1378.1	-1068.3	194	75.5	60153	0.6574	0
0.8	168.9	44.6	1044	-1056	1056	211.1	47.6	2584	3617.6	4.1	3.082	53.9	2584	2928.5	2.005	1.8	94	2239.5	4823.4	1033.6	1	44.6	88421	4.248	3273	74.7	1.367	3273	-1.3	5857	1127.7	1378.1	-1127.7	300	74.7	88421	0.6744	0
0.1	145.1	43.2	1104	-1023	1104	191	47.5	2584	3789.8	4.351	3.41	52.6	2928.5	3100.8	2.671	2.3	94	2067.2	4995.7	1205.9	1.2	43.3	117792	4.609	2928.5	77.2	1.563	2928.5	-0.8	5857	1424.4	1033.6	-1365.1	418	77.2	117792	0.5304	1
-3.8	266.9	48.5	1515	-1538	1538	298.3	48.6	2756.2	3100.8	3.118	2.613	57.8	1205.9	2928.5	1.013	0.9	95	2239.5	3445.3	344.5	0.4	48.5	44673	4.424	2928.5	80.5	1.289	2928.5	0.2	5168	593.5	1722.7	-890.3	111	80.5	44673	0.6877	0
-1.6	300.6	49.6	1577	-1687	1687	338.3	52.2	2584	4823.4	4.296	3.09	58.9	3100.8	3445.3	1.851	1.5	98.7	2411.7	5512.5	2239.5	0.7	49.6	81629	4.406	4823.4	78.5	1.426	4823.4	0	6029.3	1365.1	1550.4	-1305.7	259	78.5	81629	0.8777	1
-0.1	259	48.3	1512	-1437	1512	327.9	48.7	2584	2756.2	2.956	2.7	57.6	1722.7	2584	1.112	0.9	95.2	2239.5	3962.1	172.3	0.7	48.2	49039	4.441	2584	79.5	1.282	2584	-0.2	5857	1305.7	1722.7	-1127.7	138	79.5	49039	0.705	0
-2.4	184.9	45.3	1605	-1596	1605	387.2	44	2756.2	3617.6	3.686	2.923	54.7	2067.2	3100.8	0.729	0.6	90.5	2584	4651.2	861.3	0.3	45.4	32149	4.398	2928.5	76.3	1.419	2928.5	-0.7	6029.3	1127.7	1722.7	-1068.3	87	76.3	32149	0.5976	0
1.9	280.8	49	1253	-1369	1369	325	49.5	2411.7	2584	2.34	2.509	58.3	689.1	2584	1.141	0.9	96	2411.7	3100.8	172.3	0.7	49	50318	4.449	2584	78.6	1.262	2584	0.9	4995.7	1068.3	1205.9	-1068.3	144	78.6	50318	0.6794	0
0.4	294.1	49.4	1702	-1860	1860	343	52.1	3617.6	5168	4.283	3.04	58.7	2928.5	4478.9	1.858	1.7	98.5	2756.2	5684.8	1550.4	0.5	49.4	81938	4.24	4651.2	79.2	1.624	4651.2	1	6029.3	1305.7	1550.4	-1305.7	228	79.2	81938	0.8266	1
-2.3	200.7	46.1	1599	-1322	1599	286	47.8	3100.8	4478.9	4.326	3.282	55.3	2928.5	3962.1	1.486	1.2	94.2	2239.5	5168	1378.1	0.6	46	65533	4.582	4134.4	76.1	1.451	4134.4	-0.5	5512.5	1127.7	1722.7	-1127.7	229	76.1	65533	0.7148	1
-2.5	176.6	44.9	1308	-1184	1308	267.7	44.3	2584	3617.6	3.905	3.236	54.3	2928.5	2756.2	0.859	0.8	90.7	2239.5	5168	1033.6	0.4	44.9	37882	4.472	2584	77.5	1.501	2584	-1.8	5857	1365.1	1722.7	-1365.1	107	77.5	37882	0.4358	1
1.3	132.7	42.5	1421	-1775	1775	217.4	43.5	3100.8	4995.7	4.541	3.705	51.8	3617.6	4134.4	1.277	1	90	1722.7	5340.2	1894.9	0.5	42.5	56316	4.491	5168	69.6	2.296	5168	0.8	5340.2	1483.8	1033.6	-1365.1	210	69.6	56316	0.6068	1
0.1	133.2	42.5	971	-980	980	194.2	45.1	2756.2	4306.6	4.341	3.435	51.8	3273	3273	1.823	1.4	91.6	2067.2	5340.2	1550.4	0.7	42.5	80394	4.48	2756.2	71.4	2.133	2756.2	-1	5340.2	1009	1033.6	-1009	263	71.4	80394	0.5812	1
-0.4	124.6	41.9	761	-809	809	177.9	42.2	2928.5	4134.4	4.36	3.54	51.2	2928.5	3617.6	1.069	0.9	88.7	2067.2	4995.7	1205.9	0.4	41.9	47143	4.52	3789.8	70.3	1.72	3789.8	1.3	5340.2	1305.7	1205.9	-1305.7	167	70.3	47143	0.4891	1
-1.5	152.2	43.6	837	-768	837	192.6	40.9	2584	3789.8	3.859	2.931	53	2239.5	3273	0.528	0.4	87.4	2239.5	4478.9	1205.9	0.3	43.7	23285	4.454	2584	72.5	1.409	2584	-1.3	4651.2	1127.7	1033.6	-830.9	80	72.5	23285	0.6593	0
-1.2	98.5	39.9	622	-584	622	157.6	39	2756.2	4995.7	4.379	3.441	49.2	3445.3	3617.6	0.822	0.7	85.5	1722.7	5168	2239.5	0.4	39.9	36250	4.56	5168	68.2	1.708	5168	0.4	5340.2	1365.1	1033.6	-1424.4	96	68.2	36250	0.4311	1
-1.7	177	45	816	-902	902	213.3	42.1	2584	3962.1	3.915	2.835	54.3	2067.2	3445.3	0.514	0.4	88.6	2411.7	4478.9	1378.1	0.3	45	22667	4.43	3445.3	74.6	1.496	3445.3	1.4	5168	652.9	2067.2	-652.9	71	74.6	22667	0.8475	0
-0.7	153.3	43.7	870	-1196	1196	204.5	42.6	2584	3617.6	3.958	3.067	53.1	2411.7	3273	0.778	0.6	89.1	2067.2	4478.9	1033.6	0.3	43.7	34310	4.51	2584	73.3	1.516	2584	0.2	4478.9	712.2	1205.9	-830.9	117	73.3	34310	0.6082	0
0.2	100.1	40	726	-747	747	161.4	38.9	2584	3962.1	4.222	3.371	49.4	2584	3100.8	0.778	0.6	85.4	1894.9	4478.9	1378.1	0.3	40.1	34310	4.468	2411.7	70.3	1.536	2411.7	-1.1	4651.2	1127.7	1033.6	-1068.3	122	70.3	34310	0.444	0
-0.5	81.1	38.2	721	-654	721	157.6	35.9	2756.2	3962.1	4.393	3.495	47.6	3962.1	3273	0.592	0.5	82.5	1722.7	5684.8	1205.9	0.3	38.3	26107	4.536	3100.8	64.9	2.109	3100.8	-1.2	6029.3	830.9	1033.6	-1068.3	82	64.9	26107	0.4069	0
-2.7	161.7	44.2	847	-830	847	210.2	41.8	2928.5	3789.8	4.057	3.082	53.5	2067.2	3445.3	0.575	0.5	88.2	2411.7	4478.9	861.3	0.3	44.2	25358	4.345	2584	72	1.769	2584	0.9	6029.3	1187	1033.6	-1187	82	72	25358	0.8737	0
-0.1	113.2	41.1	842	-696	842	169.4	43.5	3789.8	4823.4	4.26	3.576	50.4	2928.5	4134.4	1.756	1.5	90	2411.7	5340.2	1033.6	0.7	41.1	77440	4.496	4134.4	69.6	2.145	4134.4	0.6	5857	890.3	1378.1	-949.6	315	69.6	77440	0.6678	1
0.2	102	40.2	822	-856	856	182.4	42.5	3962.1	4995.7	4.134	3.5	49.5	3273	4823.4	1.718	1.4	89	2067.2	5340.2	1033.6	0.7	40.2	75764	4.46	4995.7	69	2.287	4995.7	0.6	5684.8	1483.8	1033.6	-1424.4	210	69	75764	0.5811	1
-0.1	88.6	39	582	-760	760	154.6	41	3445.3	4651.2	4.468	3.686	48.3	3445.3	4134.4	1.602	1.3	87.4	1894.9	5340.2	1205.9	0.6	39	70649	4.567	4651.2	69.2	2.075	4651.2	0.4	5857	1127.7	1033.6	-1483.8	250	69.2	70649	0.346	1
-0.4	94.2	39.5	668	-593	668	154.9	37.2	2756.2	4651.2	4.576	3.589	48.8	3445.3	3789.8	0.595	0.5	83.7	1722.7	5168	1894.9	0.3	39.5	26240	4.514	2928.5	63.8	2.295	2928.5	0.6	5340.2	1187	1033.6	-1246.4	66	63.8	26240	0.4098	1
-0.4	95.1	39.6	713	-630	713	153.1	39.6	2584	4651.2	4.685	3.759	48.9	3962.1	3789.8	1.016	0.9	86.1	1722.7	5684.8	2067.2	0.5	39.6	44806	4.613	2584	67.1	2.157	2584	1.5	6029.3	1424.4	1033.6	-1424.4	161	67.1	44806	0.3286	1
0.3	171.8	44.7	1064	-1007	1064	210	43.9	2584	3789.8	3.828	2.942	54	2067.2	3100.8	0.838	0.7	90.4	2411.7	4478.9	1205.9	0.4	44.7	36956	4.335	2411.7	75.8	1.414	2411.7	1.7	4995.7	830.9	1894.9	-771.6	130	75.8	36956	0.7751	0
1	218.3	46.8	1117	-1210	1210	252	44.7	2584	2756.2	2.368	2.714	56.1	2067.2	2756.2	0.615	0.5	91.1	2411.7	4478.9	172.3	0.3	46.8	27122	4.46	2756.2	77.2	1.313	2756.2	0	6029.3	1187	1205.9	-1127.7	49	77.2	27122	0.7075	1
0.7	157.5	43.9	1328	-1251	1328	193.9	45.5	2411.7	3617.6	3.783	3.394	53.3	2411.7	2584	1.437	1	92	2239.5	4651.2	1205.9	0.3	43.9	63372	4.558	2584	77.9	1.311	2584	1.3	5857	1246.4	1033.6	-1187	221	77.9	63372	0.5131	1
-1.1	229.2	47.2	1257	-1379	1379	254.5	44.5	2584	2756.2	2.099	2.646	56.5	689.1	2756.2	0.531	0.5	90.8	2411.7	3100.8	172.3	0.3	47.2	23417	4.437	2756.2	78.6	1.27	2756.2	-0.7	6029.3	1068.3	1033.6	-890.3	46	78.6	23417	0.6066	0
-0.4	215.4	46.7	1367	-1327	1367	247	48.2	4134.4	4995.7	3.903	3.316	56	2584	4651.2	1.425	1.1	94.6	2756.2	5340.2	861.3	0.4	46.7	62842	4.576	5168	76.1	1.789	5168	-1.2	5512.5	1009	1722.7	-1009	212	76.1	62842	0.7658	1
-0.5	189.1	45.5	1452	-1078	1452	225.8	44.8	2584	4306.6	3.918	3.149	54.8	2756.2	3273	0.847	0.7	91.2	2411.7	5168	1722.7	0.4	45.5	37353	4.472	2584	79.3	1.306	2584	-0.4	5340.2	1246.4	1033.6	-1365.1	115	79.3	37353	0.7226	0
-2.7	216.6	46.7	1315	-1302	1315	246.2	44.5	2584	3445.3	3.301	3.004	56	2067.2	2584	0.604	0.4	91	2411.7	4478.9	861.3	0.3	46.7	26637	4.517	2584	80	1.303	2584	-2.9	6029.3	1187	1722.7	-1068.3	97	80	26637	0.5673	0
0	161.3	44.2	1002	-1027	1027	220.7	47	2411.7	2928.5	3.532	3.03	53.5	2067.2	2756.2	1.938	1.7	93.5	2067.2	4134.4	516.8	0.7	44.2	85466	4.404	2928.5	77.1	1.481	2928.5	0	6029.3	1483.8	1033.6	-1187	274	77.1	85466	0.6677	0
-2.3	178.4	45	874	-922	922	234.3	42.8	2411.7	2928.5	3.358	2.785	54.4	1550.4	2584	0.598	0.5	89.3	2067.2	3617.6	516.8	0.3	45	26372	4.275	2756.2	74	1.4	2756.2	2.3	4823.4	593.5	1894.9	-890.3	68	74	26372	0.7233	0
-0.3	152.3	43.7	818	-913	913	191.5	43.6	2584	3617.6	4.129	3.454	53	3100.8	2928.5	0.989	0.8	90	2067.2	5168	1033.6	0.6	43.6	43615	4.512	2584	75.2	1.488	2584	-2.3	5512.5	1187	1550.4	-1127.7	153	75.2	43615	0.7449	1
-0.8	166	44.4	857	-970	970	199.6	44.1	2411.7	2928.5	3.627	2.932	53.8	1894.9	2584	0.923	0.8	90.5	2067.2	3962.1	516.8	0.6	44.4	40705	4.349	2928.5	74.6	1.401	2928.5	0.4	4823.4	712.2	1550.4	-712.2	115	74.6	40705	0.5849	0
-1.2	211.2	46.5	1189	-1122	1189	236.3	45.9	2584	3100.8	3.186	2.635	55.8	1205.9	2756.2	0.871	0.8	92.3	2239.5	3445.3	516.8	0.5	46.5	38411	4.551	2756.2	78.4	1.314	2756.2	-0.2	5512.5	712.2	1722.7	-890.3	107	78.4	38411	0.65	0
-1	180.8	45.1	1048	-1239	1239	209.6	42.9	2584	2928.5	2.758	2.873	54.5	1033.6	2756.2	0.598	0.5	89.4	2067.2	3100.8	344.5	0.3	45.2	26372	4.491	2756.2	77.1	1.309	2756.2	0.9	4134.4	534.2	1205.9	-771.6	68	77.1	26372	0.4612	0
-0.2	153.4	43.7	1090	-979	1090	187.9	43.8	2411.7	3100.8	3.846	3.125	53.1	2239.5	2756.2	1.01	0.9	90.2	1894.9	4134.4	689.1	0.6	43.7	44541	4.425	2756.2	75.5	1.364	2756.2	-1.4	5684.8	1009	1550.4	-949.6	144	75.5	44541	0.5316	0
-0.3	173	44.8	1241	-1099	1241	202.6	47.2	2584	3273	3.905	3.057	54.1	2756.2	2756.2	1.765	1.5	93.7	2067.2	4823.4	689.1	1	44.8	77837	4.358	2928.5	76.1	1.39	2928.5	0	5512.5	890.3	1550.4	-949.6	215	76.1	77837	0.4375	0
0.9	245.3	47.8	1072	-1076	1076	266.9	45.6	2756.2	3100.8	3.234	2.59	57.1	2067.2	2928.5	0.598	0.5	92	2411.7	4478.9	344.5	0.4	47.8	26372	4.329	2928.5	76.7	1.353	2928.5	1.5	4651.2	534.2	1894.9	-534.2	71	76.7	26372	0.6796	0
0.2	235.8	47.4	1280	-1216	1280	260.6	49.8	3617.6	4995.7	4.336	3.151	56.8	3445.3	4306.6	1.733	1.5	96.3	2411.7	5857	1378.1	0.7	47.5	76425	4.215	3617.6	77.7	1.577	3617.6	1.5	5857	1246.4	1722.7	-1305.7	211	77.7	76425	0.742	1
-0.5	164.8	44.3	1072	-1124	1124	197	47.2	2584	3273	3.937	3.166	53.6	2756.2	2928.5	1.928	1.8	93.6	2067.2	4823.4	689.1	1	44.3	85025	4.339	2928.5	78.5	1.721	2928.5	0.1	6029.3	1483.8	1033.6	-1365.1	264	78.5	85025	0.6777	0
0.2	159.2	44	1018	-982	1018	192.1	46.4	2756.2	3273	3.822	3.248	53.4	2756.2	2928.5	1.727	1.5	92.9	2067.2	4823.4	516.8	0.6	44.1	76161	4.207	2928.5	74.6	1.439	2928.5	-1.1	6029.3	1424.4	1033.6	-1424.4	285	74.6	76161	0.6605	0
1.9	173.6	44.8	915	-832	915	203.8	42.9	2239.5	2584	2.998	3.041	54.1	2239.5	2584	0.645	0.5	89.3	2067.2	4306.6	344.5	0.3	44.8	28444	4.443	2584	75.4	1.404	2584	4.3	6029.3	949.6	1550.4	-949.6	65	75.4	28444	0.473	0
-0.5	171.3	44.7	1069	-941	1069	202.9	47.2	2411.7	3617.6	4.065	3.173	54	2928.5	2756.2	1.791	1.6	93.7	2067.2	4995.7	1205.9	0.8	44.7	78983	4.244	2584	75.6	1.828	2584	0.9	6029.3	1305.7	1550.4	-1127.7	240	75.6	78983	0.6337	0
-0.8	163.6	44.3	912	-999	999	192.5	43.6	2584	3445.3	3.951	2.903	53.6	2584	2928.5	0.865	0.8	90.1	2067.2	4651.2	861.3	0.5	44.3	38147	4.439	2584	74.2	1.633	2584	0.2	5512.5	1068.3	1033.6	-1009	100	74.2	38147	0.6443	0
0.1	195.4	45.8	1193	-1194	1194	219.9	45.8	2928.5	4306.6	3.882	2.902	55.1	2584	3100.8	1.007	0.8	92.3	2239.5	4823.4	1378.1	0.4	45.8	44409	4.322	2928.5	78.3	1.329	2928.5	0.9	4995.7	949.6	1550.4	-949.6	110	78.3	44409	0.5994	0
-0.6	406.4	52.2	2165	-2194	2194	420.6	50.1	3789.8	4478.9	3.424	2.607	61.5	2584	4306.6	0.613	0.4	96.5	2411.7	4995.7	689.1	0.1	52.1	27033	4.266	4306.6	82.3	1.341	4306.6	-3.7	5340.2	652.9	2411.7	-652.9	57	82.3	27033	0.7773	0
0	190	45.6	1178	-1291	1291	218.4	46.8	2584	2928.5	3.509	3.009	54.9	2239.5	2756.2	1.335	1.1	93.3	2067.2	4306.6	344.5	0.4	45.6	58874	4.595	2584	77.9	1.376	2584	2.3	5512.5	1009	1033.6	-1068.3	191	77.9	58874	0.4717	0
-0.4	331.1	50.4	2190	-2209	2209	352.3	49.6	4134.4	4651.2	3.214	2.797	59.7	1378.1	4306.6	0.828	0.7	96	3617.6	4995.7	516.8	0.1	50.3	36515	4.907	4651.2	83.5	1.274	4651.2	-1.7	5168	1246.4	0	-1365.1	102	83.5	36515	0.5053	0
-0.5	259.7	48.3	1436	-1542	1542	280.9	46.6	2411.7	4134.4	4.256	2.896	57.6	2928.5	3100.8	0.674	0.5	93.1	1894.9	4823.4	1722.7	0.2	48.3	29723	4.202	4651.2	76.5	1.424	4651.2	-1	4823.4	890.3	1033.6	-830.9	90	76.5	29723	0.6422	0
-0.5	172.9	44.8	1053	-886	1053	199.6	42	3617.6	3962.1	3.211	3.015	54.1	1894.9	3789.8	0.531	0.4	88.5	2411.7	4306.6	344.5	0.1	44.8	23417	4.324	3962.1	75.2	1.473	3962.1	-1	5340.2	1009	1894.9	-771.6	66	75.2	23417	0.4208	0
0.2	203.3	46.2	1004	-1070	1070	225.5	45.4	2756.2	3100.8	3.521	2.832	55.5	2067.2	2928.5	0.848	0.7	91.9	2067.2	4134.4	344.5	0.3	46.2	37397	4.323	2928.5	76.5	1.446	2928.5	0.6	4651.2	534.2	1722.7	-593.5	136	76.5	37397	0.5719	0
-0.2	181.8	45.2	1060	-1167	1167	221.2	44.4	2411.7	3617.6	4.209	3.341	54.5	3100.8	2756.2	0.827	0.7	90.8	1894.9	4995.7	1205.9	0.3	45.2	36471	4.379	3273	75.2	1.457	3273	4.8	6029.3	1365.1	1722.7	-1424.4	114	75.2	36471	0.5123	0
0.3	221.5	46.9	1522	-1637	1637	268.4	45.5	2756.2	3100.8	3.634	3.018	56.2	2756.2	2928.5	0.725	0.6	91.9	2067.2	4823.4	344.5	0.3	46.9	31973	4.356	2928.5	78.9	1.599	2928.5	0.2	4995.7	949.6	1550.4	-1009	87	78.9	31973	0.64	0
0.6	229.6	47.2	1137	-1365	1365	258.5	46.7	2756.2	5168	4.303	3.198	56.5	3617.6	3445.3	0.894	0.6	93.2	2239.5	5857	2411.7	0.3	47.2	39426	4.487	2928.5	78	1.441	2928.5	0.8	6029.3	1305.7	1033.6	-1661.8	114	78	39426	0.6266	0
-0.6	195.8	45.8	1041	-1090	1090	222.9	50.1	3273	4823.4	4.39	3.31	55.2	2928.5	3789.8	2.676	2.3	96.6	2411.7	5340.2	1550.4	1	45.8	118011	4.577	3789.8	76	1.72	3789.8	-0.4	6029.3	1305.7	1033.6	-1305.7	377	76	118011	0.8059	1
-0.5	184.7	45.3	1223	-1154	1223	211.3	46.7	2411.7	2928.5	3.544	2.965	54.6	2067.2	2756.2	1.364	1.1	93.1	1894.9	3962.1	516.8	0.6	45.3	60153	4.414	2756.2	75.5	1.421	2756.2	0.5	4823.4	1068.3	1378.1	-1068.3	194	75.5	60153	0.6574	0
0.8	168.9	44.6	1044	-1056	1056	211.1	47.6	2584	3617.6	4.1	3.082	53.9	2584	2928.5	2.005	1.8	94	2239.5	4823.4	1033.6	1	44.6	88421	4.248	3273	74.7	1.367	3273	-1.3	5857	1127.7	1378.1	-1127.7	300	74.7	88421	0.6744	0
0.1	145.1	43.2	1104	-1023	1104	191	47.5	2584	3789.8	4.351	3.41	52.6	2928.5	3100.8	2.671	2.3	94	2067.2	4995.7	1205.9	1.2	43.3	117792	4.609	2928.5	77.2	1.563	2928.5	-0.8	5857	1424.4	1033.6	-1365.1	418	77.2	117792	0.5304	1
-3.8	266.9	48.5	1515	-1538	1538	298.3	48.6	2756.2	3100.8	3.118	2.613	57.8	1205.9	2928.5	1.013	0.9	95	2239.5	3445.3	344.5	0.4	48.5	44673	4.424	2928.5	80.5	1.289	2928.5	0.2	5168	593.5	1722.7	-890.3	111	80.5	44673	0.6877	0
-1.6	300.6	49.6	1577	-1687	1687	338.3	52.2	2584	4823.4	4.296	3.09	58.9	3100.8	3445.3	1.851	1.5	98.7	2411.7	5512.5	2239.5	0.7	49.6	81629	4.406	4823.4	78.5	1.426	4823.4	0	6029.3	1365.1	1550.4	-1305.7	259	78.5	81629	0.8777	1
-0.1	259	48.3	1512	-1437	1512	327.9	48.7	2584	2756.2	2.956	2.7	57.6	1722.7	2584	1.112	0.9	95.2	2239.5	3962.1	172.3	0.7	48.2	49039	4.441	2584	79.5	1.282	2584	-0.2	5857	1305.7	1722.7	-1127.7	138	79.5	49039	0.705	0
-2.4	184.9	45.3	1605	-1596	1605	387.2	44	2756.2	3617.6	3.686	2.923	54.7	2067.2	3100.8	0.729	0.6	90.5	2584	4651.2	861.3	0.3	45.4	32149	4.398	2928.5	76.3	1.419	2928.5	-0.7	6029.3	1127.7	1722.7	-1068.3	87	76.3	32149	0.5976	0
1.9	280.8	49	1253	-1369	1369	325	49.5	2411.7	2584	2.34	2.509	58.3	689.1	2584	1.141	0.9	96	2411.7	3100.8	172.3	0.7	49	50318	4.449	2584	78.6	1.262	2584	0.9	4995.7	1068.3	1205.9	-1068.3	144	78.6	50318	0.6794	0
0.4	294.1	49.4	1702	-1860	1860	343	52.1	3617.6	5168	4.283	3.04	58.7	2928.5	4478.9	1.858	1.7	98.5	2756.2	5684.8	1550.4	0.5	49.4	81938	4.24	4651.2	79.2	1.624	4651.2	1	6029.3	1305.7	1550.4	-1305.7	228	79.2	81938	0.8266	1
-2.3	200.7	46.1	1599	-1322	1599	286	47.8	3100.8	4478.9	4.326	3.282	55.3	2928.5	3962.1	1.486	1.2	94.2	2239.5	5168	1378.1	0.6	46	65533	4.582	4134.4	76.1	1.451	4134.4	-0.5	5512.5	1127.7	1722.7	-1127.7	229	76.1	65533	0.7148	1
-2.5	176.6	44.9	1308	-1184	1308	267.7	44.3	2584	3617.6	3.905	3.236	54.3	2928.5	2756.2	0.859	0.8	90.7	2239.5	5168	1033.6	0.4	44.9	37882	4.472	2584	77.5	1.501	2584	-1.8	5857	1365.1	1722.7	-1365.1	107	77.5	37882	0.4358	1
-0.1	309	49.8	1823	-1698	1823	336	52.7	2584	3962.1	4.232	3.052	59.1	3273	2928.5	1.953	1.6	99.2	2239.5	5512.5	1378.1	0.9	49.8	86128	4.39	5168	80.9	1.432	5168	0.2	6029.3	1305.7	1550.4	-1068.3	254	80.9	86128	0.8663	0
0	357.1	51.1	2074	-1868	2074	380.4	54.3	2411.7	2756.2	3.078	2.682	60.4	1722.7	2584	2.116	1.8	100.8	1894.9	3617.6	344.5	0.8	51.1	93316	4.421	2584	82.9	1.262	2584	1.1	5512.5	1068.3	1033.6	-1246.4	269	82.9	93316	0.6968	0
-0.2	815.2	58.2	5489	-5593	5593	824.1	65.4	3273	3617.6	2.19	2.639	67.5	516.8	3445.3	5.239	2	111.9	3273	3789.8	344.5	1	58.2	231040	4.435	3617.6	92.8	1.604	3617.6	0.4	6029.3	1483.8	1033.6	-1305.7	666	92.8	231040	0.8881	0
1.1	230.3	47.2	1521	-1631	1631	255.2	45.2	2584	2928.5	3.242	2.791	56.6	1894.9	2584	0.63	0.5	91.7	2239.5	4134.4	344.5	0.3	47.3	27783	4.249	2584	79.6	1.582	2584	-2.5	4134.4	534.2	1722.7	-534.2	92	79.6	27783	0.6498	0
-0.2	263.7	48.4	1530	-1553	1553	285.4	50.4	3617.6	4651.2	4.224	3.368	57.7	2756.2	4134.4	1.573	1.3	96.8	2584	5340.2	1033.6	0.7	48.4	69370	4.322	4134.4	77.8	3.423	4134.4	-0.9	5684.8	1068.3	2067.2	-1127.7	225	77.8	69370	0.9077	1
5.2	296.6	49.4	1967	-1700	1967	505.1	49	2584	3273	3.278	2.535	58.7	1205.9	2928.5	0.912	0.8	95.5	2239.5	3445.3	689.1	0.5	49.4	40219	4.435	3273	80.4	1.389	3273	0	5857	1246.4	2067.2	-1009	95	80.4	40219	0.7611	0
-0.7	375.4	51.5	2308	-2661	2661	426.2	56.1	2411.7	2928.5	3.321	2.467	60.8	1205.9	2756.2	2.882	2.5	102.5	2067.2	3273	516.8	1.3	51.5	127096	4.154	2756.2	85.3	1.342	2756.2	-0.2	5340.2	830.9	1550.4	-890.3	332	85.3	127096	0.7835	0
-0.7	132	42.4	1681	-1282	1681	177.9	44.3	2928.5	4651.2	4.596	3.743	51.7	3445.3	3617.6	1.547	1.4	90.7	2067.2	5512.5	1722.7	0.8	42.4	68223	4.297	3617.6	71.2	2.327	3617.6	-1.2	6029.3	1127.7	1722.7	-1127.7	261	71.2	68223	0.4315	1
-0.2	219.6	46.8	1445	-1586	1586	239.8	51.6	2756.2	3273	3.711	3.158	56.2	2584	2928.5	2.97	2.2	98	2239.5	4823.4	516.8	0.7	46.9	130977	4.633	2928.5	80.1	1.328	2928.5	0.1	6029.3	1305.7	1033.6	-1424.4	440	80.1	130977	0.5826	0
-0.3	329.4	50.4	1990	-2066	2066	344.3	54.6	2411.7	3100.8	3.573	2.878	59.7	2067.2	2756.2	2.644	1.6	101	2067.2	4134.4	689.1	1	50.4	116600	4.453	3100.8	82.8	1.389	3100.8	0.3	5340.2	1009	1550.4	-1305.7	369	82.8	116600	0.7014	0
-0.2	359.5	51.1	2485	-2331	2485	371.1	57.9	2411.7	2928.5	3.285	2.913	60.4	1205.9	2756.2	4.798	3.6	104.4	2239.5	3445.3	516.8	1.5	51.1	211592	4.114	3100.8	84	1.366	3100.8	-0.4	5512.5	1780.5	0	-1839.9	705	84	211592	0.7623	0
-0.4	206.7	46.3	1395	-1188	1395	230.8	48.2	2584	2928.5	3.48	3.058	55.6	1894.9	2756.2	1.541	1.2	94.6	2067.2	3962.1	344.5	0.6	46.3	67958	4.367	2756.2	77.6	3.156	2756.2	-0.2	6029.3	1068.3	1722.7	-1424.4	209	77.6	67958	0.6384	0
0	201.9	46.1	1251	-1253	1253	223.3	47.7	2411.7	2584	3.039	2.895	55.4	1550.4	2411.7	1.434	1.1	94.1	2067.2	3617.6	172.3	0.5	46.1	63240	4.455	2584	78.9	1.32	2584	0.1	4995.7	890.3	1033.6	-890.3	216	78.9	63240	0.6053	0
-0.3	267	48.5	1417	-1505	1505	282.5	51.4	2411.7	3100.8	3.782	2.988	57.9	3100.8	2928.5	1.928	1.7	97.9	2067.2	5168	689.1	1	48.6	85025	4.267	2928.5	80.1	1.409	2928.5	0.4	5512.5	1127.7	1722.7	-1068.3	296	80.1	85025	0.9127	1
0.2	204.7	46.2	969	-917	969	231.6	43.4	2584	4651.2	4.245	3.04	55.6	3445.3	2928.5	0.522	0.5	89.9	2067.2	5512.5	2067.2	0.3	46.3	23020	4.109	2928.5	72.8	1.491	2928.5	-6.4	6029.3	1009	1894.9	-1068.3	75	72.8	23020	0.8056	0
-0.2	274.4	48.8	1699	-1777	1777	297.2	51.5	2411.7	3100.8	3.472	2.825	58.1	1378.1	2756.2	1.863	1.6	97.9	1894.9	3273	689.1	1.1	48.8	82159	4.207	2756.2	80.9	1.573	2756.2	-0.2	5168	1187	1033.6	-1187	244	80.9	82159	0.7882	0
-0.8	335.7	50.5	3804	-3527	3804	410.3	57.1	3445.3	5168	4.437	3.194	59.9	3100.8	4306.6	4.519	2.7	103.5	2584	5684.8	1722.7	0.7	50.5	199287	4.367	3789.8	84.1	2.572	3789.8	-0.1	6029.3	1187	1722.7	-1187	680	84.1	199287	0.5864	1
-4.6	221.5	46.9	1650	-1642	1650	357.7	49	2411.7	2756.2	3.096	2.82	56.3	1205.9	2584	1.608	1.2	95.5	2067.2	3273	344.5	0.8	47	70913	4.388	2584	77.4	2.39	2584	-0.3	4995.7	1365.1	1033.6	-1365.1	241	77.4	70913	0.7184	0
0.4	187.7	45.5	1394	-1458	1458	255.3	49.8	2411.7	3100.8	3.606	3.047	54.8	2067.2	2756.2	2.723	2	96.3	2067.2	4134.4	689.1	0.8	45.5	120084	4.366	2928.5	79.2	1.438	2928.5	-0.3	5512.5	1068.3	1205.9	-1009	427	79.2	120084	0.6546	0
17.8	108.3	40.7	823	-944	944	211.9	38.2	3100.8	4823.4	4.658	3.85	50	4134.4	4134.4	0.569	0.4	84.7	1722.7	5857	1722.7	0.2	40.7	25093	4.907	4995.7	70	2.298	4995.7	-4	6029.3	1899.2	0	-1780.5	94	70	25093	0.4745	0
1	176.7	44.9	1144	-1187	1187	262.2	43.2	2239.5	2584	3.266	3.209	54.2	2411.7	2411.7	0.676	0.5	89.7	1894.9	4306.6	344.5	0.2	44.9	29811	4.37	2239.5	77.7	1.436	2239.5	-0.5	5168	1009	1550.4	-949.6	108	77.7	29811	0.5322	0
1.2	1102.2	60.8	12594	-10440	12594	1249.4	62.5	3445.3	3962.1	3.39	2.99	70.2	1550.4	3617.6	1.454	0.9	109	3273	4823.4	516.8	0.4	60.9	64121	4.35	3617.6	93	1.302	3617.6	-0.7	6029.3	712.2	2067.2	-949.6	235	93	64121	0.9261	0
-11.1	239.9	47.6	2025	-2204	2204	520.8	47.9	3100.8	4478.9	3.753	3.152	56.9	2584	3273	1.065	0.8	94.3	2756.2	5340.2	1378.1	0.2	47.6	46966	4.486	3273	81.3	1.319	3273	2	6029.3	1187	2067.2	-1068.3	142	81.3	46966	0.5777	1
-1.7	1134.6	61.1	17061	-17610	17610	1158.7	66.2	2928.5	3445.3	3.269	2.542	70.4	1378.1	3100.8	3.248	1.9	112.7	2411.7	3789.8	516.8	0.1	61.1	143237	4.434	2584	99.5	2.311	2584	0.4	5340.2	949.6	1550.4	-1009	432	99.5	143237	0.8713	0
-4.1	692.5	56.8	3054	-2823	3054	727.9	56.2	3273	3617.6	2.066	1.998	66.1	516.8	3445.3	0.877	0.7	102.7	3273	3789.8	344.5	0.4	56.8	38676	4.168	3445.3	87.6	1.202	3445.3	-0.2	4995.7	534.2	2411.7	-534.2	103	87.6	38676	0.8874	0
3.8	839.2	58.5	4129	-4132	4132	858.3	59.6	3273	3445.3	1.818	1.98	67.8	344.5	3445.3	1.288	1	106	3273	3617.6	172.3	0.5	58.5	56801	4.288	3445.3	90.5	1.217	3445.3	-0.5	5857	830.9	2411.7	-890.3	125	90.5	56801	0.8986	0
-0.6	327.1	50.3	2724	-2942	2942	555.8	55	2756.2	4651.2	4.321	2.815	59.6	3617.6	3100.8	2.923	2.5	101.4	2239.5	5857	1894.9	1.3	50.3	128904	4.267	2756.2	81.8	1.326	2756.2	-0.2	6029.3	1305.7	1550.4	-1246.4	387	81.8	128904	0.8064	1
1	207.1	46.3	1443	-1366	1443	268.7	49.9	2584	3962.1	4.267	3.089	55.6	3100.8	3100.8	2.287	2	96.4	2067.2	5168	1378.1	1.1	46.3	100857	3.925	2584	75.6	1.36	2584	-0.2	6029.3	1365.1	1722.7	-1365.1	337	75.6	100857	0.6497	1
-2.2	249.3	47.9	1802	-1586	1802	322.1	50.2	3273	3445.3	2.195	2.412	57.2	689.1	3445.3	1.686	1.4	96.6	2928.5	3617.6	172.3	0.7	47.9	74353	4.256	3445.3	80.7	1.382	3445.3	-0.6	5340.2	771.6	1033.6	-830.9	193	80.7	74353	0.5886	0
-0.7	277.7	48.9	2280	-1965	2280	313.5	52.2	2584	3100.8	3.678	2.79	58.2	2239.5	2756.2	2.166	1.8	98.7	2067.2	4306.6	516.8	0.7	48.9	95520	4.063	2756.2	80.5	1.466	2756.2	-0.2	6029.3	1305.7	1550.4	-1187	309	80.5	95520	0.6944	0
-0.6	326.2	50.3	2287	-2355	2355	341.8	55.1	2928.5	4823.4	4.522	3.009	59.6	3273	4134.4	3.013	2.1	101.5	2239.5	5512.5	1894.9	0.9	50.3	132873	3.817	4306.6	83	2.025	4306.6	-0.2	6029.3	1365.1	1550.4	-1305.7	410	83	132873	0.6541	1
0.1	342.2	50.7	1473	-1602	1602	354.9	48.5	2584	3100.8	3.505	2.824	60	2067.2	2756.2	0.601	0.5	94.9	2239.5	4306.6	516.8	0.3	50.7	26504	4.252	2756.2	79	1.437	2756.2	0.3	5168	949.6	1722.7	-1127.7	80	79	26504	0.8551	0
0.1	276.8	48.8	1229	-1248	1248	291.7	52.5	3273	3617.6	2.637	2.485	58.2	1550.4	3445.3	2.317	1.9	98.9	2756.2	4306.6	344.5	1.1	48.8	102180	4.245	3445.3	79.3	1.295	3445.3	-0.9	5340.2	949.6	1550.4	-830.9	286	79.3	102180	0.5551	0
0.1	243.7	47.7	1606	-1810	1810	267.3	52.7	3100.8	4995.7	4.554	3.039	57.1	3445.3	3789.8	3.117	2.7	99.2	2239.5	5684.8	1894.9	1.3	47.8	137459	4.386	5168	76.8	1.812	5168	0.3	6029.3	1068.3	1205.9	-1127.7	412	76.8	137459	0.6881	1
-0.2	182.1	45.2	844	-1035	1035	206.9	44.2	2239.5	4134.4	3.745	3.343	54.5	3100.8	2411.7	0.793	0.6	90.7	2067.2	5168	1894.9	0.3	45.2	34972	4.506	2411.7	75.8	1.425	2411.7	-1.3	5512.5	1187	1550.4	-1187	101	75.8	34972	0.3663	1
-0.1	510.8	54.2	2982	-3016	3016	518.4	56.4	2239.5	2584	2.875	2.333	63.5	861.3	2411.7	1.677	1.3	102.8	2067.2	2928.5	344.5	0.6	54.2	73956	3.983	2584	85.1	1.547	2584	-0.6	5857	1424.4	1550.4	-1365.1	217	85.1	73956	0.7457	0
-0.4	237.6	47.5	1276	-1570	1570	255.2	50.3	3273	4995.7	4.446	3.174	56.8	3100.8	4134.4	1.887	1.6	96.7	2411.7	5512.5	1722.7	0.8	47.5	83217	4.225	4823.4	75.8	2.13	4823.4	0.9	5857	1187	1894.9	-1187	240	75.8	83217	0.5231	1
0.1	184.2	45.3	1177	-1039	1177	209.9	47.8	2584	3273	3.994	2.868	54.7	2928.5	2928.5	1.779	1.6	94.3	2067.2	4995.7	689.1	0.6	45.4	78454	4.323	3273	75.3	1.635	3273	0	6029.3	1187	1205.9	-1187	230	75.3	78454	0.6917	0
3.8	165.9	44.4	1007	-868	1007	196.1	41.4	3617.6	4306.6	3.715	2.992	53.8	2756.2	3962.1	0.503	0.3	87.9	3100.8	5857	689.1	0.2	44.5	22182	4.445	3962.1	72	1.56	3962.1	1	6029.3	830.9	2239.5	-1009	68	72	22182	0.711	0
-0.1	272.6	48.7	1789	-2078	2078	287.8	54.7	2411.7	3617.6	4.204	2.93	58	3445.3	2756.2	3.985	3	101.2	1894.9	5340.2	1205.9	1.4	48.7	175739	4.454	2928.5	82.4	1.727	2928.5	0.3	5857	1127.7	1550.4	-1127.7	541	82.4	175739	0.8791	1
1	141	43	740	-749	749	178.2	44.2	3445.3	3789.8	3.453	3.006	52.4	3617.6	3445.3	1.329	1.2	90.7	2067.2	5684.8	344.5	0.7	43	58608	4.324	3445.3	71.2	1.59	3445.3	0.3	6029.3	949.6	1033.6	-949.6	165	71.2	58608	0.6921	0
-0.3	309.8	49.8	1493	-1502	1502	326.1	53	2239.5	2756.2	3.299	2.558	59.1	1378.1	2411.7	2.102	1.9	99.5	1894.9	3273	516.8	0.9	49.8	92698	3.751	2067.2	80.8	1.238	2067.2	0	5684.8	1187	1550.4	-1187	260	80.8	92698	0.7196	0
-0.2	226.4	47.1	1322	-1219	1322	244.2	50.9	2411.7	2756.2	2.989	2.613	56.4	1033.6	2584	2.374	1.9	97.3	1894.9	2928.5	344.5	0.8	47.1	104694	4.415	2756.2	78.2	1.43	2756.2	0	4134.4	534.2	1550.4	-534.2	323	78.2	104694	0.7445	0
0.3	288.6	49.2	1964	-2058	2058	302.9	53.7	2411.7	2756.2	2.985	2.627	58.5	1033.6	2584	2.822	2.1	100.2	2067.2	3100.8	344.5	1	49.2	124450	4.341	2756.2	83.6	1.27	2756.2	-0.9	5168	1009	1205.9	-1009	357	83.6	124450	0.7541	0
-0.4	137.2	42.7	715	-858	858	167.7	44	2756.2	4823.4	4.45	3.509	52.1	3273	3617.6	1.344	1.2	90.5	2067.2	5340.2	2067.2	0.7	42.8	59271	4.45	5168	69.6	2.026	5168	0.6	5857	1009	2067.2	-1068.3	199	69.6	59271	0.6134	1
-0.3	276.1	48.8	2081	-1749	2081	291.4	53.3	2411.7	4134.4	4.123	2.987	58.1	3100.8	2584	2.836	2.1	99.8	2067.2	5168	1722.7	0.7	48.8	125068	4.529	2411.7	80.2	1.744	2411.7	1	6029.3	1009	1550.4	-1068.3	341	80.2	125068	0.6551	1
0.1	291.5	49.3	1582	-1792	1792	305.9	52	2411.7	2756.2	2.827	2.421	58.6	861.3	2584	1.849	1.6	98.4	2067.2	2928.5	344.5	0.8	49.3	81541	4.206	2756.2	81.6	1.351	2756.2	-0.2	3789.8	593.5	1550.4	-593.5	207	81.6	81541	0.8163	0
0.1	142.8	43.1	915	-744	915	171.7	44.6	2756.2	4651.2	4.272	3.238	52.4	2756.2	4134.4	1.402	1.2	91	2411.7	5168	1894.9	0.7	43.1	61828	4.496	2584	72.5	1.691	2584	0.6	6029.3	1068.3	1894.9	-1068.3	154	72.5	61828	0.5217	1
-0.1	310.4	49.8	1838	-1973	1973	324.2	53.9	2411.7	2756.2	2.76	2.59	59.2	861.3	2584	2.545	2.1	100.4	2067.2	2928.5	344.5	1.2	49.9	112235	4.291	2584	83.4	1.293	2584	-0.2	4478.9	890.3	1378.1	-890.3	316	83.4	112235	0.6899	0
-0.6	197.7	45.9	1687	-1823	1823	221.8	49.4	3789.8	4995.7	3.999	3.228	55.3	2756.2	4823.4	2.241	1.9	95.9	2584	5340.2	1205.9	0.9	45.9	98828	4.53	5168	80.1	1.668	5168	0.3	6029.3	1246.4	1378.1	-1187	272	80.1	98828	0.4611	1
0.1	279.7	48.9	2011	-1732	2011	300.6	53.9	2411.7	2756.2	3.296	2.855	58.2	2239.5	2584	3.149	2.5	100.4	2067.2	4306.6	344.5	1.4	48.9	138871	4.416	2584	82.3	1.481	2584	-0.7	6029.3	1424.4	1205.9	-1305.7	394	82.3	138871	0.6295	0
-1	145.4	43.3	780	-716	780	172.9	42.1	2411.7	2756.2	3.328	3.108	52.5	2411.7	2584	0.766	0.7	88.5	1894.9	4306.6	344.5	0.5	43.2	33781	4.328	2584	72.7	1.589	2584	-0.5	4995.7	1127.7	1550.4	-1127.7	94	72.7	33781	0.4053	0
-0.2	293.4	49.3	1892	-1891	1892	315.3	52.9	2239.5	2756.2	3.177	2.633	58.7	1378.1	2584	2.264	1.9	99.4	1894.9	3273	516.8	0.9	49.4	99843	4.179	2756.2	81.7	1.329	2756.2	0.1	4995.7	1068.3	1550.4	-890.3	313	81.7	99843	0.6885	0
-0.8	166.9	44.4	961	-901	961	192.3	46.8	3617.6	4823.4	4.352	3.362	53.8	2928.5	4134.4	1.738	1.5	93.3	2411.7	5340.2	1205.9	0.7	44.5	76646	4.423	4995.7	73.2	2.493	4995.7	0.2	6029.3	949.6	1378.1	-1068.3	208	73.2	76646	0.5693	1
-0.4	300.7	49.6	2020	-2073	2073	317.2	53.6	2239.5	2756.2	2.944	2.509	58.9	861.3	2584	2.522	2	100	2067.2	2928.5	516.8	1.2	49.6	111220	4.907	2756.2	84.2	1.313	2756.2	-0.3	6029.3	1187	0	-1187	320	84.2	111220	0.7066	0
-0.6	133.5	42.5	687	-675	687	165.2	39.8	2584	3445.3	3.897	3.103	51.8	2756.2	2928.5	0.537	0.5	86.3	2067.2	4823.4	861.3	0.3	42.5	23682	4.514	2584	70.5	1.548	2584	1.6	5168	771.6	1722.7	-771.6	60	70.5	23682	0.3081	0
0.1	138.9	42.9	772	-808	808	167.7	44.2	2584	3962.1	4.324	3.433	52.2	2928.5	3100.8	1.379	1.2	90.7	2239.5	5168	1378.1	0.7	42.9	60814	4.54	3445.3	71.1	1.745	3445.3	0.3	6029.3	1127.7	1722.7	-1365.1	198	71.1	60814	0.3747	1
-0.7	238.5	47.5	1539	-1583	1583	256.5	49.6	3445.3	4306.6	4.271	3.215	56.9	3273	3789.8	1.591	1.3	96	2067.2	5340.2	861.3	0.6	47.6	70164	4.105	3445.3	79	1.514	3445.3	0.5	6029.3	1365.1	1033.6	-1305.7	197	79	70164	0.6807	1
-0.2	216.4	46.7	1165	-1141	1165	236.5	49.3	2239.5	2584	3.185	2.76	56	1722.7	2411.7	1.808	1.5	95.7	1894.9	3617.6	344.5	0.9	46.7	79733	4.043	2411.7	77	1.638	2411.7	-0.1	5512.5	1187	1550.4	-1246.4	248	77	79733	0.6212	1
0	145.7	43.3	824	-876	876	171.5	41.3	2411.7	4478.9	4.11	3.09	52.6	3273	2756.2	0.639	0.5	87.8	2067.2	5340.2	2067.2	0.2	43.3	28180	4.4	4478.9	71.1	1.593	4478.9	0.3	5512.5	1068.3	1550.4	-1127.7	88	71.1	28180	0.3591	0
-0.2	238	47.5	1616	-1442	1616	263.6	51.1	2411.7	3789.8	4.342	3.077	56.8	3100.8	3100.8	2.267	1.9	97.5	2067.2	5168	1378.1	0.9	47.5	99975	4.409	3617.6	76.5	1.638	3617.6	0	6029.3	1246.4	1033.6	-1187	281	76.5	99975	0.6274	1
0	235.2	47.4	1277	-1262	1277	254.8	49.1	3273	4823.4	4.371	3.214	56.8	3100.8	4134.4	1.48	1.2	95.6	2411.7	5512.5	1550.4	0.6	47.4	65268	4.321	3445.3	75.6	1.674	3445.3	-1.9	6029.3	1246.4	1550.4	-1127.7	189	75.6	65268	0.7529	1
0.6	340.2	50.6	1832	-1949	1949	368.4	48.1	2756.2	3962.1	3.755	2.713	59.9	2067.2	3617.6	0.56	0.4	94.6	2411.7	4478.9	1205.9	0.3	50.6	24696	4.367	3617.6	80.1	1.423	3617.6	1.9	5340.2	949.6	2411.7	-949.6	72	80.1	24696	0.715	0
-0.6	278.9	48.9	1609	-1673	1673	294	50.8	3445.3	4651.2	4.171	2.995	58.2	2928.5	3789.8	1.547	1.3	97.3	2584	5512.5	1205.9	0.6	48.9	68222	3.897	3617.6	78.9	1.895	3617.6	2.2	5684.8	949.6	1894.9	-949.6	176	78.9	68222	0.818	1
-0.2	198	45.9	1069	-1129	1129	216.1	49.5	3273	4823.4	4.34	3.351	55.3	2756.2	4134.4	2.278	1.9	96	2584	5340.2	1550.4	0.7	45.9	100460	4.406	4478.9	75	1.72	4478.9	0.2	5512.5	1009	2067.2	-1009	315	75	100460	0.6866	1
0.1	250	48	2081	-2067	2081	265.3	51.1	3445.3	4995.7	4.165	3.121	57.3	3273	4651.2	2.054	1.7	97.5	2239.5	5512.5	1550.4	0.9	48	90581	4.461	5168	83.7	2.053	5168	-0.4	5684.8	1187	1722.7	-1187	217	83.7	90581	0.4548	1
-1	179.7	45.1	1011	-878	1011	204.3	43.3	2756.2	3962.1	4.113	3.155	54.4	2239.5	3617.6	0.656	0.6	89.7	2411.7	4651.2	1205.9	0.2	45.1	28930	4.476	2584	72.2	1.78	2584	3.4	5857	1365.1	1894.9	-1127.7	109	72.2	28930	0.5133	0
-0.4	217.9	46.8	1545	-1674	1674	243.5	52.4	3445.3	5168	4.471	3.393	56.1	3100.8	4478.9	3.683	2.8	98.9	2584	5684.8	1722.7	1	46.8	162420	4.907	5512.5	78.1	1.615	5512.5	-0.3	5857	1246.4	0	-1187	511	78.1	162420	0.5887	1
-0.7	165.4	44.4	914	-842	914	190.3	45.8	3100.8	4651.2	4.338	3.186	53.7	2928.5	4134.4	1.39	1.3	92.3	2411.7	5340.2	1550.4	0.6	44.4	61299	4.407	2584	73	1.517	2584	-0.5	5857	771.6	2067.2	-830.9	198	73	61299	0.4885	1
-0.5	321.3	50.1	1733	-2061	2061	335.3	52.2	3962.1	5512.5	4.102	3.199	59.4	2928.5	4995.7	1.594	1.2	98.6	2756.2	5684.8	1550.4	0.6	50.1	70295	4.185	5512.5	82.9	2.164	5512.5	1.2	6029.3	1127.7	2239.5	-1068.3	237	82.9	70295	0.878	1
-0.2	140.1	42.9	658	-704	704	166	44.2	3273	4651.2	4.358	3.478	52.3	3100.8	4134.4	1.332	1.2	90.6	2239.5	5340.2	1378.1	0.7	42.9	58741	4.479	3445.3	68.3	1.927	3445.3	-1.4	5512.5	949.6	1722.7	-949.6	204	68.3	58741	0.3442	1
-0.9	149.5	43.5	774	-830	830	175.1	44	3617.6	4651.2	4.206	3.403	52.8	2756.2	3962.1	1.115	1	90.4	2584	5340.2	1033.6	0.5	43.5	49172	4.437	3789.8	70.2	1.826	3789.8	-0.8	5684.8	1127.7	2067.2	-890.3	155	70.2	49172	0.3932	1
0.9	250.2	48	1309	-1300	1309	268	47.6	3617.6	5168	4.416	3.336	57.3	3273	4478.9	0.923	0.7	94.1	2411.7	5684.8	1550.4	0.3	48	40704	4.314	4478.9	76.7	1.893	4478.9	1.3	6029.3	1246.4	2067.2	-1187	137	76.7	40704	0.7107	1
0.4	197.6	45.9	1273	-1105	1273	227	46.4	3445.3	4823.4	4.574	3.293	55.3	4134.4	4306.6	1.121	1	92.9	1722.7	5857	1378.1	0.5	46	49436	4.379	5684.8	73.8	1.643	5684.8	1.5	6029.3	1602.5	1205.9	-1543.1	162	73.8	49436	0.5389	1
1.8	178.4	45	904	-805	904	202.3	43.5	2756.2	4134.4	4.059	3.069	54.4	2756.2	3962.1	0.711	0.6	90	2411.7	5168	1378.1	0.3	45.1	31355	4.103	4134.4	70.5	1.77	4134.4	-2.5	6029.3	1187	2239.5	-1187	118	70.5	31355	0.5061	1
-0.2	391.7	51.9	2994	-2463	2994	426.7	55.4	2411.7	4134.4	4.429	3.042	61.2	3445.3	2928.5	2.238	1.9	101.8	2067.2	5512.5	1722.7	0.8	51.9	98696	4.321	3100.8	80.2	1.407	3100.8	0.4	5684.8	1305.7	1722.7	-1305.7	288	80.2	98696	0.8197	1
-0.8	392.4	51.9	2203	-2135	2203	455.6	54.6	2411.7	2928.5	3.648	2.724	61.2	2411.7	2756.2	1.886	1.6	101.1	2067.2	4478.9	516.8	0.7	51.9	83173	4.155	2411.7	82.4	1.384	2411.7	-0.4	6029.3	1127.7	1550.4	-1127.7	252	82.4	83173	0.8062	0
0.5	187.5	45.5	1102	-1099	1102	293.7	42.8	2584	5340.2	4.191	3.137	54.8	3789.8	2928.5	0.545	0.5	89.3	1894.9	5684.8	2756.2	0.3	45.5	24034	4.362	2756.2	73.2	1.577	2756.2	0	6029.3	1246.4	1550.4	-1365.1	82	73.2	24034	0.4096	0
-0.4	1258.8	62	8394	-7737	8394	1279.1	65.2	3445.3	3617.6	2.107	2.24	71.3	516.8	3445.3	2.087	1.2	111.6	3100.8	3617.6	172.3	0.5	62	92037	4.346	3445.3	95.5	1.19	3445.3	0.2	4823.4	534.2	1894.9	-890.3	277	95.5	92037	0.8025	0
1.1	270.3	48.6	1502	-1582	1582	350.6	48.9	2411.7	2928.5	3.35	2.818	58	2239.5	2756.2	1.071	0.9	95.4	2067.2	4306.6	516.8	0.6	48.7	47231	4.38	2928.5	79.7	1.388	2928.5	-0.6	5512.5	1068.3	1894.9	-1009	134	79.7	47231	0.4472	0
-2.1	279.9	48.9	1718	-1978	1978	360.5	49.8	2411.7	2928.5	3.618	2.75	58.2	2239.5	2756.2	1.213	1.1	96.2	1894.9	4134.4	516.8	0.5	48.9	53493	4.254	2756.2	78.7	1.399	2756.2	-0.6	6029.3	1424.4	1722.7	-1365.1	181	78.7	53493	0.5096	0
-2.1	262.5	48.4	1539	-1473	1539	335.1	45.7	2239.5	3445.3	3.944	2.907	57.7	2411.7	2756.2	0.534	0.4	92.1	1894.9	4306.6	1205.9	0.1	48.4	23550	4.368	2756.2	79.2	1.531	2756.2	3.3	5857	1187	1722.7	-1305.7	61	79.2	23550	0.5598	0
-2.8	313.8	49.9	1269	-1288	1288	362.9	47.2	2411.7	2756.2	2.881	2.369	59.2	1033.6	2584	0.528	0.5	93.6	2239.5	3273	344.5	0.3	49.9	23285	4.251	2928.5	77.7	1.345	2928.5	-0.3	4306.6	652.9	1894.9	-652.9	63	77.7	23285	0.6374	0
-0.5	256.2	48.2	1747	-2181	2181	333	48.6	2411.7	2928.5	3.721	2.833	57.5	2928.5	2756.2	1.105	1	95	2067.2	4995.7	516.8	0.5	48.2	48731	4.461	2756.2	78.6	1.389	2756.2	-0.6	5512.5	1246.4	1550.4	-1246.4	162	78.6	48731	0.4593	0
-1.1	233.4	47.4	1494	-1170	1494	308.3	49.9	2239.5	2756.2	3.647	2.992	56.7	2411.7	2584	1.802	1.6	96.4	1894.9	4306.6	516.8	0.9	47.4	79468	4.404	2411.7	76.7	1.912	2411.7	1.2	5684.8	1009	1550.4	-949.6	243	76.7	79468	0.401	0
-4.9	228.4	47.2	1574	-1952	1952	382.2	44.5	2584	3273	3.803	2.912	56.5	2584	2928.5	0.537	0.5	90.9	2239.5	4823.4	689.1	0.3	47.1	23682	4.182	2928.5	73.9	1.527	2928.5	-0.6	4995.7	771.6	1722.7	-771.6	79	73.9	23682	0.4108	0
-2.5	342.4	50.7	1957	-1899	1957	470.6	48	2584	3100.8	3.532	2.676	60	1894.9	2756.2	0.534	0.5	94.4	2239.5	4134.4	516.8	0.3	50.7	23550	4.388	3273	78.7	1.381	3273	-0.7	5168	593.5	1894.9	-712.2	72	78.7	23550	0.6739	0
0.8	202.5	46.1	1728	-1232	1728	336.3	45.6	2239.5	2756.2	3.717	2.945	55.5	2756.2	2584	0.877	0.8	92	1722.7	4478.9	516.8	0.4	46.2	38676	4.363	2584	76.6	1.435	2584	-0.6	4823.4	949.6	1550.4	-949.6	136	76.6	38676	0.4603	0
-0.7	329	50.3	2342	-2440	2440	403.4	47.4	2411.7	3445.3	4.053	2.975	59.7	2584	2928.5	0.505	0.4	93.8	2067.2	4651.2	1033.6	0.1	50.3	22270	4.197	3273	79.7	1.354	3273	-1.4	4651.2	712.2	1550.4	-771.6	78	79.7	22270	0.7011	0
1.7	256.4	48.2	2025	-1805	2025	326.1	48.7	2411.7	3273	3.902	3.068	57.5	2239.5	2756.2	1.126	1	95.1	2067.2	4306.6	861.3	0.5	48.2	49657	4.474	2584	78.2	1.485	2584	0.6	5857	1305.7	1550.4	-1127.7	183	78.2	49657	0.5747	0
-0.8	428.5	52.6	2704	-2531	2704	478.4	52.2	3273	3445.3	2.716	2.683	62	1033.6	3273	0.914	0.5	98.7	2584	3617.6	172.3	0.3	52.7	40307	4.384	3273	83.9	1.383	3273	0.8	5168	1068.3	1722.7	-1009	93	83.9	40307	0.619	0
-0.5	285.6	49.1	2147	-2003	2147	367.6	54.6	2584	3789.8	4.163	3.219	58.4	3100.8	2928.5	3.497	2.7	101	2239.5	5340.2	1205.9	0.9	49.1	154218	4.603	3100.8	80.8	2.108	3100.8	0.8	6029.3	1305.7	1033.6	-1187	486	80.8	154218	0.7627	1
3.1	145.9	43.3	1364	-1141	1364	245.3	45.6	2756.2	4651.2	4.365	3.725	52.6	2928.5	3962.1	1.721	1.5	92.1	2239.5	5168	1894.9	1.1	43.3	75897	4.328	2584	73.7	1.949	2584	-0.1	5340.2	1839.9	0	-1839.9	295	73.7	75897	0.457	0
0	186.6	45.4	1263	-1048	1263	252.1	46.5	2584	4306.6	4.347	3.441	54.7	3789.8	2928.5	1.269	1	92.9	1894.9	5684.8	1722.7	0.7	45.4	55963	4.469	2928.5	76.5	1.512	2928.5	1.2	5857	1483.8	1550.4	-1483.8	190	76.5	55963	0.8764	1
-0.3	417.2	52.4	2205	-2189	2205	455.4	55.1	3273	3445.3	1.931	2.158	61.7	516.8	3445.3	1.855	1.5	101.5	3100.8	3617.6	172.3	0.7	52.4	81806	4.269	3445.3	84.6	1.238	3445.3	-0.1	4134.4	415.5	2239.5	-356.1	229	84.6	81806	0.892	0
-0.9	195.5	45.8	2072	-2949	2949	271.2	48.2	2584	4995.7	4.077	3.041	55.2	3445.3	3617.6	1.73	1.4	94.7	2067.2	5512.5	2411.7	0.7	45.9	76293	4.474	4995.7	84.7	1.576	4995.7	-0.6	5684.8	1068.3	1033.6	-1127.7	259	84.7	76293	0.5369	0
-0.2	250.7	48	1617	-1433	1617	333.3	45.4	2239.5	2584	2.936	2.561	57.3	2584	2411.7	0.557	0.4	91.9	2067.2	4651.2	344.5	0.2	48	24564	4.381	2411.7	80	1.373	2411.7	0.3	4651.2	712.2	1894.9	-712.2	54	80	24564	0.5417	0
0.5	323.7	50.2	2125	-2224	2224	411.5	51.8	2584	2756.2	2.727	2.423	59.5	861.3	2584	1.44	1.2	98.2	2067.2	2928.5	172.3	0.6	50.2	63504	4.438	2756.2	83.3	1.279	2756.2	0	5168	949.6	1550.4	-830.9	171	83.3	63504	0.6633	0
0.1	204.7	46.2	1289	-1249	1289	246.2	49.9	2756.2	4478.9	4.341	3.169	55.5	3100.8	3445.3	2.359	1.8	96.4	2067.2	5168	1722.7	0.9	46.2	104032	4.454	4478.9	77.6	1.571	4478.9	0	5857	1068.3	1033.6	-1127.7	315	77.6	104032	0.7675	0
-2.7	221.3	46.9	1013	-1130	1130	272.4	44.2	4306.6	4651.2	2.807	2.56	56.2	2067.2	4478.9	0.54	0.4	90.7	2584	4651.2	344.5	0.1	46.9	23814	4.487	4478.9	77.1	1.308	4478.9	4.2	4823.4	593.5	1550.4	-593.5	52	77.1	23814	0.6774	0
-1.1	154.6	43.8	1205	-1025	1205	221.1	41.9	2756.2	4478.9	4.286	3.177	53.1	3100.8	3445.3	0.653	0.6	88.4	2239.5	5340.2	1722.7	0.5	43.8	28797	4.545	3617.6	74.8	1.371	3617.6	-1.9	5340.2	1305.7	1033.6	-1187	99	74.8	28797	0.5289	0
-1.3	128.5	42.2	784	-703	784	186.5	39.4	2411.7	3100.8	3.718	3.15	51.5	3100.8	2756.2	0.522	0.5	85.8	1722.7	4823.4	689.1	0.2	42.2	23021	4.404	2928.5	72.3	1.623	2928.5	-4.7	5684.8	1009	1378.1	-1068.3	60	72.3	23021	0.4722	0
0.2	139.7	42.9	1022	-976	1022	197.7	42.3	2928.5	4823.4	4.473	3.306	52.2	3100.8	3789.8	0.865	0.7	88.7	2239.5	5340.2	1894.9	0.4	42.9	38146	4.435	5168	74.1	1.614	5168	4	6029.3	1187	1894.9	-1305.7	130	74.1	38146	0.5839	0
-1.9	97.4	39.8	693	-762	762	173.6	43.4	3617.6	4651.2	4.316	3.629	49.1	3100.8	4134.4	2.302	2	89.9	2067.2	5168	1033.6	1.1	39.8	101518	4.498	3789.8	69.5	1.565	3789.8	0.5	6029.3	1187	1033.6	-1187	335	69.5	101518	0.4515	1
-1.1	88.6	38.9	720	-738	738	161.6	40.1	3100.8	4823.4	4.54	3.706	48.3	3617.6	3789.8	1.292	1.1	86.6	1722.7	5340.2	1722.7	0.6	39	56977	4.51	5168	64.8	2.123	5168	0.1	5512.5	1305.7	1033.6	-1424.4	182	64.8	56977	0.3865	1
-0.2	114.1	41.1	775	-986	986	190.9	43.2	3617.6	4306.6	3.955	3.544	50.5	3100.8	3789.8	1.611	1.2	89.7	2239.5	5340.2	689.1	0.5	41.2	71045	4.399	3789.8	73.7	3.164	3789.8	-2	6029.3	949.6	1033.6	-1424.4	238	73.7	71045	0.6144	1
-0.5	128.1	42.2	978	-1003	1003	175.2	46.3	2411.7	2928.5	3.665	3.102	51.5	2584	2756.2	2.624	2.2	92.8	1894.9	4478.9	516.8	1	42.2	115718	4.464	2756.2	74.9	1.519	2756.2	0.2	5340.2	1127.7	1033.6	-1187	387	74.9	115718	0.5774	0
0.3	133.7	42.5	937	-916	937	174.3	41	3445.3	4651.2	3.834	3.28	51.8	2928.5	4478.9	0.697	0.6	87.4	2239.5	5168	1205.9	0.3	42.5	30738	4.503	4478.9	72.9	1.514	4478.9	1.2	5340.2	949.6	1033.6	-1068.3	94	72.9	30738	0.3667	1
-0.1	390.9	51.8	2179	-2631	2631	410.8	55.2	3445.3	4651.2	4.238	2.864	61.2	2756.2	3962.1	2.147	1.3	101.6	2584	5340.2	1205.9	0.5	51.8	94683	4.302	4651.2	82.8	1.376	4651.2	-0.2	5684.8	1009	1205.9	-1127.7	234	82.8	94683	0.9297	1
0.5	148.3	43.4	835	-898	898	189.4	44.2	2756.2	4478.9	4.17	3.099	52.7	2756.2	3789.8	1.198	1.1	90.7	2067.2	4823.4	1722.7	0.5	43.4	52832	4.435	3962.1	71.5	1.511	3962.1	-0.1	5340.2	1009	1722.7	-949.6	154	71.5	52832	0.6707	0
-0.2	394.6	51.9	2356	-2486	2486	443.1	54.7	3445.3	4995.7	4.079	2.991	61.3	2239.5	4134.4	1.896	1.1	101.2	3100.8	5340.2	1550.4	0.5	52	83613	4.258	5340.2	84.1	1.435	5340.2	1.5	6029.3	1424.4	1378.1	-1365.1	217	84.1	83613	0.827	1
-1.5	97.2	39.8	745	-837	837	169.7	39	2584	4306.6	4.284	3.658	49.1	3273	3445.3	0.845	0.7	85.5	1894.9	5168	1722.7	0.4	39.8	37264	4.532	2584	69.9	1.701	2584	2.9	5684.8	890.3	1894.9	-949.6	136	69.9	37264	0.3127	0
-0.7	586.4	55.4	2881	-3178	3178	600.5	57.5	3617.6	4995.7	4.106	2.772	64.7	2411.7	4134.4	1.625	1.2	103.9	2928.5	5340.2	1378.1	0.6	55.4	71663	4.363	5340.2	85.4	2.992	5340.2	-0.3	5857	1543.1	1033.6	-1602.5	168	85.4	71663	0.9286	1
2.3	578.1	55.2	3463	-2951	3463	602.2	57.8	3617.6	4823.4	4.014	2.775	64.5	2239.5	4134.4	1.797	1.2	104.2	3100.8	5340.2	1205.9	0.6	55.2	79248	4.164	3273	85.5	1.533	3273	0.8	5857	1365.1	1205.9	-1365.1	197	85.5	79248	0.9435	1
0	128	42.1	1257	-1243	1257	196	44.3	2239.5	4306.6	4.382	3.339	51.5	3962.1	2756.2	1.652	1.4	90.8	1722.7	5684.8	2067.2	0.5	42.2	72853	4.455	4478.9	75.1	2.484	4478.9	0.3	6029.3	1424.4	1033.6	-1424.4	266	75.1	72853	0.536	0
0.6	541.1	54.7	3141	-2866	3141	561.2	56.7	3445.3	4823.4	4.059	2.793	64	2239.5	4306.6	1.585	1.2	103.1	3100.8	5340.2	1378.1	0.6	54.7	69899	4.229	5340.2	85.9	2.05	5340.2	0.3	5684.8	1068.3	1378.1	-1365.1	162	85.9	69899	0.9469	1
3.3	449.2	53	2860	-2724	2860	541.3	55.8	3445.3	4651.2	4.056	2.913	62.3	2239.5	3962.1	1.884	1.3	102.2	3100.8	5340.2	1205.9	0.6	53	83084	4.436	3445.3	83	1.509	3445.3	0	6029.3	1127.7	1550.4	-1187	244	83	83084	0.9322	1
-1	451.8	53.1	3363	-3143	3363	468.3	57	3273	4651.2	4.035	3.056	62.4	2756.2	3617.6	2.432	1.3	103.4	2584	5340.2	1378.1	0.5	53.1	107251	4.204	3445.3	86.1	1.478	3445.3	0	5857	1127.7	1033.6	-1127.7	292	86.1	107251	0.8974	1
-0.5	117	41.4	972	-794	972	149.1	42.2	2411.7	3789.8	4.083	3.254	50.7	2756.2	2928.5	1.219	1.1	88.7	2067.2	4823.4	1378.1	0.7	41.4	53758	4.481	2928.5	76	1.439	2928.5	0.6	4995.7	1068.3	1205.9	-1127.7	166	76	53758	0.581	0
0.7	101.7	40.1	522	-583	583	135.9	37.5	2411.7	3789.8	4.021	3.27	49.5	3273	2584	0.543	0.5	84	1894.9	5168	1378.1	0.3	40.2	23946	4.501	2584	68.5	1.581	2584	2.6	6029.3	1187	2067.2	-1305.7	81	68.5	23946	0.5455	0
0.3	126.2	42	777	-733	777	158.1	42.2	2584	4651.2	4.379	3.515	51.4	3273	3617.6	1.042	0.9	88.7	2067.2	5340.2	2067.2	0.4	42	45952	4.504	2584	68.7	1.712	2584	0.3	5512.5	1187	1722.7	-1246.4	162	68.7	45952	0.6992	1
-0.6	120.3	41.6	627	-662	662	150.3	40	2239.5	2584	3.304	3.009	51	2584	2411.7	0.685	0.6	86.4	1894.9	4478.9	344.5	0.4	41.6	30209	4.44	2239.5	71.2	1.442	2239.5	-0.5	4995.7	1009	1205.9	-1068.3	89	71.2	30209	0.5042	0
0.4	84.5	38.5	665	-644	665	138.3	38.5	2928.5	4651.2	4.666	3.794	47.9	3962.1	4134.4	0.987	0.9	85	1550.4	5512.5	1722.7	0.5	38.6	43527	4.612	2239.5	66	2.106	2239.5	0	6029.3	1365.1	1033.6	-1483.8	147	66	43527	0.3147	0
0.3	93.5	39.4	658	-676	676	143.7	40.4	3445.3	4995.7	4.474	3.612	48.8	3445.3	4134.4	1.263	1.1	86.9	1894.9	5340.2	1550.4	0.5	39.4	55699	4.492	4478.9	67.8	1.969	4478.9	-0.1	5512.5	1068.3	1033.6	-1068.3	178	67.8	55699	0.3977	1
-0.4	220.1	46.9	1154	-1217	1217	240.6	49	3617.6	4478.9	4.136	3.227	56.2	2411.7	4134.4	1.622	1.2	95.4	2928.5	5340.2	861.3	0.6	46.9	71531	4.253	4134.4	76.5	1.752	4134.4	0.9	5684.8	830.9	2239.5	-949.6	213	76.5	71531	0.9267	1
-0.3	90.1	39.1	556	-621	621	129.9	40.1	3445.3	4823.4	4.377	3.679	48.4	3445.3	4134.4	1.26	1.1	86.6	1894.9	5340.2	1378.1	0.5	39.1	55566	4.431	3617.6	65.1	2.119	3617.6	0	5340.2	1127.7	1033.6	-712.2	189	65.1	55566	0.3825	1
0.5	127.8	42.1	689	-684	689	158.8	43.1	3273	3445.3	3.051	2.98	51.4	2067.2	3445.3	1.248	1.1	89.5	2584	4651.2	172.3	0.6	42.1	55037	4.531	3445.3	72.5	1.436	3445.3	1	5168	712.2	1205.9	-771.6	151	72.5	55037	0.6535	0
0.5	116.4	41.3	645	-678	678	150.8	38.6	2239.5	2584	3.162	2.915	50.7	1550.4	2411.7	0.531	0.5	85.1	1894.9	3445.3	344.5	0.2	41.4	23417	4.29	2584	71.4	1.601	2584	-0.7	3100.8	415.5	1378.1	-415.5	77	71.4	23417	0.459	0
1.3	119	41.5	842	-940	940	155	39	3445.3	3789.8	3.639	3.525	50.8	2411.7	3617.6	0.561	0.5	85.4	2411.7	4823.4	344.5	0.4	41.5	24740	4.526	3445.3	73.5	1.701	3445.3	0.6	5857	1246.4	1033.6	-1661.8	99	73.5	24740	0.4197	0
-0.2	94.1	39.5	655	-636	655	132.3	42.4	2411.7	2928.5	3.969	3.481	48.8	3445.3	2756.2	1.942	1.8	88.8	1722.7	5168	516.8	0.9	39.5	85643	4.455	2756.2	69.5	1.7	2756.2	-1.3	5857	1365.1	1205.9	-1365.1	315	69.5	85643	0.3274	0
-0.3	86.3	38.7	621	-534	621	128.7	39.5	2239.5	2928.5	4.05	3.39	48.1	3273	2584	1.208	1.1	86	1550.4	4823.4	689.1	0.6	38.7	53272	4.551	2756.2	67	1.604	2756.2	0.9	5340.2	1305.7	1033.6	-1365.1	178	67	53272	0.3197	0
0.1	96.9	39.7	626	-713	713	146.2	42.4	3273	4651.2	4.508	3.565	49.1	3273	3962.1	1.832	1.5	88.8	1894.9	5168	1378.1	0.8	39.8	80791	4.432	4651.2	66.8	2.347	4651.2	0.8	6029.3	1365.1	1033.6	-1187	219	66.8	80791	0.4136	1
0.1	96.4	39.7	612	-660	660	142.1	41.6	2584	3789.8	4.342	3.501	49	3617.6	2756.2	1.559	1.4	88.1	1722.7	5340.2	1205.9	0.9	39.7	68752	4.28	2756.2	67.6	2.34	2756.2	-1	6029.3	1424.4	1033.6	-1661.8	216	67.6	68752	0.4767	1
0.3	122.3	41.7	690	-656	690	154.3	40.4	2756.2	3789.8	3.792	3.169	51.1	2239.5	3445.3	0.734	0.7	86.9	2067.2	4306.6	1033.6	0.3	41.8	32369	4.522	3273	71.1	1.546	3273	-0.7	4651.2	949.6	1033.6	-771.6	86	71.1	32369	0.5217	0
-0.1	144.1	43.2	1100	-954	1100	172.1	49.5	2756.2	4651.2	4.518	3.399	52.5	3273	3789.8	4.246	3.7	95.9	2067.2	5340.2	1894.9	1.3	43.2	187249	4.535	4651.2	73.4	1.792	4651.2	0.6	5684.8	1424.4	1033.6	-1187	569	73.4	187249	0.5919	1
-0.1	270.9	48.7	2580	-2196	2580	299.3	53.9	2756.2	5168	4.528	3.056	58	3789.8	3962.1	3.352	2.7	100.4	2067.2	5857	2411.7	1.9	48.7	147823	4.43	4995.7	80.3	2.388	4995.7	0.2	6029.3	1246.4	1033.6	-1246.4	431	80.3	147823	0.8277	1
-0.2	398.8	52	2699	-2886	2886	412.1	56.6	2584	4995.7	3.946	2.731	61.3	3789.8	2756.2	2.877	2.1	103.1	2067.2	5857	2411.7	1	52	126876	4.223	2756.2	84.7	1.294	2756.2	-0.2	6029.3	1246.4	1205.9	-1246.4	380	84.7	126876	0.8587	1
-0.9	318	50	2814	-2770	2814	334.7	51.5	4306.6	5168	4.122	3.102	59.4	3617.6	4823.4	1.388	1	98	2239.5	5857	861.3	0.6	50.1	61211	4.399	4823.4	83.8	1.419	4823.4	0.2	5857	1305.7	1894.9	-1305.7	195	83.8	61211	0.9351	1
0	265.8	48.5	1721	-1511	1721	286.1	52.5	2411.7	2756.2	3.099	2.674	57.8	1550.4	2584	2.54	2	99	1894.9	3445.3	344.5	1	48.5	112014	4.154	2756.2	81.5	1.311	2756.2	-0.3	6029.3	1424.4	1033.6	-1365.1	346	81.5	112014	0.8	0
-2.5	192.7	45.7	1462	-1438	1462	220.1	43.9	3789.8	4478.9	3.83	3.308	55	2067.2	4134.4	0.661	0.5	90.3	3273	5340.2	689.1	0.3	45.6	29151	4.443	4134.4	75.1	1.976	4134.4	-1.1	5340.2	712.2	2584	-652.9	105	75.1	29151	0.8289	0
1.8	141.6	43	805	-815	815	174.7	40.1	2584	3617.6	3.674	3.042	52.3	2239.5	2756.2	0.505	0.4	86.5	2239.5	4478.9	1033.6	0.3	43	22271	4.232	2584	74.8	1.377	2584	1.7	4478.9	593.5	2067.2	-474.8	73	74.8	22271	0.6207	0
-1.5	295.9	49.4	2648	-2606	2648	317.1	51	4134.4	5684.8	4.084	3.037	58.8	3445.3	4995.7	1.425	1.1	97.4	2411.7	5857	1550.4	0.6	49.5	62843	4.584	4823.4	82.2	1.489	4823.4	-0.5	5857	1424.4	1205.9	-1483.8	186	82.2	62843	0.9002	1
0.7	328.3	50.3	2385	-2408	2408	351.6	53.3	2584	4995.7	4.287	2.999	59.6	3445.3	3617.6	1.983	1.4	99.7	2239.5	5684.8	2411.7	0.7	50.3	87450	4.328	5168	81.8	1.339	5168	0.2	5857	1305.7	1378.1	-1305.7	290	81.8	87450	0.8492	1
1.5	128.6	42.2	747	-708	747	168.6	40.2	2584	3789.8	4.185	3.215	51.5	2928.5	3100.8	0.633	0.5	86.7	1722.7	4651.2	1205.9	0.3	42.2	27915	4.462	2584	72.5	1.508	2584	-2.7	4995.7	1187	1033.6	-1305.7	108	72.5	27915	0.5596	0
0.5	248.1	47.9	1335	-1473	1473	266.6	45.6	3445.3	4134.4	3.578	3.076	57.1	1550.4	3789.8	0.59	0.3	92	3100.8	4651.2	689.1	0.1	47.8	26019	4.453	3962.1	79.2	1.369	3962.1	0.9	5168	890.3	1550.4	-712.2	86	79.2	26019	0.665	0
0.7	237.1	47.5	1758	-1892	1892	265	53.3	2756.2	4651.2	4.101	3.153	56.8	3445.3	2928.5	3.826	2.8	99.8	2239.5	5684.8	1894.9	1	47.5	168727	4.907	2756.2	80.4	1.907	2756.2	0.7	5857	2017.9	0	-1958.6	537	80.4	168727	0.6707	1
-0.5	110.4	40.9	746	-676	746	146.3	42.8	3273	4823.4	4.563	3.55	50.2	3273	4134.4	1.555	1.4	89.2	2239.5	5512.5	1550.4	0.8	40.9	68576	3.983	5340.2	70.6	2.649	5340.2	-1.4	5857	1187	1033.6	-949.6	234	70.6	68576	0.4571	1
1.2	121.6	41.7	639	-771	771	152	39.2	3617.6	3962.1	3.54	3.222	51	2584	3789.8	0.56	0.5	85.7	2239.5	4823.4	344.5	0.2	41.7	24696	4.469	3789.8	72.3	1.424	3789.8	2.5	5168	1127.7	1033.6	-1127.7	79	72.3	24696	0.3938	0
-0.3	220.9	46.9	1873	-1814	1873	239.3	52.2	2928.5	4995.7	4.575	3.183	56.2	3617.6	3962.1	3.407	2.7	98.6	2239.5	5857	2067.2	0.7	46.9	150249	4.364	4651.2	80.5	1.825	4651.2	0.5	5857	1305.7	1205.9	-1305.7	418	80.5	150249	0.7002	1
-0.1	131	42.3	722	-799	799	159.5	44.4	2411.7	4306.6	4.446	3.419	51.7	3445.3	3273	1.605	1.3	90.8	2067.2	5512.5	1894.9	0.6	42.4	70780	4.415	5340.2	70.5	1.906	5340.2	2.4	5684.8	1365.1	1033.6	-1187	226	70.5	70780	0.7052	1
0	334.4	50.5	1860	-2149	2149	347.5	52.7	3962.1	5512.5	4.272	2.883	59.8	3273	4823.4	1.681	1.1	99.2	2584	5857	1550.4	0.7	50.5	74132	4.291	5340.2	81.9	2.064	5340.2	2.4	5857	1305.7	1033.6	-1068.3	172	81.9	74132	0.9136	1
0	108.7	40.7	673	-706	706	143.2	44.8	2411.7	4134.4	4.489	3.436	50.1	3445.3	2756.2	2.54	2.2	91.3	1894.9	5340.2	1722.7	1.2	40.8	112014	4.397	2756.2	70.3	1.554	2756.2	-0.5	6029.3	1602.5	1033.6	-1246.4	358	70.3	112014	0.6103	1
0.6	286.6	49.1	2127	-2443	2443	301.8	50.5	3789.8	5168	4.061	2.907	58.5	3100.8	4478.9	1.364	1.1	96.9	2584	5684.8	1378.1	0.6	49.1	60152	4.599	4478.9	81.8	1.34	4478.9	1.1	6029.3	949.6	1894.9	-1068.3	147	81.8	60152	0.9787	1
-0.6	103.1	40.3	660	-622	660	141.6	42.4	3445.3	4823.4	4.494	3.602	49.6	3445.3	3962.1	1.643	1.4	88.9	2067.2	5512.5	1378.1	0.7	40.3	72457	4.532	5340.2	69.5	2.434	5340.2	-0.6	6029.3	890.3	1550.4	-1127.7	246	69.5	72457	0.4187	1
0.8	137.3	42.8	936	-804	936	194.1	41.3	2584	3617.6	4.005	3.28	52.1	2584	3100.8	0.708	0.6	87.7	2239.5	4823.4	1033.6	0.4	42.8	31223	4.534	2584	72.9	1.527	2584	0.5	5512.5	1305.7	1033.6	-1424.4	104	72.9	31223	0.5246	0
-0.6	263.8	48.4	2833	-2580	2833	291	52.1	3100.8	5168	4.48	3.05	57.7	3617.6	4306.6	2.348	1.4	98.6	2239.5	5857	2067.2	0.8	48.4	103546	4.449	5684.8	79.9	1.711	5684.8	-0.3	6029.3	1187	1033.6	-1246.4	294	79.9	103546	0.822	1
-1.7	224.4	47	1134	-1153	1153	252.7	44.6	2928.5	4134.4	3.915	2.736	56.3	2067.2	3617.6	0.574	0.4	91	2411.7	4478.9	1205.9	0.3	47	25314	4.428	4306.6	75.3	1.452	4306.6	-0.9	4651.2	652.9	2239.5	-593.5	84	75.3	25314	0.8081	0
-5	230.9	47.3	1987	-2039	2039	265.3	50.4	3617.6	5168	4.479	3.307	56.6	3962.1	4478.9	2.063	1.3	96.9	1894.9	5857	1550.4	0.5	47.3	90978	4.907	5340.2	78.6	1.8	5340.2	0.2	6029.3	2017.9	0	-2017.9	331	78.6	90978	0.7384	1
0.3	93	39.4	1129	-779	1129	192.6	37.9	2067.2	2928.5	3.845	3.398	48.7	2756.2	2411.7	0.711	0.6	84.3	1550.4	4306.6	861.3	0.3	39.4	31355	4.907	2411.7	69	1.761	2411.7	-1.2	4995.7	1661.8	0	-1661.8	105	69	31355	0.3265	0
0.2	214	46.6	1149	-1375	1375	291.7	44.9	2584	3962.1	3.88	2.91	55.9	2067.2	3445.3	0.668	0.5	91.3	2411.7	4478.9	1378.1	0.4	46.6	29459	4.507	2584	76.5	1.389	2584	0.8	4823.4	712.2	1378.1	-534.2	77	76.5	29459	0.7174	0
7	105.2	40.4	714	-767	767	179.5	38.4	1894.9	3617.6	4.281	3.489	49.8	3617.6	2239.5	0.627	0.6	84.9	1378.1	4995.7	1722.7	0.4	40.5	27651	4.462	2756.2	69.5	1.666	2756.2	1.9	6029.3	1365.1	1205.9	-1424.4	105	69.5	27651	0.3843	0
-0.1	312.6	49.9	2611	-3076	3076	338.8	54.2	3962.1	5168	4.169	3.16	59.2	3445.3	4823.4	2.708	1.2	100.6	2411.7	5857	1205.9	0.7	49.9	119423	4.519	4478.9	84.4	1.428	4478.9	1	6029.3	1543.1	1033.6	-1543.1	358	84.4	119423	0.7085	1
0.7	88.5	38.9	491	-568	568	136.4	36.5	2239.5	3100.8	3.958	3.424	48.3	3445.3	2584	0.575	0.5	83	1550.4	4995.7	861.3	0.2	39	25358	4.466	2584	68.5	1.581	2584	-3.6	5512.5	1187	1033.6	-1187	66	68.5	25358	0.3384	0
1.3	375.3	51.5	2570	-2903	2903	391.1	52.2	3962.1	4995.7	3.879	2.821	60.8	2411.7	4651.2	1.182	0.9	98.7	3445.3	5857	1033.6	0.4	51.5	52126	4.339	4651.2	86.2	1.289	4651.2	1.9	5857	1187	2067.2	-1187	146	86.2	52126	0.9803	1
2.3	117.6	41.4	758	-768	768	164.2	42.1	2411.7	3100.8	3.896	3.259	50.8	2584	2584	1.178	1.1	88.6	1894.9	4478.9	689.1	0.6	41.5	51950	4.555	2928.5	71.1	1.58	2928.5	0	4823.4	1068.3	1205.9	-890.3	177	71.1	51950	0.5911	0
0.6	132.2	42.4	1067	-1089	1089	166.9	43.9	3789.8	4995.7	4.356	3.62	51.8	3273	4306.6	1.408	1.2	90.4	2239.5	5512.5	1205.9	0.8	42.5	62093	4.525	4478.9	73	2.414	4478.9	1.1	5684.8	1127.7	1550.4	-1068.3	258	73	62093	0.5485	1
-0.3	313.1	49.9	2028	-2046	2046	328.8	52.8	3789.8	5168	4.136	2.956	59.2	3100.8	4651.2	1.965	1.2	99.3	2756.2	5857	1378.1	0.7	49.9	86657	4.455	5168	81	2.184	5168	0.6	5857	1305.7	1033.6	-1246.4	253	81	86657	0.7666	1
-4	144.7	43.2	832	-857	857	177	40.8	2584	3962.1	4.111	3.261	52.5	2928.5	3100.8	0.578	0.5	87.3	2067.2	4995.7	1378.1	0.3	43.2	25490	4.517	3100.8	74.2	1.586	3100.8	0.3	5340.2	1068.3	1722.7	-1068.3	84	74.2	25490	0.5528	0
-1.3	124.5	41.9	790	-802	802	160	40.4	2239.5	2928.5	3.648	3.322	51.2	2928.5	2411.7	0.714	0.6	86.9	1894.9	4823.4	689.1	0.4	41.9	31488	4.575	2928.5	73.9	1.538	2928.5	0.5	5512.5	1127.7	1033.6	-1246.4	103	73.9	31488	0.4553	0
-0.9	376.4	51.5	1929	-2001	2001	390.1	52.4	3789.8	5168	4.023	2.72	60.8	3100.8	4651.2	1.216	1	98.8	2756.2	5857	1378.1	0.6	51.5	53625	4.4	3789.8	80.7	1.274	3789.8	1.9	6029.3	1187	2067.2	-1187	134	80.7	53625	0.969	1
0.4	152.1	43.6	1191	-1138	1191	176.7	42	2239.5	3100.8	3.484	2.951	53	1550.4	2928.5	0.688	0.6	88.5	1894.9	3445.3	861.3	0.2	43.7	30341	4.433	2928.5	76.9	1.361	2928.5	0.8	5857	1009	1033.6	-1127.7	95	76.9	30341	0.5485	0
-0.7	362.5	51.2	2824	-2978	2978	373.8	53.1	3962.1	5168	4.003	2.988	60.5	2756.2	4823.4	1.57	1.1	99.6	3100.8	5857	1205.9	0.6	51.2	69238	4.36	4823.4	84.2	2.359	4823.4	2.6	6029.3	1305.7	1205.9	-1305.7	186	84.2	69238	0.9002	1
-0.2	313	49.9	3111	-3327	3327	335	55.5	3789.8	5168	4.296	3.068	59.2	3445.3	4651.2	3.66	2.7	102	2411.7	5857	1378.1	0.6	49.9	161406	4.324	4651.2	85.2	1.639	4651.2	0.9	6029.3	1483.8	1033.6	-1483.8	441	85.2	161406	0.8343	1
-0.7	136.9	42.7	808	-888	888	163.6	45.9	2756.2	4823.4	4.613	3.517	52.1	3617.6	3445.3	2.058	1.7	92.3	2067.2	5684.8	2067.2	0.8	42.7	90758	4.432	2928.5	72.9	1.564	2928.5	-0.1	5857	1246.4	1550.4	-1246.4	308	72.9	90758	0.7941	1
-0.1	138.6	42.8	1184	-999	1184	171.2	45.8	2411.7	2928.5	3.793	3.254	52.2	2928.5	2584	1.98	1.9	92.3	1894.9	4823.4	516.8	1	42.8	87318	4.372	2584	78.4	1.341	2584	-1	5340.2	1187	1033.6	-1187	299	78.4	87318	0.6364	0
-0.2	426.5	52.6	3260	-3124	3260	438.8	54.9	3789.8	5168	4.086	2.743	61.9	3273	4823.4	1.69	1.2	101.3	2584	5857	1378.1	0.6	52.6	74529	4.489	4995.7	84.5	1.777	4995.7	-0.1	5857	1483.8	1033.6	-1602.5	194	84.5	74529	0.8746	1
1.5	99.9	40	675	-632	675	142.4	39.7	3789.8	4478.9	4.138	3.758	49.3	3273	4134.4	0.932	0.9	86.1	2239.5	5512.5	689.1	0.6	40	41101	4.485	3962.1	67.5	2.28	3962.1	0.9	5857	1424.4	1033.6	-1661.8	171	67.5	41101	0.3707	0
-0.9	620.6	55.9	6009	-6121	6121	633.1	59.2	4134.4	5684.8	4.075	2.664	65.2	3100.8	5168	2.18	1.3	105.7	2756.2	5857	1550.4	0.6	55.9	96138	4.47	5168	89	1.494	5168	0.2	5857	1305.7	1033.6	-1424.4	223	89	96138	0.8429	1
5.8	141.9	43	846	-874	874	186.7	40.2	2756.2	3789.8	3.802	3.232	52.4	1894.9	3445.3	0.52	0.4	86.7	2239.5	4134.4	1033.6	0.1	43.1	22932	4.443	3789.8	74.5	1.609	3789.8	-0.3	4134.4	534.2	1894.9	-534.2	66	74.5	22932	0.419	0
0.1	685	56.7	4332	-4518	4518	692.2	58.8	3789.8	5340.2	4.128	2.389	66	3100.8	4651.2	1.605	1.2	105.2	2756.2	5857	1550.4	0.6	56.7	70781	3.711	4823.4	88.6	1.382	4823.4	2.5	6029.3	890.3	1033.6	-1068.3	111	88.6	70781	0.9349	1
-0.9	126.9	42.1	696	-704	704	155.5	40.1	2584	3789.8	3.63	3.033	51.4	2067.2	3445.3	0.639	0.6	86.6	2067.2	4134.4	1205.9	0.4	42.1	28180	4.463	3789.8	73.4	1.458	3789.8	-1.9	4306.6	712.2	1033.6	-830.9	77	73.4	28180	0.5227	0
0.6	143.9	43.2	760	-859	859	170.5	40.2	2584	4823.4	4.096	3.359	52.5	3445.3	3789.8	0.505	0.4	86.7	2411.7	5857	2239.5	0.1	43.2	22270	4.485	2584	71.8	1.867	2584	4.5	5857	1068.3	1205.9	-1127.7	54	71.8	22270	0.7126	0
-1.8	129.9	42.3	803	-735	803	160	39.6	2756.2	3789.8	3.499	3.385	51.6	2928.5	2756.2	0.543	0.4	86.1	2411.7	5340.2	1033.6	0.1	42.3	23946	4.487	2756.2	74.3	1.446	2756.2	0.3	5857	1068.3	2239.5	-1127.7	55	74.3	23946	0.6096	0
-2.8	156.7	43.9	1015	-1360	1360	269	42.3	3789.8	4478.9	3.7	3.123	53.2	2239.5	4134.4	0.691	0.4	88.8	2584	4823.4	689.1	0.2	43.9	30473	4.522	4134.4	75.8	1.475	4134.4	2.5	6029.3	949.6	1722.7	-1068.3	89	75.8	30473	0.6975	0
-0.2	334.3	50.5	2299	-2444	2444	346.4	52.4	4134.4	5684.8	4.041	2.865	59.8	3100.8	4823.4	1.564	1.1	98.9	2756.2	5857	1550.4	0.5	50.5	68973	4.116	4995.7	82.5	2.117	4995.7	2.1	5857	1246.4	1722.7	-1068.3	167	82.5	68973	0.8831	1
-0.4	171.1	44.7	861	-851	861	193.2	47.2	3617.6	4823.4	4.115	3.11	54	2584	4306.6	1.79	1.5	93.6	2756.2	5340.2	1205.9	0.8	44.7	78939	4.451	3617.6	73.1	1.749	3617.6	1	5512.5	1305.7	1033.6	-1483.8	211	73.1	78939	0.8104	1
2.2	108.4	40.7	584	-620	620	144.4	37.8	2928.5	4478.9	3.952	3.326	50	2756.2	3445.3	0.508	0.4	84.2	2067.2	4823.4	1550.4	0.3	40.7	22403	4.541	4651.2	69.6	1.635	4651.2	0.3	5340.2	1187	1033.6	-830.9	60	69.6	22403	0.4743	0
0.1	110.2	40.8	817	-810	817	145.3	41.1	2928.5	4478.9	3.695	3.165	50.2	2756.2	4306.6	1.051	1	87.5	1894.9	4651.2	1550.4	0.4	40.9	46349	4.621	4478.9	74.7	1.342	4478.9	-0.8	5512.5	1127.7	1033.6	-1187	136	74.7	46349	0.4116	0
-0.8	238.1	47.5	1447	-1342	1447	259.1	49.8	3617.6	5340.2	4.318	3.338	56.9	2756.2	4651.2	1.669	1.1	96.2	2928.5	5684.8	1722.7	0.5	47.5	73603	4.399	5340.2	76.2	2.309	5340.2	1.1	6029.3	1127.7	2067.2	-1127.7	209	76.2	73603	0.8383	1
0.1	229.7	47.2	1533	-1447	1533	252.9	48.8	4134.4	5168	3.682	3.251	56.5	2067.2	4823.4	1.44	1	95.3	3273	5340.2	1033.6	0.5	47.2	63504	4.594	5168	80	1.42	5168	-1.6	5512.5	949.6	1033.6	-830.9	227	80	63504	0.7319	1
-0.9	432.5	52.7	3472	-3144	3472	443.6	55.2	3789.8	4995.7	4.141	2.677	62	3273	4651.2	1.788	1.1	101.7	2584	5857	1205.9	0.6	52.7	78851	4.286	4823.4	86.5	1.519	4823.4	1.5	5857	1127.7	1033.6	-1187	166	86.5	78851	0.8344	1
-0.1	118.7	41.5	648	-593	648	149.9	42.9	3445.3	4823.4	4.379	3.497	50.8	2928.5	4306.6	1.399	1.2	89.4	2411.7	5340.2	1378.1	0.6	41.5	61696	4.439	4823.4	69.1	1.941	4823.4	0.5	5512.5	830.9	1894.9	-949.6	209	69.1	61696	0.471	1
0.2	127.2	42.1	722	-734	734	155	41.3	3789.8	4823.4	4.109	3.516	51.4	2584	4306.6	0.827	0.7	87.7	2584	5168	1033.6	0.4	42.1	36471	4.406	4306.6	71.3	1.892	4306.6	0.8	6029.3	1127.7	2584	-890.3	127	71.3	36471	0.5123	1
0	123.6	41.8	769	-764	769	154	45.4	3273	4823.4	4.351	3.528	51.2	2928.5	4134.4	2.252	1.7	91.8	2411.7	5340.2	1550.4	0.8	41.8	99313	4.601	4478.9	70.3	2.097	4478.9	0.3	5512.5	1187	1033.6	-1305.7	345	70.3	99313	0.7642	1
1.2	107.8	40.7	676	-707	707	144.1	39	3789.8	4651.2	4.153	3.444	50	3100.8	4134.4	0.688	0.5	85.5	2067.2	5168	861.3	0.2	40.7	30341	4.549	4306.6	69.1	1.598	4306.6	-4	5512.5	1187	1033.6	-1187	98	69.1	30341	0.5907	0
-0.2	105.6	40.5	642	-788	788	147.9	43.3	3617.6	4823.4	4.324	3.514	49.8	3100.8	4306.6	1.936	1.8	89.8	2239.5	5340.2	1205.9	0.9	40.5	85378	4.663	4306.6	70.4	1.827	4306.6	0	5512.5	1305.7	1033.6	-1305.7	295	70.4	85378	0.6477	1
-0.4	104.1	40.3	608	-595	608	142.6	41.7	3445.3	4823.4	4.328	3.495	49.7	3100.8	4134.4	1.37	1.2	88.2	2239.5	5340.2	1378.1	0.7	40.4	60417	4.518	3962.1	67.5	1.873	3962.1	1.1	5512.5	1068.3	1378.1	-1127.7	211	67.5	60417	0.6419	1
0.2	89	39	671	-756	756	127.2	40.8	3100.8	4651.2	4.544	3.7	48.3	3445.3	4134.4	1.533	1.4	87.3	1894.9	5340.2	1550.4	0.9	39	67606	4.256	4306.6	72.7	2.213	4306.6	0	5512.5	1305.7	1033.6	-1365.1	240	72.7	67606	0.3883	1
0	116.5	41.3	673	-679	679	146.3	44.6	3273	4823.4	4.376	3.512	50.6	3100.8	3962.1	2.136	1.9	91.1	2239.5	5340.2	1550.4	0.8	41.3	94198	4.49	5168	71	1.856	5168	-0.8	5512.5	1602.5	0	-1721.2	315	71	94198	0.7595	1
0.8	137.9	42.8	921	-1005	1005	200.5	45.3	3789.8	4823.4	4.294	3.491	52.2	3100.8	4478.9	1.768	1.4	91.8	2411.7	5512.5	1033.6	0.5	42.8	77969	4.337	4823.4	70	1.906	4823.4	1	6029.3	1009	1205.9	-1365.1	290	70	77969	0.8227	1
-0.3	82.2	38.3	600	-604	604	143.3	38.5	3962.1	4995.7	4.165	3.65	47.7	3445.3	4478.9	1.054	0.9	85	1722.7	5168	1033.6	0.5	38.3	46481	4.604	4995.7	65.5	2.153	4995.7	-0.5	5168	1305.7	1205.9	-830.9	165	65.5	46481	0.4215	1
1.4	171.5	44.7	1089	-985	1089	199.7	46.7	3962.1	5340.2	4.121	3.27	54	2756.2	4823.4	1.605	1.1	93.2	2928.5	5684.8	1378.1	0.6	44.7	70781	4.646	5512.5	75.5	2.139	5512.5	1.2	6029.3	771.6	2067.2	-890.3	204	75.5	70781	0.8119	1
-1.7	98.3	39.9	613	-603	613	133.2	37.2	3100.8	3273	3.673	3.481	49.2	3445.3	3100.8	0.546	0.4	83.7	1722.7	5168	172.3	0.2	39.9	24079	4.555	3273	69	1.666	3273	-1.3	5340.2	830.9	1033.6	-1127.7	91	69	24079	0.4149	0
-0.6	196.7	45.9	1276	-1271	1276	216	45.3	4478.9	5684.8	4.054	3.185	55.2	3617.6	4995.7	0.874	0.6	91.8	2411.7	6029.3	1205.9	0.3	45.9	38544	4.594	4995.7	78.4	1.467	4995.7	-2.8	6029.3	1661.8	1033.6	-1661.8	89	78.4	38544	0.7874	1
-0.5	117.8	41.4	633	-755	755	152.8	39.1	2584	5340.2	4.33	3.511	50.8	3617.6	4823.4	0.589	0.5	85.6	2067.2	5684.8	2756.2	0.2	41.5	25975	4.553	5168	68	1.919	5168	-2.4	5684.8	1187	1033.6	-1246.4	68	68	25975	0.6995	0
-0.2	907.7	59.2	8755	-8797	8797	918.8	64.3	4134.4	4995.7	3.96	3.004	68.4	2411.7	4651.2	3.28	1.2	110.7	3100.8	5512.5	861.3	0.5	59.1	144648	4.534	4823.4	93.1	1.471	4823.4	0	5857	1246.4	1033.6	-1246.4	395	93.1	144648	0.777	1
0.4	682.6	56.7	4615	-4272	4615	695.7	59.7	4134.4	5340.2	4.116	2.863	66	2584	4651.2	2.003	1.1	106.1	3100.8	5684.8	1205.9	0.5	56.7	88332	4.37	5512.5	87.5	1.456	5512.5	1.1	6029.3	1305.7	1033.6	-1365.1	220	87.5	88332	0.8246	1
-0.2	537.9	54.6	3750	-3446	3750	552.5	57.6	3962.1	5340.2	4.25	2.963	63.9	2756.2	4478.9	1.994	1.1	104.1	2928.5	5684.8	1378.1	0.4	54.6	87935	4.342	4823.4	85	1.597	4823.4	-0.3	6029.3	1068.3	1033.6	-1543.1	230	85	87935	0.7977	1
0.6	516.2	54.3	3290	-3079	3290	530.1	56.7	4134.4	4823.4	3.806	3.121	63.6	2067.2	4651.2	1.738	1.1	103.1	3273	5340.2	689.1	0.4	54.3	76646	4.517	4306.6	85.7	1.77	4306.6	-1.3	5857	1068.3	1033.6	-1127.7	264	85.7	76646	0.8881	1
-0.4	681.9	56.7	4179	-3989	4179	694.4	59.8	3962.1	5168	4.094	2.789	66	2584	4478.9	2.069	1.3	106.3	3100.8	5684.8	1205.9	0.6	56.7	91243	4.257	4306.6	87.6	1.399	4306.6	-0.8	6029.3	1661.8	1033.6	-1365.1	201	87.6	91243	0.9355	1
0.2	454.4	53.1	2946	-3000	3000	472.1	55.2	4134.4	5340.2	4.153	2.89	62.5	2756.2	4651.2	1.593	1	101.6	3100.8	5857	1205.9	0.4	53.2	70252	4.389	4651.2	84.5	1.99	4651.2	-0.8	6029.3	1127.7	1033.6	-1127.7	175	84.5	70252	0.8834	1
-0.7	94.6	39.5	574	-618	618	152.5	37.6	3445.3	4134.4	4.179	3.581	48.9	3617.6	3789.8	0.636	0.5	84.1	1722.7	5340.2	689.1	0.3	39.6	28047	4.515	3617.6	67.6	1.761	3617.6	1.6	5684.8	1246.4	1550.4	-890.3	90	67.6	28047	0.3014	0
0.2	571.7	55.1	4252	-4452	4452	592	60.1	4134.4	4995.7	4.018	3.171	64.4	2411.7	4651.2	3.167	1.3	106.6	3273	5684.8	861.3	0.6	55.1	139665	4.439	4478.9	88.1	2.185	4478.9	0.4	6029.3	1305.7	1033.6	-1543.1	376	88.1	139665	0.7654	1
-0.3	539.6	54.6	3366	-3178	3366	556.1	57.2	4306.6	5340.2	4.064	2.792	64	2756.2	4651.2	1.782	1.1	103.6	3100.8	5857	1033.6	0.6	54.6	78586	4.329	4478.9	87.5	1.66	4478.9	-0.5	6029.3	1068.3	2239.5	-1187	183	87.5	78586	0.842	1
-1.6	671.1	56.5	4350	-4673	4673	692.1	60.3	4134.4	4995.7	3.943	3.26	65.8	2239.5	4651.2	2.366	1.5	106.7	3273	5512.5	861.3	0.9	56.5	104340	4.377	4651.2	86.4	1.345	4651.2	0.1	6029.3	1958.6	0	-1958.6	352	86.4	104340	0.811	1
0	346	50.8	2433	-2371	2433	375.1	53.4	3789.8	5340.2	4.128	3.019	60.1	2584	4478.9	1.837	1.2	99.9	2928.5	5512.5	1550.4	0.5	50.8	81012	4.376	4478.9	82.1	1.835	4478.9	1.1	6029.3	771.6	2239.5	-830.9	199	82.1	81012	0.9052	1
0.2	450.4	53.1	2787	-3030	3030	485.3	57.6	4306.6	4995.7	3.608	3.182	62.4	2067.2	4651.2	2.847	1.4	104.1	3273	5340.2	689.1	0.7	53.1	125553	4.551	4651.2	84.8	1.326	4651.2	0.1	5340.2	1068.3	1033.6	-1009	413	84.8	125553	0.8675	1
0.1	588	55.4	4279	-4216	4279	627.6	57.7	4134.4	5168	4.068	2.922	64.7	2584	4651.2	1.713	1	104.1	3100.8	5684.8	1033.6	0.4	55.4	75544	4.566	4651.2	87.3	2.167	4651.2	-0.3	6029.3	1187	1033.6	-1543.1	186	87.3	75544	0.8576	1
1.2	144.8	43.2	962	-1057	1057	211.6	46.4	4134.4	5340.2	4.125	3.301	52.6	3100.8	4995.7	2.079	1.7	92.9	2584	5684.8	1205.9	0.8	43.2	91684	4.466	5168	73.5	1.913	5168	-1.2	5857	1246.4	1894.9	-1127.7	305	73.5	91684	0.8156	1
0.1	134.2	42.6	884	-814	884	178.4	44.2	3617.6	4995.7	4.261	3.488	51.9	3100.8	4306.6	1.477	1.2	90.7	2239.5	5340.2	1378.1	0.6	42.6	65136	4.447	4306.6	71.2	1.742	4306.6	2	5857	1305.7	1033.6	-1424.4	218	71.2	65136	0.8094	1
0.6	90.8	39.2	614	-634	634	138.2	42	2928.5	4651.2	4.595	3.71	48.5	3617.6	3962.1	1.927	1.7	88.5	1722.7	5340.2	1722.7	0.9	39.2	84980	4.469	3962.1	68.4	2.44	3962.1	0.7	5857	1543.1	1033.6	-1365.1	286	68.4	84980	0.5151	1
-0.9	98	39.8	1116	-1157	1157	215.5	39.1	1894.9	4306.6	4.74	3.839	49.3	4478.9	2928.5	0.853	0.7	85.8	1033.6	5512.5	2411.7	0.3	40	37617	4.619	1894.9	66.1	2.02	1894.9	-1.8	6029.3	1721.2	1033.6	-1661.8	132	66.1	37617	0.517	0
0.5	91.3	39.2	701	-630	701	147.2	39.2	3273	4823.4	4.593	3.802	48.6	3789.8	4134.4	1.002	0.9	85.7	1722.7	5512.5	1550.4	0.5	39.2	44189	4.588	4134.4	68.1	2.292	4134.4	-1	5857	1365.1	1033.6	-1187	165	68.1	44189	0.5072	1
0.1	84.2	38.5	559	-563	563	135.9	40.3	2411.7	4478.9	4.606	3.565	47.9	3789.8	3445.3	1.524	1.4	86.8	1722.7	5512.5	2067.2	0.6	38.6	67208	4.273	4134.4	67	3.212	4134.4	-0.1	5857	1602.5	1033.6	-1305.7	211	67	67208	0.3962	0
0.4	152.8	43.7	1079	-1142	1142	180.2	47.2	3100.8	4823.4	4.518	3.656	53	3273	3962.1	2.261	1.8	93.7	2239.5	5512.5	1722.7	0.9	43.7	99710	4.404	5340.2	73.5	1.697	5340.2	1	5684.8	1958.6	0	-1899.2	402	73.5	99710	0.697	0
-0.6	185.8	45.4	982	-1082	1082	212.4	48.1	3617.6	5168	4.288	3.29	54.7	2928.5	4306.6	1.875	1.5	94.6	2584	5512.5	1550.4	0.8	45.4	82687	4.231	5168	75.5	1.498	5168	0.9	5684.8	1187	2067.2	-1127.7	220	75.5	82687	0.7957	1
0	124.6	41.9	867	-948	948	161.1	45.3	2411.7	3962.1	4.266	3.28	51.2	3273	2756.2	2.206	1.9	91.8	1894.9	5168	1550.4	0.7	41.9	97285	4.476	3962.1	74.7	2.177	3962.1	1	5684.8	1127.7	1033.6	-1187	294	74.7	97285	0.4645	1
-0.2	111.5	40.9	688	-653	688	146.3	40.6	2756.2	4823.4	4.413	3.566	50.3	3100.8	3962.1	0.923	0.8	87.1	2067.2	5168	2067.2	0.4	41	40705	4.413	4823.4	67.3	2.284	4823.4	2.3	6029.3	1009	1894.9	-1068.3	140	67.3	40705	0.5283	0
0.8	92.8	39.3	605	-499	605	136.2	37.2	3617.6	4995.7	4.497	3.675	48.7	3789.8	4306.6	0.615	0.6	83.8	1894.9	5684.8	1378.1	0.3	39.4	27122	4.576	4306.6	65.6	1.848	4306.6	2.3	5857	1246.4	1033.6	-1483.8	78	65.6	27122	0.3538	1
-0.4	140.9	43	893	-1074	1074	171	45.2	2584	5512.5	3.95	2.928	52.3	3617.6	4651.2	1.674	1.2	91.7	2067.2	5684.8	2928.5	0.5	43	73823	4.438	5512.5	73.4	1.859	5512.5	-0.4	5684.8	1246.4	1033.6	-1009	194	73.4	73823	0.5442	0
1.3	93.3	39.4	611	-573	611	132.3	37.4	2411.7	4134.4	4.494	3.599	48.8	3273	3273	0.629	0.5	83.9	1722.7	4995.7	1722.7	0.2	39.5	27739	4.593	2756.2	67.6	1.889	2756.2	-0.3	5340.2	1127.7	1378.1	-1068.3	99	67.6	27739	0.3733	0
-0.8	103.4	40.3	611	-756	756	138.4	40.9	2756.2	4995.7	4.584	3.667	49.6	3617.6	4134.4	1.161	1	87.4	1894.9	5512.5	2239.5	0.5	40.3	51200	4.489	5340.2	70	1.695	5340.2	2.2	5857	1305.7	1033.6	-1187	178	70	51200	0.385	1
-0.6	259	48.3	1420	-1518	1518	277.5	49.9	3617.6	4651.2	4.26	3.07	57.6	2756.2	4134.4	1.451	1.1	96.4	2756.2	5512.5	1033.6	0.5	48.3	63989	4.409	4651.2	77.8	1.376	4651.2	1.1	6029.3	949.6	1894.9	-830.9	141	77.8	63989	0.842	1
0.2	84	38.5	519	-585	585	130.4	36.5	2584	4995.7	4.525	3.716	47.8	3962.1	3962.1	0.632	0.6	82.9	1550.4	5512.5	2411.7	0.3	38.5	27871	4.492	4995.7	65.3	2.485	4995.7	3.9	5857	1602.5	1033.6	-1365.1	89	65.3	27871	0.3394	1
-0.9	268.7	48.6	1275	-1306	1306	287.6	45.8	4478.9	4823.4	2.337	2.744	57.9	1894.9	4651.2	0.528	0.2	92.3	2928.5	4823.4	344.5	0.1	48.6	23285	4.362	4651.2	79.9	1.261	4651.2	0	4823.4	1127.7	1378.1	-1187	73	79.9	23285	0.6484	0
0	124.5	41.9	797	-966	966	173.9	44.5	3273	4823.4	4.402	3.581	51.2	3100.8	4306.6	1.808	1.4	90.9	2067.2	5168	1550.4	0.6	41.9	79733	4.527	4995.7	69.5	2.771	4995.7	0	6029.3	1009	1033.6	-1068.3	298	69.5	79733	0.61	1
-1.3	141.3	43	908	-925	925	171.4	41	4306.6	5168	3.982	3.204	52.3	2928.5	4651.2	0.633	0.6	87.4	2584	5512.5	861.3	0.5	43	27915	4.525	5168	72.1	1.526	5168	-2.2	5857	1483.8	1033.6	-1365.1	84	72.1	27915	0.5917	0
-0.2	111.1	40.9	759	-942	942	162.1	44.7	2756.2	4651.2	4.571	3.64	50.3	3273	3789.8	2.415	1.8	91.2	2067.2	5340.2	1894.9	0.9	40.9	106502	4.544	3789.8	70.8	2.493	3789.8	-0.2	5512.5	1305.7	1033.6	-1483.8	408	70.8	106502	0.5709	1
15.5	447.4	53	4039	-3103	4039	811.9	51.2	4306.6	4995.7	3.044	3.132	62.3	1205.9	4478.9	0.664	0.2	97.7	4134.4	5340.2	689.1	0	53	29282	4.473	4306.6	86.3	1.357	4306.6	-4.2	5684.8	1068.3	1894.9	-1127.7	91	86.3	29282	0.5808	0
-4.3	315.6	50	2421	-1917	2421	479.3	48	4306.6	4478.9	2.801	3.14	59.3	861.3	4306.6	0.633	0.2	94.4	4134.4	4995.7	172.3	0	50	27915	4.466	4306.6	82.8	1.338	4306.6	5.5	6029.3	712.2	1033.6	-830.9	88	82.8	27915	0.5138	0
-1.1	240.4	47.6	1902	-1784	1902	497.3	47.3	3962.1	4651.2	3.623	3.135	56.9	2239.5	4134.4	0.926	0.7	93.7	2928.5	5168	689.1	0.1	47.6	40837	4.379	4306.6	79.6	1.409	4306.6	-0.2	5512.5	949.6	2067.2	-890.3	120	79.6	40837	0.5987	0
3.1	1545.4	63.8	11754	-12076	12076	1564.5	65.6	2756.2	2928.5	2.312	2.181	73.1	861.3	2928.5	1.515	0.8	112	2239.5	3100.8	172.3	0.1	63.8	66811	3.686	2928.5	100.2	2.936	2928.5	-0.5	4651.2	830.9	0	-830.9	183	100.2	66811	0.864	0
-4	265.6	48.5	1814	-1746	1814	322.2	50.6	3962.1	4995.7	4.086	3.014	57.8	2411.7	4478.9	1.637	1.2	97.1	3100.8	5512.5	1033.6	0.6	48.5	72192	4.195	4306.6	79.4	1.689	4306.6	0.7	6029.3	949.6	2411.7	-1009	217	79.4	72192	0.8511	1
1.4	195.6	45.8	953	-886	953	224	42.9	2067.2	2411.7	2.789	2.494	55.1	861.3	2239.5	0.513	0.5	89.4	1894.9	2756.2	344.5	0.2	45.8	22623	4.209	2411.7	75.1	1.286	2411.7	-0.7	2928.5	237.4	1722.7	-237.4	67	75.1	22623	0.6158	0
9.3	282.4	49	1365	-1241	1365	311	46.1	2411.7	2928.5	2.739	2.396	58.4	861.3	2756.2	0.51	0.4	92.5	2239.5	3100.8	516.8	0.3	49	22491	4.467	2756.2	80	1.287	2756.2	0	5684.8	949.6	1550.4	-1127.7	53	80	22491	0.7273	0
0.7	300.2	49.5	1639	-1590	1639	349.5	48	2411.7	2584	2.517	2.4	58.9	689.1	2411.7	0.708	0.6	94.5	2067.2	2756.2	172.3	0.5	49.5	31222	4.417	2411.7	80.6	1.259	2411.7	0.7	3789.8	593.5	1205.9	-890.3	85	80.6	31222	0.6885	0
-1.4	110.9	40.9	625	-555	625	155.1	41.8	3617.6	5168	4.542	3.375	50.2	3789.8	4306.6	1.243	1.1	88.3	2067.2	5857	1550.4	0.6	40.9	54816	4.529	4823.4	66.7	1.644	4823.4	-0.7	5857	1602.5	1033.6	-1424.4	175	66.7	54816	0.3972	1
-0.8	221.3	46.9	1432	-1157	1432	249.5	46.1	2411.7	3100.8	3.695	2.81	56.2	2239.5	2756.2	0.839	0.7	92.6	1894.9	4134.4	689.1	0.3	46.9	37000	4.258	3100.8	78.6	1.434	3100.8	-0.2	5684.8	1127.7	1550.4	-1009	101	78.6	37000	0.7785	0
0.9	221	46.9	1162	-1373	1373	247.2	46	2239.5	2411.7	3.009	2.933	56.2	2239.5	2411.7	0.816	0.6	92.4	1894.9	4134.4	172.3	0.5	46.9	35985	4.356	2411.7	78.5	1.324	2411.7	4.5	5512.5	1187	1550.4	-1187	109	78.5	35985	0.6406	0
0	232.2	47.3	1210	-1264	1264	254.8	46.5	2239.5	2584	3.057	2.757	56.6	2411.7	2411.7	0.833	0.6	93	2067.2	4478.9	344.5	0.5	47.3	36735	4.496	2756.2	78.4	1.309	2756.2	-0.6	5512.5	1068.3	1205.9	-1424.4	100	78.4	36735	0.5889	0
-0.5	257.3	48.2	1601	-1345	1601	279.3	49.4	2411.7	2584	2.889	2.604	57.5	1378.1	2584	1.323	1.1	95.9	1894.9	3273	172.3	0.6	48.2	58344	4.4	2411.7	79.3	1.289	2411.7	0.5	5340.2	1305.7	1033.6	-1305.7	166	79.3	58344	0.7039	0
-0.3	102.9	40.2	782	-659	782	155.9	41.9	3962.1	4823.4	4.258	3.583	49.6	3100.8	4478.9	1.451	1.3	88.3	2239.5	5340.2	861.3	0.7	40.3	63989	4.508	4478.9	67.2	2.206	4478.9	0.4	5512.5	1187	1033.6	-1305.7	222	67.2	63989	0.332	1
-1.6	119.5	41.5	771	-899	899	191.9	40.6	2584	4478.9	4.333	3.488	50.9	3273	3617.6	0.813	0.7	87.1	1894.9	5168	1894.9	0.3	41.5	35854	4.525	2756.2	67.9	1.755	2756.2	-0.4	5512.5	1009	1722.7	-1068.3	121	67.9	35854	0.4857	0
-2.1	100.9	40.1	1160	-994	1160	206	39.6	2411.7	2756.2	3.535	3.177	49.4	2239.5	2584	0.891	0.8	86	1722.7	3962.1	344.5	0.3	40.1	39293	4.398	2584	70	1.702	2584	0	5684.8	1068.3	1550.4	-1187	108	70	39293	0.3811	0
0.3	126.6	42	1472	-1039	1472	201	45.1	2928.5	4134.4	4.267	3.486	51.4	3273	3100.8	2.014	1.6	91.5	2067.2	5340.2	1205.9	0.6	42.1	88817	4.445	2928.5	74.9	1.885	2928.5	-0.4	5512.5	1246.4	0	-1246.4	285	74.9	88817	0.6124	1
0.6	130.5	42.3	1162	-1144	1162	327.2	40.1	2584	4134.4	3.701	2.959	51.7	2239.5	3617.6	0.595	0.5	86.6	2067.2	4306.6	1550.4	0.2	42.4	26240	4.45	4134.4	70.2	1.58	4134.4	0.3	5340.2	1068.3	1894.9	-890.3	64	70.2	26240	0.678	0
2.6	96.9	39.7	807	-793	807	214.7	38.6	2411.7	3100.8	3.742	3.252	49.1	2756.2	2584	0.764	0.6	85	1894.9	4651.2	689.1	0.4	39.8	33693	4.457	2411.7	70.2	1.376	2411.7	-0.2	4651.2	830.9	1033.6	-1009	88	70.2	33693	0.365	0
-4.2	143.7	43.2	1503	-1212	1503	304.1	43.8	3100.8	4995.7	4.378	3.369	52.5	3617.6	3789.8	1.172	1	90.3	2239.5	5857	1894.9	0.5	43.2	51685	4.488	4995.7	73.7	1.501	4995.7	2.8	6029.3	1305.7	1894.9	-1127.7	162	73.7	51685	0.651	1
3.1	164.5	44.3	1113	-1007	1113	234.7	42.4	3617.6	4823.4	3.699	3.143	53.6	3100.8	3789.8	0.644	0.5	88.9	2411.7	5512.5	1205.9	0.2	44.3	28400	4.524	4995.7	75.5	1.409	4995.7	0.8	6029.3	1187	1894.9	-1365.1	68	75.5	28400	0.527	1
-0.5	124.3	41.9	659	-707	707	157.6	42.4	2928.5	4995.7	4.436	3.535	51.2	3445.3	4478.9	1.138	1	88.9	2067.2	5512.5	2067.2	0.5	41.9	50186	4.44	5340.2	68.3	1.975	5340.2	0	5684.8	1127.7	1894.9	-1068.3	171	68.3	50186	0.648	1
-0.7	92.8	39.4	911	-745	911	221.1	37	2584	4823.4	4.159	3.485	48.7	3789.8	4306.6	0.586	0.5	83.5	1894.9	5684.8	2239.5	0.3	39.4	25843	4.362	5512.5	65.6	2.294	5512.5	-0.6	6029.3	1305.7	1033.6	-1187	85	65.6	25843	0.495	0
-7.2	117.8	41.4	849	-944	944	222.5	39.7	3789.8	5512.5	4.06	3.373	50.7	3445.3	4306.6	0.676	0.5	86.2	2239.5	5684.8	1722.7	0.3	41.4	29812	4.907	5512.5	72.9	1.52	5512.5	2.1	6029.3	1246.4	0	-2017.9	93	72.9	29812	0.5193	0
-0.3	94.4	39.5	527	-593	593	134.5	36.9	3100.8	4995.7	4.444	3.569	48.9	3445.3	4306.6	0.549	0.5	83.4	1894.9	5340.2	1894.9	0.3	39.6	24211	4.531	4478.9	65.4	2.143	4478.9	0.6	5340.2	830.9	2239.5	-1009	82	65.4	24211	0.5503	0
0.6	200.1	46	1572	-1668	1668	370.6	48.6	2584	2928.5	3.575	3.188	55.3	2756.2	2756.2	1.803	1.6	95	2067.2	4823.4	344.5	1.1	46	79512	4.354	2928.5	79.2	1.417	2928.5	0.4	5512.5	1187	1550.4	-1246.4	282	79.2	79512	0.6876	0
-1.1	211.7	46.5	1540	-1713	1713	250.1	49.3	4134.4	4651.2	3.601	3.255	55.8	2584	4478.9	1.878	1.4	95.7	2411.7	4995.7	516.8	0.7	46.5	82819	4.564	4651.2	80.4	1.664	4651.2	-0.8	6029.3	1127.7	1205.9	-1127.7	268	80.4	82819	0.5657	0
-0.5	244.5	47.8	2393	-2539	2539	309.7	50.8	2584	5512.5	4.271	2.968	57.1	3789.8	4651.2	2.009	1.6	97.3	2067.2	5857	2928.5	0.9	47.8	88597	4.395	4651.2	81.7	1.548	4651.2	-1.1	6029.3	1068.3	1033.6	-1246.4	278	81.7	88597	0.6763	0
-4.4	141	43	739	-733	739	185.3	40.7	2411.7	4651.2	4.412	3.369	52.3	3273	3789.8	0.586	0.5	87.1	1894.9	5168	2239.5	0.3	43	25842	4.575	4995.7	70.5	1.911	4995.7	2.7	5512.5	1127.7	1378.1	-949.6	66	70.5	25842	0.7475	0
2.3	237.3	47.5	1410	-2026	2026	291.1	45.5	4306.6	4651.2	3.02	2.721	56.8	2411.7	4478.9	0.627	0.5	91.9	2584	4995.7	344.5	0.1	47.5	27650	4.203	4306.6	80.5	1.272	4306.6	-0.8	4995.7	830.9	2411.7	-771.6	70	80.5	27650	0.5833	0
-2.5	426.1	52.6	3702	-3129	3702	493.6	56.6	3617.6	4306.6	3.185	2.688	61.9	1722.7	4134.4	2.493	1.7	103	2756.2	4478.9	689.1	0.4	52.6	109942	4.428	4134.4	87.7	1.324	4134.4	-0.6	5168	1127.7	1205.9	-949.6	307	87.7	109942	0.7951	0
0.6	208.7	46.4	1405	-1146	1405	334.2	45.4	2584	3789.8	3.712	2.987	55.7	2411.7	2756.2	0.789	0.6	91.8	1894.9	4306.6	1205.9	0.3	46.4	34795	4.369	2756.2	76.9	1.345	2756.2	-0.2	5340.2	1187	1722.7	-1127.7	107	76.9	34795	0.6838	0
7.2	220.3	46.9	1012	-1279	1279	262	43.9	2584	2756.2	2.925	2.99	56.2	2411.7	2756.2	0.508	0.3	90.4	2239.5	4651.2	172.3	0.2	46.9	22403	4.57	2584	76.5	1.389	2584	4.1	5340.2	1127.7	1894.9	-949.6	82	76.5	22403	0.7314	0
-0.6	474.8	53.5	4214	-3972	4214	488.7	57.6	3445.3	4306.6	3.275	3.001	62.9	1205.9	3962.1	2.542	2.3	104	3273	4478.9	861.3	1.8	53.5	112103	4.564	3789.8	89.8	1.237	3789.8	0.5	5857	1187	1033.6	-1127.7	379	89.8	112103	0.6039	0
0.2	339.2	50.6	2262	-2143	2262	352.2	52.6	3273	4306.6	3.28	2.793	59.9	2239.5	4134.4	1.579	1.1	99	2239.5	4478.9	1033.6	0.8	50.6	69634	4.295	4306.6	83.3	3.049	4306.6	-0.5	5340.2	949.6	1378.1	-949.6	204	83.3	69634	0.739	0
0	362.3	51.2	2442	-2485	2485	374.9	54.5	3445.3	3789.8	2.815	3.152	60.5	861.3	3617.6	2.14	1.4	100.9	3273	4134.4	344.5	0.6	51.2	94375	4.582	3445.3	85.5	1.949	3445.3	-0.6	5857	1543.1	1033.6	-1661.8	356	85.5	94375	0.6391	0
0.5	336.1	50.5	3176	-3057	3176	349.5	55.1	3445.3	4306.6	3.043	2.891	59.8	2067.2	4134.4	2.848	1.9	101.5	2411.7	4478.9	861.3	0.7	50.5	125597	4.425	4306.6	88.5	1.347	4306.6	0.2	5857	1187	1033.6	-1305.7	363	88.5	125597	0.5912	0
1.8	115	41.2	843	-913	913	203.7	39.5	2756.2	4651.2	4.173	3.301	50.6	2928.5	3789.8	0.671	0.6	86	2067.2	4995.7	1894.9	0.3	41.3	29591	4.422	4651.2	69.2	1.798	4651.2	2.1	5857	1365.1	1894.9	-1305.7	87	69.2	29591	0.3636	0
-14.3	153.1	43.7	1088	-1507	1507	300.2	43.4	3445.3	4478.9	4.212	3.101	53	3273	3789.8	0.923	0.8	89.8	2239.5	5512.5	1033.6	0.4	43.7	40705	4.479	4995.7	73.1	1.541	4995.7	3	5684.8	1009	1550.4	-1246.4	72	73.1	40705	0.5597	0
2.2	139.3	42.9	1425	-1287	1425	292.9	43.8	2411.7	4134.4	4.138	3.113	52.2	2928.5	2756.2	1.245	1.1	90.3	2067.2	4995.7	1722.7	0.5	42.9	54905	4.513	2756.2	75.5	1.391	2756.2	-1	5340.2	949.6	1550.4	-1127.7	156	75.5	54905	0.4429	0
-0.4	192	45.7	1259	-1325	1325	220.3	46.9	2584	3962.1	3.889	3.21	55	2928.5	2756.2	1.341	1	93.4	2239.5	5168	1378.1	0.4	45.7	59139	4.412	2584	76.6	1.505	2584	-1.9	5684.8	1127.7	1550.4	-1068.3	172	76.6	59139	0.6753	0
0.1	135.8	42.7	911	-1088	1088	171.4	45	2756.2	4478.9	4.328	3.487	52	3100.8	3789.8	1.701	1.5	91.4	2239.5	5340.2	1722.7	0.9	42.7	75014	4.376	2756.2	75.9	2.557	2756.2	1.7	5857	1009	1033.6	-1424.4	238	75.9	75014	0.4334	0
-0.4	114.7	41.2	681	-596	681	147.8	41.1	3445.3	4651.2	4.247	3.41	50.5	2928.5	3962.1	0.972	0.9	87.5	2239.5	5168	1205.9	0.5	41.2	42865	4.588	3962.1	69.1	1.896	3962.1	0.2	5512.5	1068.3	1033.6	-1068.3	132	69.1	42865	0.3731	1
0	190.1	45.6	1594	-1786	1786	215	50.7	2584	4134.4	4.162	3.322	54.9	3100.8	2928.5	3.216	2.4	97.1	2067.2	5168	1550.4	0.8	45.6	141825	4.506	2756.2	80.8	2.063	2756.2	0.2	5857	1127.7	1378.1	-1305.7	438	80.8	141825	0.5993	1
-2.8	199.8	46	1258	-1120	1258	219	43.2	4134.4	4306.6	2.777	3.079	55.4	1722.7	4134.4	0.525	0.4	89.7	2756.2	4478.9	172.3	0	46	23152	4.42	4134.4	77.8	1.314	4134.4	1	5340.2	890.3	2067.2	-712.2	58	77.8	23152	0.4475	0
-0.2	159.5	44.1	1891	-1806	1891	187.4	47	3617.6	4651.2	4.231	3.595	53.4	2928.5	3962.1	1.962	1.5	93.4	2584	5512.5	1033.6	0.8	44.1	86524	4.487	3962.1	78.3	2.254	3962.1	0.7	6029.3	1424.4	1033.6	-1543.1	314	78.3	86524	0.5976	0
0.3	125.1	41.9	854	-832	854	148.8	39	3445.3	4478.9	3.76	3.52	51.2	2756.2	4306.6	0.505	0.4	85.4	2239.5	4995.7	1033.6	0.1	41.9	22270	4.907	4478.9	73.3	1.583	4478.9	-1.4	5340.2	1543.1	0	-1661.8	72	73.3	22270	0.408	0
-0.3	169.8	44.6	1026	-957	1026	190.7	47.1	3617.6	4823.4	4.197	3.164	53.9	2584	4306.6	1.791	1.5	93.6	2584	5168	1205.9	0.7	44.6	78983	4.28	4478.9	74.4	1.787	4478.9	0	5857	949.6	2239.5	-890.3	222	74.4	78983	0.7358	1
-1	155.8	43.9	777	-888	888	178.7	42.4	2756.2	4651.2	3.424	2.799	53.2	2411.7	4306.6	0.711	0.6	88.8	2411.7	4823.4	1894.9	0.2	43.9	31355	4.251	4478.9	73.3	1.45	4478.9	0.2	4823.4	712.2	1378.1	-652.9	67	73.3	31355	0.6122	0
-0.2	125.7	42	932	-840	932	153	43.5	3100.8	4651.2	4.466	3.505	51.3	3100.8	3789.8	1.431	1.3	90	2239.5	5340.2	1550.4	0.7	42	63107	4.564	4651.2	71.5	1.783	4651.2	1	5512.5	1068.3	1722.7	-1009	211	71.5	63107	0.4888	1
0.4	204.1	46.2	1032	-1067	1067	222.2	48.5	3789.8	4995.7	3.964	2.985	55.5	2239.5	4134.4	1.695	1.4	94.9	2928.5	5168	1205.9	0.7	46.2	74749	4.41	3789.8	75.2	1.481	3789.8	0.9	5684.8	1009	1033.6	-1365.1	170	75.2	74749	0.6575	1
-0.6	120	41.6	717	-777	777	157.2	43	3100.8	4651.2	4.344	3.453	50.9	3273	3789.8	1.379	1.2	89.4	2239.5	5512.5	1550.4	0.7	41.6	60814	4.557	3617.6	72	1.634	3617.6	0.6	5684.8	1068.3	1033.6	-1127.7	177	72	60814	0.5305	1
0	121	41.7	779	-918	918	177.7	43.2	3617.6	4651.2	4.27	3.508	51	2928.5	4134.4	1.44	1.3	89.7	2411.7	5340.2	1033.6	0.8	41.7	63504	4.528	3962.1	71.5	1.707	3962.1	0.4	5857	1009	1033.6	-1246.4	203	71.5	63504	0.4476	1
-1	120	41.6	844	-888	888	187.4	39.8	2928.5	5168	4.52	3.446	50.9	3445.3	4478.9	0.671	0.6	86.3	2239.5	5684.8	2239.5	0.3	41.6	29591	4.433	4478.9	71.1	1.769	4478.9	3.1	6029.3	830.9	2239.5	-830.9	83	71.1	29591	0.4372	0
0.6	152.1	43.6	904	-790	904	187.3	43.7	3617.6	4651.2	3.814	3.267	53	2584	4478.9	1.013	0.8	90.2	2411.7	4995.7	1033.6	0.2	43.7	44674	4.517	4651.2	75.1	1.353	4651.2	0.9	6029.3	1127.7	1033.6	-1009	139	75.1	44674	0.5673	0
-0.3	180.3	45.1	1350	-1341	1350	200.9	50.3	2756.2	4478.9	4.18	3.256	54.4	2928.5	3273	3.315	3	96.8	2411.7	5340.2	1722.7	1.6	45.1	146191	4.405	2584	78.8	1.772	2584	0.3	5684.8	1187	1894.9	-1127.7	467	78.8	146191	0.5972	0
-0.8	181.5	45.2	1413	-1428	1428	228.2	46.5	3273	4651.2	4.212	3.35	54.5	2584	4134.4	1.35	1	92.9	2584	5168	1378.1	0.5	45.2	59535	4.46	3273	79	1.609	3273	0.4	5684.8	1068.3	2067.2	-1009	204	79	59535	0.4645	0
-0.3	165.1	44.4	876	-1100	1100	190	43.4	2584	3962.1	4.193	3.326	53.7	2756.2	3445.3	0.806	0.7	89.9	2239.5	4995.7	1378.1	0.3	44.4	35544	4.455	3617.6	73.3	1.655	3617.6	0.4	5340.2	1009	1722.7	-949.6	118	73.3	35544	0.464	0
-0.6	761.5	57.6	4753	-5210	5210	774	60.9	3617.6	4995.7	4.125	2.83	67	2584	3962.1	2.133	1.3	107.4	3100.8	5684.8	1378.1	0.6	57.7	94066	4.407	3617.6	89.8	1.533	3617.6	0.2	6029.3	949.6	2239.5	-1009	248	89.8	94066	0.8816	1
-1	169.5	44.6	866	-948	948	193.3	42.9	3962.1	4995.7	4.167	3.435	53.9	2928.5	4478.9	0.679	0.6	89.3	2584	5512.5	1033.6	0.4	44.6	29944	4.54	4995.7	72.2	1.721	4995.7	0.8	5857	1187	1894.9	-1187	92	72.2	29944	0.4188	1
-0.1	141.2	43	842	-852	852	168.5	46.7	3100.8	4823.4	4.54	3.621	52.3	3273	3962.1	2.363	1.9	93.2	2067.2	5340.2	1722.7	0.9	43	104209	4.442	4823.4	71.5	2.364	4823.4	-0.3	6029.3	1127.7	1722.7	-1305.7	381	71.5	104209	0.6425	1
0.1	190.1	45.6	1064	-1053	1064	212.4	47.7	3445.3	4651.2	4.134	3.076	54.9	2584	3962.1	1.623	1.3	94.1	2584	5168	1205.9	0.6	45.6	71575	4.464	3789.8	75.7	1.49	3789.8	0.9	5340.2	949.6	1033.6	-949.6	160	75.7	71575	0.7317	1
-0.2	107.3	40.6	809	-651	809	152.7	41.6	3273	4651.2	4.336	3.479	50	3100.8	4134.4	1.259	1.1	88.1	2067.2	5168	1378.1	0.6	40.6	55522	4.467	4478.9	69.8	1.582	4478.9	-1.2	5512.5	1009	1033.6	-1068.3	156	69.8	55522	0.3594	1
-1.2	133.5	42.5	893	-856	893	189.4	43.4	3617.6	4823.4	4.284	3.359	51.9	2928.5	3962.1	1.216	1	89.8	2411.7	5340.2	1205.9	0.5	42.6	53625	4.462	3789.8	71.3	1.885	3789.8	0.6	5340.2	652.9	1894.9	-830.9	166	71.3	53625	0.5227	1
0.2	180.3	45.1	1203	-1229	1229	218.5	47.4	3789.8	4651.2	4.186	3.275	54.5	3100.8	4134.4	1.687	1.5	93.9	2411.7	5512.5	861.3	0.8	45.2	74396	4.401	4134.4	74.2	1.505	4134.4	-1.1	6029.3	890.3	1033.6	-1127.7	257	74.2	74396	0.7143	0
1.9	264.3	48.4	1388	-1587	1587	300.9	45.6	3273	3962.1	3.84	2.933	57.9	2239.5	3617.6	0.522	0.4	92.2	2928.5	5168	689.1	0.1	48.6	23020	4.406	3789.8	78.1	1.484	3789.8	2	6029.3	712.2	2756.2	-712.2	70	78.1	23020	0.8	0
0	463	53.3	2916	-3056	3056	472.9	56.1	2411.7	2756.2	2.818	2.537	62.6	1033.6	2584	1.889	1.4	102.5	2067.2	3100.8	344.5	0.6	53.3	83305	4.231	2756.2	88.1	1.253	2756.2	-0.5	5340.2	1009	1033.6	-1068.3	224	88.1	83305	0.6928	0
-0.1	425.3	52.6	2814	-2678	2814	434.7	56.3	2411.7	2756.2	2.873	2.674	61.9	1033.6	2584	2.351	1.7	102.7	2067.2	3100.8	344.5	0.6	52.6	103679	4.271	2756.2	86.6	1.286	2756.2	0.7	4651.2	712.2	1205.9	-830.9	273	86.6	103679	0.7864	0
1.5	150.9	43.6	814	-881	881	178.4	40.9	2584	3789.8	3.65	2.802	52.9	2067.2	3100.8	0.543	0.4	87.4	2411.7	4478.9	1205.9	0.3	43.6	23947	4.276	2584	75	1.434	2584	1.6	4478.9	652.9	1550.4	-652.9	71	75	23947	0.7059	0
-0.2	315.6	50	1672	-1689	1689	328.8	48.5	2239.5	2584	2.781	2.416	59.3	861.3	2411.7	0.714	0.6	95	1894.9	2756.2	344.5	0.2	50	31487	4.527	2584	81.9	1.282	2584	-0.5	5857	1187	1033.6	-1305.7	86	81.9	31487	0.7236	0
-0.4	514.6	54.2	3229	-3058	3229	526.4	57.8	2411.7	2756.2	2.886	2.61	63.5	861.3	2584	2.284	1.7	104.2	2067.2	2928.5	344.5	1.1	54.2	100725	4.492	2756.2	87.5	1.267	2756.2	0.5	5168	1127.7	1033.6	-949.6	296	87.5	100725	0.8361	0
0	131.9	42.4	982	-1001	1001	177.9	44.8	2756.2	4306.6	4.221	3.312	51.7	2584	3445.3	1.73	1.5	91.2	2584	5168	1550.4	0.5	42.4	76293	4.32	2584	72.1	2.502	2584	-0.8	6029.3	1246.4	1033.6	-1246.4	224	72.1	76293	0.6544	1
-0.3	570.5	55.1	5015	-5113	5113	602.2	55.4	3962.1	4478.9	3.682	3.312	64.4	1894.9	4134.4	1.062	0.7	101.8	3617.6	5512.5	516.8	0.3	55.1	46834	4.459	4478.9	91.9	1.609	4478.9	-2	6029.3	1127.7	1033.6	-1127.7	209	91.9	46834	0.8934	0
1.3	144.3	43.2	692	-913	913	171.9	40.7	2584	3789.8	3.696	3.075	52.5	2411.7	2756.2	0.566	0.5	87.1	2067.2	4478.9	1205.9	0.4	43.2	24961	4.515	2584	74.5	1.375	2584	-0.3	5168	890.3	1722.7	-890.3	64	74.5	24961	0.6872	0
-0.2	131.7	42.4	843	-867	867	157.3	45.2	2756.2	4478.9	4.292	3.307	51.7	3100.8	4134.4	1.904	1.7	91.7	2067.2	5168	1722.7	1.4	42.4	83966	4.472	4478.9	75.1	1.407	4478.9	0.5	5512.5	1127.7	1033.6	-1187	250	75.1	83966	0.6037	0
-0.4	104.5	40.4	636	-567	636	155	39	2584	4478.9	4.184	3.291	49.7	2584	3617.6	0.726	0.6	85.5	2239.5	4823.4	1894.9	0.3	40.4	32017	4.474	4478.9	67.4	1.606	4478.9	1.4	5340.2	1009	2239.5	-830.9	116	67.4	32017	0.448	0
-1.8	92.3	39.3	721	-769	769	260.9	37.1	3273	4478.9	4.373	3.622	48.6	3273	3789.8	0.607	0.5	83.6	1894.9	5168	1205.9	0.3	39.3	26769	4.584	4306.6	66.5	2.063	4306.6	-1.1	5684.8	1246.4	1033.6	-1127.7	101	66.5	26769	0.3971	0
0.2	113.6	41.1	684	-678	684	142.4	42.8	3273	4651.2	4.47	3.587	50.4	3273	3789.8	1.468	1.3	89.2	2067.2	5340.2	1378.1	0.7	41.1	64739	4.523	3445.3	69.4	1.786	3445.3	-1.2	5512.5	1127.7	1205.9	-1068.3	229	69.4	64739	0.6522	1
-0.7	139.3	42.9	759	-823	823	172.4	45	3445.3	4823.4	4.327	3.376	52.2	2756.2	4134.4	1.614	1.3	91.4	2584	5340.2	1378.1	0.6	42.9	71177	4.361	4823.4	71.4	2.047	4823.4	1.5	5684.8	949.6	1205.9	-1009	229	71.4	71177	0.7104	1
0.1	133.4	42.5	918	-973	973	162.8	45.5	3617.6	4823.4	4.333	3.482	51.8	3100.8	4306.6	1.991	1.6	91.9	2239.5	5340.2	1205.9	0.7	42.5	87803	4.493	5168	71.7	1.765	5168	-0.5	5512.5	1483.8	1033.6	-1365.1	309	71.7	87803	0.6895	1
-0.6	92.8	39.3	744	-640	744	144.5	40.1	2584	3100.8	4.002	3.469	48.7	3100.8	2756.2	1.202	1.1	86.6	1722.7	4823.4	516.8	0.6	39.4	53009	4.458	2928.5	69.3	1.678	2928.5	-1	5168	1424.4	1033.6	-1009	179	69.3	53009	0.4203	0
-0.4	155.2	43.8	1075	-1147	1147	182.1	46.4	3445.3	4995.7	4.263	3.395	53.1	2756.2	4134.4	1.817	1.4	92.9	2411.7	5168	1550.4	0.5	43.8	80129	4.453	4134.4	74.8	1.686	4134.4	-0.6	5684.8	1780.5	0	-1721.2	258	74.8	80129	0.6981	1
0.4	93	39.4	553	-609	609	130.5	37.5	2239.5	3445.3	3.893	3.491	48.7	3273	2411.7	0.644	0.6	83.9	1894.9	5168	1205.9	0.4	39.4	28401	4.582	2411.7	68.2	1.729	2411.7	-2.4	5857	1365.1	1033.6	-1543.1	98	68.2	28401	0.3198	0
-0.8	200.3	46	1114	-950	1114	223.6	48	4134.4	4995.7	3.771	2.829	55.3	2067.2	4478.9	1.559	1.2	94.4	3273	5340.2	861.3	0.6	46	68752	4.203	4306.6	76.1	2.017	4306.6	0.6	5340.2	1068.3	1033.6	-1365.1	131	76.1	68752	0.7263	1
-0.8	95.8	39.6	626	-550	626	130.5	38	2756.2	4478.9	4.319	3.628	49	3273	3100.8	0.694	0.6	84.5	1894.9	5168	1722.7	0.4	39.6	30606	4.539	2756.2	68	1.838	2756.2	-1.7	5340.2	949.6	2239.5	-949.6	117	68	30606	0.41	1
0.6	127.9	42.1	708	-668	708	155.8	40.2	2584	3617.6	3.867	3.059	51.5	2584	3273	0.635	0.5	86.6	1722.7	4306.6	1033.6	0.2	42.2	28003	4.395	2928.5	70.2	1.612	2928.5	2.2	4478.9	771.6	1033.6	-771.6	69	70.2	28003	0.6073	0
0.1	95.7	39.6	609	-499	609	131.3	38.3	2411.7	3789.8	4.414	3.579	49	3445.3	3445.3	0.732	0.6	84.8	1722.7	5168	1378.1	0.4	39.7	32282	4.5	3617.6	65.3	1.977	3617.6	0.2	5168	1009	1033.6	-1246.4	97	65.3	32282	0.4603	0
-0.6	87.5	38.8	588	-583	588	126.2	39.7	3100.8	4478.9	4.539	3.702	48.2	3445.3	3962.1	1.205	1.1	86.2	1722.7	5168	1378.1	0.6	38.9	53141	4.6	4134.4	64	2.255	4134.4	0.7	5512.5	949.6	1033.6	-1483.8	214	64	53141	0.4	1
-1.8	336.5	50.5	1558	-1785	1785	361.8	48	2584	3789.8	3.647	2.459	59.9	2067.2	3273	0.557	0.4	94.5	2411.7	4478.9	1205.9	0.3	50.5	24563	3.885	2584	79.3	1.273	2584	-1.2	4651.2	652.9	2411.7	-415.5	84	79.3	24563	0.849	0
0.3	203.9	46.2	1203	-1223	1223	233.4	49.7	2756.2	4306.6	4.252	3.039	55.5	2928.5	3445.3	2.24	2	96.1	2067.2	4995.7	1550.4	1.3	46.2	98784	4.466	2756.2	78.4	1.563	2756.2	-1	5684.8	1187	1033.6	-1009	288	78.4	98784	0.7746	1
-0.4	159.2	44	1442	-1233	1442	191.8	44.9	3617.6	5168	4.419	3.463	53.4	3617.6	4651.2	1.213	1	91.3	2239.5	5857	1550.4	0.6	44.1	53493	4.489	5168	75.3	1.772	5168	1.7	5857	1246.4	1894.9	-1187	170	75.3	53493	0.7081	1
-0.8	212.3	46.5	1194	-1071	1194	238.6	44	2584	3789.8	3.634	2.849	55.8	1894.9	3445.3	0.555	0.5	90.4	2411.7	4306.6	1205.9	0.4	46.5	24476	4.396	2584	76.7	1.411	2584	-0.6	4478.9	593.5	2411.7	-415.5	73	76.7	24476	0.7277	0
-1	150.2	43.5	848	-915	915	189.6	42.6	2756.2	3100.8	3.354	2.958	52.9	2411.7	2756.2	0.798	0.7	89	2411.7	4823.4	344.5	0.4	43.6	35192	4.49	2756.2	73.5	1.456	2756.2	-0.4	5857	712.2	1033.6	-652.9	81	73.5	35192	0.6873	0
-0.2	257.5	48.2	1415	-1530	1530	295.5	50.3	3617.6	4823.4	4.318	3.204	57.5	3273	4134.4	1.611	1.4	96.7	2411.7	5684.8	1205.9	0.7	48.2	71045	4.399	4651.2	75.6	2.962	4651.2	-0.8	5857	1246.4	1894.9	-1127.7	214	75.6	71045	0.9802	1
-0.1	195.1	45.8	1147	-1198	1198	221.1	47.8	3617.6	4651.2	4.087	3.127	55.1	2584	4134.4	1.59	1.3	94.3	2584	5168	1033.6	0.7	45.8	70120	4.235	4651.2	74.7	2.477	4651.2	-0.9	5684.8	890.3	2067.2	-949.6	209	74.7	70120	0.7628	1
0.2	208.8	46.4	1761	-1621	1761	231.6	47.9	3789.8	5168	4.192	3.188	55.7	3617.6	4995.7	1.413	1.1	94.4	2239.5	5857	1378.1	0.5	46.4	62313	4.417	4995.7	79.6	1.629	4995.7	-0.7	5857	1483.8	1205.9	-1305.7	169	79.6	62313	0.809	1
-0.4	177.5	45	1022	-1198	1198	204.7	47.1	3445.3	4651.2	4.243	3.23	54.3	2928.5	4134.4	1.625	1.3	93.5	2239.5	5168	1205.9	0.6	45	71662	4.35	3617.6	74.2	2.274	3617.6	-0.7	5512.5	949.6	1205.9	-1127.7	210	74.2	71662	0.7804	1
0.4	110	40.8	640	-702	702	153.1	41.7	2928.5	4651.2	4.46	3.619	50.2	3273	3789.8	1.217	1	88.1	2067.2	5340.2	1722.7	0.6	40.8	53669	4.443	2584	67.6	2.115	2584	2	6029.3	1246.4	1894.9	-949.6	188	67.6	53669	0.5036	1
-0.4	222.1	46.9	1422	-1325	1422	246.3	48	3617.6	5168	4.239	2.883	56.3	3445.3	4651.2	1.266	1.1	94.4	2411.7	5857	1550.4	0.6	46.9	55830	4.376	4995.7	77.7	1.437	4995.7	1.2	5857	1127.7	2067.2	-1187	147	77.7	55830	0.8326	1
-0.2	178.1	45	1175	-1313	1313	205	47.5	3445.3	4651.2	4.167	3.216	54.4	2584	4134.4	1.777	1.4	94	2584	5168	1205.9	0.6	45	78366	4.342	3962.1	73.4	1.839	3962.1	-1	5512.5	1068.3	1033.6	-1305.7	228	73.4	78366	0.7026	1
0.3	145.7	43.3	1015	-1021	1021	212.3	46.1	3617.6	5168	4.478	3.38	52.8	3962.1	4306.6	1.901	1.7	92.7	2067.2	6029.3	1550.4	0.9	43.5	83834	4.462	5168	72.2	1.969	5168	-0.2	6029.3	1365.1	1033.6	-1305.7	287	72.2	83834	0.8015	0
0.3	173.4	44.8	970	-989	989	204.5	46.6	3617.6	4478.9	4.108	3.199	54.1	2584	4134.4	1.504	1.2	93	2584	5168	861.3	0.6	44.8	66326	4.06	4478.9	75.3	3.658	4478.9	0.9	6029.3	1187	1033.6	-1187	174	75.3	66326	0.805	1
-0.6	98.6	39.9	671	-607	671	142.9	42.1	2928.5	4995.7	4.595	3.631	49.3	3617.6	3962.1	1.651	1.5	88.6	1894.9	5512.5	2067.2	0.9	39.9	72810	4.492	5684.8	67.6	2.248	5684.8	0.1	6029.3	1365.1	1033.6	-1246.4	214	67.6	72810	0.471	1
0.9	95.3	39.6	596	-667	667	136.6	41.2	2928.5	4651.2	4.602	3.757	48.9	3445.3	3789.8	1.463	1.2	87.7	1894.9	5340.2	1722.7	0.5	39.6	64519	4.494	5168	65.7	2.397	5168	1.4	5857	1246.4	1033.6	-1246.4	262	65.7	64519	0.4683	1
-1.3	211.8	46.5	1468	-1290	1468	244.2	47	4134.4	5684.8	4.008	3.052	55.8	3100.8	4995.7	1.106	1	93.4	2756.2	5857	1550.4	0.5	46.5	48775	4.503	4995.7	77.8	1.471	4995.7	1.7	5857	1187	2067.2	-1246.4	143	77.8	48775	0.7507	1
0	104.6	40.4	608	-566	608	150.5	40	2411.7	4823.4	3.934	3.168	49.8	3100.8	2928.5	0.917	0.8	86.5	1894.9	4995.7	2411.7	0.3	40.5	40440	4.381	4823.4	65.8	1.619	4823.4	-0.2	4995.7	1068.3	1550.4	-1068.3	116	65.8	40440	0.4146	0
0.6	158.3	44	1393	-1306	1393	209.2	47.8	3617.6	5168	4.486	3.435	53.3	3617.6	4306.6	2.42	1.9	94.3	2239.5	5857	1550.4	0.7	44	106722	4.453	4651.2	75.6	1.889	4651.2	-0.4	5857	1187	1033.6	-1187	349	75.6	106722	0.5683	1
1.2	136.9	42.7	1445	-1590	1590	382.3	43.7	3962.1	4995.7	3.91	3.23	52.1	2411.7	4478.9	1.259	1	90.2	2756.2	5168	1033.6	0.5	42.7	55522	4.543	4995.7	73.2	1.563	4995.7	0	5684.8	1068.3	1033.6	-1068.3	146	73.2	55522	0.5645	1
-1.2	163.3	44.3	1258	-1174	1258	259.6	45.8	3617.6	5168	4.327	3.124	53.6	3617.6	4651.2	1.423	1.2	92.2	2239.5	5857	1550.4	0.7	44.3	62755	4.422	5168	75.3	1.393	5168	-0.4	5857	1127.7	2067.2	-1127.7	181	75.3	62755	0.849	1
-3.6	113.3	41.1	710	-732	732	159.6	39.3	2928.5	4134.4	4.246	3.414	50.4	2756.2	3617.6	0.665	0.6	85.7	2239.5	4995.7	1205.9	0.3	41.1	29326	4.519	2756.2	71	1.695	2756.2	1.3	5857	1127.7	1033.6	-1068.3	97	71	29326	0.4978	0
-2	120.7	41.6	918	-891	918	201.6	43.5	3445.3	5168	4.59	3.791	50.9	3789.8	4478.9	1.527	1.3	89.9	2067.2	5857	1722.7	0.8	41.6	67341	4.907	4478.9	69.8	3.554	4478.9	-0.8	6029.3	2017.9	0	-1958.6	253	69.8	67341	0.616	1
-0.6	137.2	42.7	1591	-2002	2002	343.7	48.6	3789.8	4995.7	4.445	3.534	52.1	3445.3	4306.6	3.834	3.1	95.1	2411.7	5857	1205.9	2	42.8	169079	4.537	3962.1	74.2	2.074	3962.1	-0.3	6029.3	1305.7	1033.6	-1424.4	535	74.2	169079	0.6571	1
1.5	144.9	43.2	841	-917	917	187.4	43.5	3789.8	5168	4.343	3.235	52.5	3617.6	4651.2	1.069	0.9	90	2239.5	5857	1378.1	0.5	43.2	47143	4.413	4995.7	72.4	1.744	4995.7	1.5	5857	1365.1	1894.9	-1305.7	150	72.4	47143	0.8668	1
-0.4	83.7	38.5	593	-586	593	136.2	39.8	2584	4306.6	4.45	3.64	47.8	3617.6	3617.6	1.356	1.3	86.3	1722.7	5340.2	1722.7	0.7	38.5	59799	4.517	2411.7	69.4	1.511	2411.7	1.1	5857	1187	1205.9	-1187	205	69.4	59799	0.3597	1
-2.5	129.6	42.3	874	-760	874	169.8	42.6	3273	5168	4.509	3.268	51.6	3617.6	4306.6	1.083	1	89.1	2239.5	5857	1894.9	0.6	42.3	47760	4.527	5168	69.9	1.519	5168	0.5	5857	1187	1205.9	-1127.7	127	69.9	47760	0.8257	1
-0.3	80.3	38.1	570	-634	634	144.7	35.5	2756.2	3962.1	4.189	3.466	47.5	3100.8	3617.6	0.549	0.5	82	1722.7	4823.4	1205.9	0.3	38.1	24211	4.647	2756.2	66.4	2.041	2756.2	0.6	4651.2	1009	1033.6	-1009	66	66.4	24211	0.3598	0
-0.8	129.6	42.3	836	-878	878	161.6	43	3100.8	5168	4.52	3.58	51.6	3789.8	4478.9	1.199	0.9	89.5	2067.2	5857	2067.2	0.5	42.3	52876	4.528	5168	70.3	2.112	5168	1	5857	1068.3	1033.6	-1127.7	196	70.3	52876	0.7094	1
-0.3	87.2	38.8	543	-601	601	133.4	39.4	3445.3	4134.4	4.084	3.521	48.1	3617.6	3617.6	1.149	1	85.9	1722.7	5340.2	689.1	0.4	38.8	50671	4.575	3617.6	68.2	1.837	3617.6	-1.5	6029.3	1365.1	1033.6	-1543.1	133	68.2	50671	0.3258	0
-0.2	115	41.2	798	-792	798	151.5	45.8	2928.5	5168	4.544	3.618	50.5	3789.8	4306.6	2.844	2.3	92.2	2067.2	5857	2239.5	0.8	41.2	125420	4.579	5168	70.6	2.014	5168	1	5857	1424.4	1033.6	-1365.1	409	70.6	125420	0.5745	1
-0.1	136.3	42.7	928	-961	961	164.3	44.4	2928.5	4995.7	4.41	3.287	52	3445.3	4134.4	1.468	1.2	90.8	2411.7	5857	2067.2	0.6	42.7	64739	4.423	2584	73.6	1.588	2584	1.4	6029.3	1305.7	1378.1	-1483.8	207	73.6	64739	0.8103	1
-0.3	74.9	37.5	601	-563	601	135.4	37	2584	4478.9	4.532	3.772	46.9	3617.6	3962.1	0.902	0.8	83.5	1550.4	5168	1894.9	0.4	37.5	39778	4.609	3962.1	61.6	2.516	3962.1	0	5340.2	1305.7	1033.6	-1127.7	146	61.6	39778	0.3441	0
-0.9	149.5	43.5	984	-901	984	182	45.4	3789.8	5168	4.448	3.261	52.8	3617.6	4651.2	1.561	1.2	91.9	2239.5	5857	1378.1	0.6	43.5	68840	4.012	4823.4	72.7	2.284	4823.4	1.7	5857	1305.7	1033.6	-1127.7	216	72.7	68840	0.8587	1
47	77	37.7	1273	-1067	1273	385.5	34.9	2411.7	3617.6	4.005	3.476	47	2928.5	2584	0.517	0.4	81.3	1722.7	4651.2	1205.9	0.3	37.7	22800	4.461	2411.7	66.7	1.877	2411.7	1	4306.6	771.6	1033.6	-652.9	85	66.7	22800	0.3539	0
-2.2	123	41.8	756	-740	756	173.7	43.3	2756.2	4651.2	4.375	3.256	51.1	3445.3	3617.6	1.411	1.2	89.8	2239.5	5684.8	1894.9	0.6	41.8	62226	4.476	3617.6	69.8	1.538	3617.6	-0.5	5857	1424.4	1033.6	-1543.1	138	69.8	62226	0.7346	1
0.6	114.4	41.2	894	-819	894	154.9	42.5	3789.8	4823.4	3.966	3.382	50.5	2584	4478.9	1.373	1.1	89	2584	5168	1033.6	0.6	41.2	60549	4.544	4306.6	72.3	1.581	4306.6	0.6	5340.2	1305.7	1033.6	-1424.4	174	72.3	60549	0.5962	1
0.4	109.3	40.8	683	-659	683	141.5	41.7	3617.6	4823.4	4.268	3.308	50.1	3617.6	3789.8	1.245	1.1	88.2	2067.2	5684.8	1205.9	0.7	40.8	54905	4.476	3617.6	69.7	1.383	3617.6	1.3	5857	1187	1894.9	-1009	177	69.7	54905	0.6643	1
-0.4	142.6	43.1	913	-902	913	185.6	47.4	2411.7	3617.6	3.944	3.242	52.4	3445.3	2584	2.714	2.2	93.9	1894.9	5340.2	1205.9	1	43.1	119687	4.628	2584	74.6	1.981	2584	1.1	6029.3	1424.4	1033.6	-1661.8	384	74.6	119687	0.7433	0
-0.9	174.6	44.8	1164	-1413	1413	198.4	48.1	2411.7	2928.5	3.933	3.28	54.2	3273	2584	2.142	1.6	94.6	1894.9	5168	516.8	0.6	44.8	94463	4.546	2756.2	79.2	2.046	2756.2	0.4	5857	1365.1	1033.6	-1365.1	319	79.2	94463	0.7927	0
-1.9	142	43	889	-755	889	182.6	40.1	2239.5	2584	2.706	2.827	52.4	1033.6	2411.7	0.508	0.4	86.6	1894.9	2928.5	344.5	0.3	43.1	22403	4.438	2584	74.6	1.307	2584	1.4	3273	534.2	1033.6	-593.5	71	74.6	22403	0.5771	0
0.3	194.2	45.8	1034	-945	1034	216.4	46.3	2411.7	2928.5	3.177	2.624	55.1	1205.9	2584	1.126	1	92.7	1894.9	3100.8	516.8	0.6	45.8	49656	4.432	2756.2	75.9	1.287	2756.2	0.2	4134.4	830.9	1033.6	-712.2	142	75.9	49656	0.7603	0
-0.2	106.2	40.5	746	-733	746	157.1	40.9	3789.8	5168	4.396	3.542	49.9	3445.3	4651.2	1.1	1	87.4	2239.5	5684.8	1378.1	0.8	40.5	48510	4.63	4651.2	72.3	1.593	4651.2	1.7	5857	1246.4	1033.6	-1246.4	152	72.3	48510	0.5383	1
-0.7	244.6	47.8	1329	-1397	1397	259.8	51.1	2411.7	2756.2	2.611	2.702	57.1	861.3	2584	2.162	1.6	97.5	2067.2	2928.5	344.5	1.2	47.8	95345	4.446	2584	80.3	1.266	2584	0.1	5512.5	1009	1033.6	-1009	265	80.3	95345	0.7477	0
1.3	286.8	49.2	2121	-2142	2142	301.3	47.4	3962.1	4651.2	3.612	3.321	58.5	1722.7	4134.4	0.668	0.4	93.9	3445.3	5168	689.1	0.2	49.1	29459	4.436	4651.2	82.6	1.456	4651.2	2.9	5857	652.9	2067.2	-771.6	127	82.6	29459	0.7478	0
-1.4	93.6	39.4	586	-531	586	126.7	36.5	3617.6	4306.6	3.722	3.584	48.8	3273	3789.8	0.508	0.4	83	2067.2	5340.2	689.1	0.1	39.5	22403	4.439	3789.8	69.9	1.465	3789.8	4.5	5857	712.2	3273	-593.5	68	69.9	22403	0.32	0
-2	87.8	38.9	678	-650	678	137.5	40.3	3273	4823.4	4.372	3.701	48.2	3445.3	3962.1	1.381	1.1	86.7	1894.9	5340.2	1550.4	0.5	38.9	60903	4.55	3273	70.6	1.965	3273	1.1	5512.5	1543.1	1033.6	-1424.4	224	70.6	60903	0.5063	1
-0.2	104.7	40.4	881	-674	881	135.2	43.8	2928.5	4478.9	4.498	3.353	49.7	3445.3	3617.6	2.214	1.8	90.3	1894.9	5340.2	1550.4	1	40.4	97637	4.544	3445.3	72.6	1.773	3445.3	0	5684.8	1187	1722.7	-1127.7	271	72.6	97637	0.7995	1
0.5	83.8	38.5	527	-568	568	118.8	36.8	2584	4306.6	4.45	3.566	47.8	3617.6	3789.8	0.685	0.6	83.3	1722.7	5340.2	1722.7	0.3	38.5	30209	4.53	3962.1	67.7	1.785	3962.1	1.8	5340.2	1187	1205.9	-1187	88	67.7	30209	0.3517	0
-2.7	75.5	37.6	537	-508	537	126.1	34.9	2411.7	3789.8	4.334	3.515	46.9	3445.3	3273	0.537	0.5	81.4	1722.7	5168	1378.1	0.3	37.6	23682	4.523	2411.7	62.4	2.15	2411.7	1.3	5168	1305.7	1378.1	-890.3	69	62.4	23682	0.4054	0
0	78	37.8	467	-440	467	114.2	39.8	2756.2	4306.6	4.598	3.718	47.2	3617.6	3445.3	1.579	1.4	86.3	1722.7	5340.2	1550.4	0.8	37.9	69634	4.437	2584	64	3.35	2584	-0.2	5684.8	1483.8	1033.6	-1483.8	244	64	69634	0.3254	1
-5.9	81.5	38.2	883	-722	883	237.2	35.7	2584	4306.6	4.41	3.617	47.6	3273	3617.6	0.557	0.5	82.2	1894.9	5168	1722.7	0.3	38.3	24564	4.485	2584	66.5	2.127	2584	3.4	5340.2	1009	1205.9	-830.9	93	66.5	24564	0.4583	0
-24.4	84.9	38.6	3467	-3137	3467	925.3	38.2	2411.7	4306.6	4.327	3.276	47.9	2928.5	3445.3	0.926	0.8	84.7	1722.7	4651.2	1894.9	0.4	38.6	40837	4.472	4306.6	66.4	1.726	4306.6	0.9	4651.2	1009	1033.6	-890.3	142	66.4	40837	0.442	0
-1.3	281.6	49	1801	-1870	1870	326.4	52.5	2411.7	2584	2.889	2.648	58.3	1205.9	2411.7	2.249	2	98.9	1894.9	3100.8	172.3	0.7	49	99181	4.564	2411.7	83	1.449	2411.7	-0.1	5340.2	1127.7	1205.9	-1127.7	269	83	99181	0.7226	0
-0.4	263.8	48.4	1816	-1737	1816	284.3	52	2239.5	2584	2.586	2.718	57.7	861.3	2411.7	2.287	1.9	98.5	1894.9	2756.2	344.5	1	48.4	100857	4.397	2756.2	82.2	1.252	2756.2	0.1	5857	1246.4	1033.6	-1187	259	82.2	100857	0.6992	0
-0.2	200.7	46.1	1140	-1041	1140	224.7	47.8	2239.5	2411.7	3.002	2.667	55.4	1378.1	2411.7	1.489	1.2	94.2	1722.7	3100.8	172.3	0.6	46.1	65665	3.574	2239.5	78	3.574	2239.5	-0.3	5340.2	1127.7	1033.6	-1365.1	162	78	65665	0.7524	0
0	92	39.3	508	-513	513	138.2	37.2	3445.3	3617.6	3.353	3.162	48.6	3100.8	3445.3	0.621	0.5	83.7	1722.7	4823.4	172.3	0.3	39.3	27386	4.43	3617.6	66.2	1.781	3617.6	-1.7	5512.5	890.3	1033.6	-949.6	57	66.2	27386	0.4065	0
-0.1	167.8	44.5	1133	-1126	1133	194.7	48.6	2411.7	2756.2	3.582	2.971	53.8	3273	2411.7	2.589	1.8	95.1	1722.7	4995.7	344.5	0.9	44.5	114175	4.476	2411.7	78	1.304	2411.7	-0.9	6029.3	1483.8	1033.6	-1483.8	321	78	114175	0.6783	0
-0.1	273.8	48.7	1470	-1316	1470	300.6	46.5	2584	3789.8	3.663	2.596	58	2067.2	3445.3	0.595	0.4	92.9	2411.7	4478.9	1205.9	0.3	48.7	26239	4.472	2411.7	79.2	1.361	2411.7	2	4651.2	712.2	2411.7	-237.4	82	79.2	26239	0.839	0
0.5	424.9	52.6	2222	-2212	2222	440.3	50.3	2584	2756.2	1.878	2.41	61.9	344.5	2756.2	0.595	0.4	96.8	2584	2928.5	172.3	0.1	52.6	26240	4.241	2756.2	84.4	1.235	2756.2	-2.3	5168	830.9	2239.5	-830.9	39	84.4	26240	0.8293	0
-0.6	192.4	45.7	1132	-1106	1132	217.7	49.8	2239.5	2756.2	3.495	2.679	55	2411.7	2411.7	2.583	2.3	96.3	1894.9	4306.6	516.8	1.5	45.7	113911	4.336	2411.7	78.8	1.276	2411.7	0	6029.3	949.6	1033.6	-890.3	273	78.8	113911	0.7921	0
0.8	237.1	47.5	1756	-1766	1766	271.2	49.4	2756.2	4134.4	4.185	3.205	56.8	2928.5	3617.6	1.55	1	95.9	2411.7	5340.2	1378.1	0.3	47.5	68355	4.393	2584	80.6	2.78	2584	0.3	6029.3	1305.7	2067.2	-1246.4	211	80.6	68355	0.8221	1
-0.4	194.3	45.8	1291	-1305	1305	217.7	50	2411.7	2756.2	3.018	3.017	55.1	2584	2584	2.632	1.9	96.4	1894.9	4478.9	344.5	0.9	45.8	116071	4.472	2584	79.5	1.352	2584	0.1	5857	1305.7	1033.6	-1305.7	325	79.5	116071	0.6571	0
1.8	118.2	41.5	847	-710	847	155	40.6	2584	5340.2	4.231	3.258	50.8	3617.6	3962.1	0.821	0.7	87.1	2067.2	5684.8	2756.2	0.4	41.5	36206	4.519	5512.5	69.4	1.798	5512.5	0	6029.3	1365.1	1033.6	-1305.7	116	69.4	36206	0.523	0
0.3	285.7	49.1	1433	-1571	1571	302.3	51.9	3962.1	5340.2	4.098	3.044	58.4	2411.7	4651.2	1.91	1.3	98.4	3100.8	5512.5	1378.1	0.6	49.1	84231	4.501	4651.2	80.1	1.628	4651.2	0.1	6029.3	1305.7	1205.9	-1009	215	80.1	84231	0.8359	1
-1.5	164.3	44.3	1481	-1559	1559	180.9	44.4	2584	4823.4	4.106	3.768	53.7	3445.3	4651.2	1.027	0.9	91	2067.2	5512.5	2239.5	0.6	44.4	45291	4.907	4651.2	78	1.388	4651.2	-0.2	5857	1958.6	0	-1958.6	190	78	45291	0.4718	0
1.6	213.9	46.6	1142	-1374	1374	235.5	44.9	2239.5	2756.2	3.397	2.885	55.9	2928.5	2411.7	0.676	0.5	91.3	1894.9	4823.4	516.8	0.3	46.6	29812	4.332	2411.7	77.1	1.366	2411.7	1.3	5684.8	1127.7	1722.7	-1127.7	82	77.1	29812	0.8112	0
0.5	290.8	49.3	1697	-1767	1767	308.7	52.1	3962.1	5340.2	4.099	2.932	58.6	2411.7	4651.2	1.904	1.4	98.5	3273	5684.8	1378.1	0.6	49.3	83967	4.487	4651.2	81.6	1.532	4651.2	-0.5	6029.3	1127.7	1894.9	-1127.7	197	81.6	83967	0.8171	1
-0.3	182.9	45.2	1090	-1150	1150	214	49.2	2756.2	4478.9	4.479	3.396	54.6	3445.3	3445.3	2.467	1.8	95.6	2067.2	5512.5	1722.7	0.9	45.3	108794	4.433	2756.2	75.8	1.802	2756.2	0.6	5857	1246.4	1033.6	-1424.4	341	75.8	108794	0.8753	1
-0.3	97.5	39.8	733	-791	791	152	39.6	3617.6	4995.7	4.492	3.655	49.1	3445.3	4306.6	0.952	0.9	86	2239.5	5684.8	1378.1	0.5	39.8	41983	4.579	3962.1	69.2	1.809	3962.1	0.7	5684.8	1305.7	1033.6	-1424.4	144	69.2	41983	0.3354	1
0.1	125.6	42	860	-938	938	166.7	47.6	2584	4823.4	4.514	3.494	51.3	3273	3962.1	3.686	3	94.1	2067.2	5340.2	2239.5	1.6	42	162552	4.515	4995.7	71.8	2.196	4995.7	0.2	5684.8	1068.3	1722.7	-1127.7	492	71.8	162552	0.7063	1
0	629.1	56	4574	-4420	4574	643.4	60.1	3962.1	5512.5	4.074	2.922	65.3	2584	4823.4	2.586	1.2	106.6	3273	5857	1550.4	0.7	56	114043	4.57	5168	88.2	1.476	5168	0.3	6029.3	1127.7	1033.6	-1127.7	305	88.2	114043	0.8013	1
-0.8	95	39.6	617	-613	617	132.5	42.5	3273	4478.9	4.474	3.523	48.9	3445.3	3962.1	1.968	1.7	89	1894.9	5340.2	1205.9	0.9	39.6	86789	4.561	4478.9	69.7	1.97	4478.9	0.5	5512.5	1424.4	1033.6	-1246.4	266	69.7	86789	0.4381	1
1.5	93.7	39.4	773	-816	816	157.3	36.7	3445.3	5512.5	4.551	3.739	48.8	3962.1	4823.4	0.528	0.4	83.1	1894.9	5857	2067.2	0.1	39.5	23285	4.536	5684.8	69.6	2.446	5684.8	-0.3	6029.3	1543.1	1033.6	-1602.5	76	69.6	23285	0.3407	0
2	129.9	42.3	934	-947	947	210.1	45.4	3100.8	4995.7	4.269	3.29	51.6	3100.8	4478.9	2.073	1.7	91.9	2239.5	5340.2	1894.9	0.7	42.3	91419	4.458	4823.4	71.6	1.796	4823.4	-0.8	5340.2	1127.7	1722.7	-1068.3	246	71.6	91419	0.6779	1
-0.9	290.9	49.3	2208	-1977	2208	342.4	52	4134.4	5340.2	4.126	2.924	58.6	2584	4651.2	1.852	1.3	98.4	3100.8	5684.8	1205.9	0.7	49.3	81673	4.263	5512.5	82.6	1.45	5512.5	0.6	5857	1305.7	1033.6	-1483.8	196	82.6	81673	0.8527	1
0.1	301.7	49.6	2036	-1774	2036	315.4	52	3789.8	5168	4.132	3.044	58.9	2411.7	4651.2	1.727	1.1	98.4	3100.8	5512.5	1378.1	0.5	49.6	76161	4.322	4823.4	80.6	1.895	4823.4	0.3	6029.3	949.6	2239.5	-1068.3	227	80.6	76161	0.8992	1
-0.5	85.9	38.7	590	-582	590	140.9	38.7	2928.5	4823.4	4.621	3.535	48	4306.6	4134.4	1.001	0.9	85.2	1550.4	5857	1894.9	0.5	38.7	44144	4.546	4478.9	67	1.805	4478.9	3.1	6029.3	1661.8	1033.6	-949.6	112	67	44144	0.3855	1
-0.2	133.8	42.5	1391	-1227	1391	163.7	44.4	2411.7	2756.2	3.111	2.883	51.9	2239.5	2584	1.542	1.3	90.9	2067.2	4306.6	344.5	0.6	42.5	68002	3.914	2756.2	75.6	2.01	2756.2	1.7	5684.8	1543.1	1033.6	-1543.1	168	75.6	68002	0.467	0
-0.1	116.1	41.3	765	-893	893	150.5	45.3	3617.6	4995.7	4.388	3.635	50.6	3273	4306.6	2.528	2.1	91.8	2067.2	5340.2	1378.1	0.8	41.3	111485	4.492	3617.6	72	2.099	3617.6	0	5857	1305.7	1033.6	-1246.4	392	72	111485	0.5166	1
-0.7	139.3	42.9	795	-718	795	167.2	42.9	2411.7	2756.2	3.025	2.836	52.2	2239.5	2584	1.001	0.9	89.3	2067.2	4306.6	344.5	0.5	42.9	44144	4.498	2756.2	73.1	1.374	2756.2	-0.2	5857	1305.7	1033.6	-1246.4	116	73.1	44144	0.4638	0
-0.5	177.3	45	1057	-1350	1350	198.7	45.8	2411.7	2756.2	3.108	2.724	54.3	1205.9	2584	1.207	1.1	92.2	2067.2	3273	344.5	0.6	45	53229	4.388	2928.5	77.5	1.281	2928.5	-0.3	5168	1365.1	1033.6	-1365.1	160	77.5	53229	0.7043	0
0.5	139	42.9	840	-918	918	186.3	45.9	2411.7	2756.2	3.056	2.749	52.2	1205.9	2584	2.037	1.8	92.4	1894.9	3100.8	344.5	0.9	42.9	89832	4.344	2584	74.2	1.373	2584	-0.2	5340.2	949.6	1378.1	-1068.3	227	74.2	89832	0.6766	0
0.6	121.8	41.7	767	-841	841	202.3	39.8	1894.9	2756.2	3.669	2.954	51	1894.9	2239.5	0.641	0.5	86.2	1722.7	3617.6	861.3	0.3	41.7	28268	4.396	2756.2	71.3	1.427	2756.2	-1.4	4306.6	890.3	1378.1	-830.9	88	71.3	28268	0.5837	0
-2.5	196.2	45.9	1202	-1531	1531	278.5	48	2411.7	2756.2	3.301	2.735	55.2	2067.2	2584	1.649	1.4	94.5	1894.9	3962.1	344.5	0.7	45.9	72721	4.173	2756.2	76.8	2.226	2756.2	0.3	5857	1365.1	1378.1	-1246.4	216	76.8	72721	0.7324	0
5.3	202.3	46.1	1120	-1233	1233	243.7	44.5	2411.7	2584	2.373	2.776	55.4	861.3	2411.7	0.694	0.5	91	2239.5	3100.8	172.3	0.3	46.1	30606	4.456	2584	77.5	1.319	2584	-1.7	4478.9	771.6	1205.9	-771.6	96	77.5	30606	0.6527	0
0.9	235.8	47.4	1255	-1026	1255	278.4	44.8	2411.7	2584	2.003	2.779	56.8	516.8	2584	0.539	0.2	91.2	2239.5	2756.2	172.3	0.1	47.5	23770	4.549	2584	78.6	1.268	2584	4.9	5857	1068.3	1033.6	-1365.1	48	78.6	23770	0.5269	0
-0.1	162.6	44.2	1133	-1046	1133	187.5	47.6	2239.5	2756.2	3.251	2.922	53.6	1378.1	2584	2.191	1.9	94.1	1894.9	3273	516.8	0.9	44.2	96623	4.548	2584	78.2	1.344	2584	-0.3	4651.2	830.9	1033.6	-771.6	320	78.2	96623	0.6768	0
0.2	195.2	45.8	1492	-1516	1516	240.9	51.2	2411.7	2928.5	3.832	3.071	55.1	2756.2	2584	3.468	2.6	97.7	1894.9	4651.2	516.8	1.2	45.8	152939	4.276	2928.5	79.7	1.417	2928.5	-0.1	5857	1187	1033.6	-1305.7	492	79.7	152939	0.7013	1
0	113	41.1	713	-741	741	155.1	43.3	3617.6	4823.4	4.422	3.69	50.4	3100.8	4306.6	1.687	1.5	89.8	2411.7	5512.5	1205.9	0.6	41.1	74396	4.542	4995.7	66.9	2.672	4995.7	0.6	5857	949.6	2239.5	-890.3	264	66.9	74396	0.5783	1
-0.1	114.2	41.2	663	-809	809	155.2	42.5	3100.8	4651.2	4.476	3.552	50.5	3273	3962.1	1.37	1.2	89	2067.2	5340.2	1550.4	0.5	41.2	60417	4.672	3445.3	69.7	1.714	3445.3	-0.1	5512.5	1305.7	1033.6	-1246.4	218	69.7	60417	0.5275	1
-0.1	138.9	42.9	1350	-2072	2072	237.4	43.7	3100.8	4478.9	4.477	3.69	52.2	3617.6	4134.4	1.204	1	90.1	1894.9	5512.5	1378.1	0.5	42.9	53097	4.568	2584	71.7	1.933	2584	-0.6	6029.3	1246.4	1033.6	-1661.8	206	71.7	53097	0.6578	0
0.1	153.8	43.7	1243	-1237	1243	183.6	41.2	2584	4134.4	3.903	3.06	53.1	2411.7	3789.8	0.555	0.5	87.7	2067.2	4478.9	1550.4	0.3	43.8	24476	4.479	3789.8	72.3	1.602	3789.8	-2.5	4823.4	771.6	1033.6	-1068.3	73	72.3	24476	0.5916	0
0.3	164.9	44.3	924	-925	925	190.7	41.8	3445.3	4134.4	3.892	3.116	53.7	2411.7	3789.8	0.561	0.4	88.3	2411.7	4823.4	689.1	0.1	44.4	24741	4.499	3789.8	73.8	1.524	3789.8	-1.9	6029.3	1246.4	1033.6	-1246.4	82	73.8	24741	0.6373	0
-0.2	108	40.7	612	-534	612	143.2	38.8	2584	3962.1	4.107	3.098	50	2584	3273	0.653	0.6	85.3	2239.5	4823.4	1378.1	0.3	40.7	28797	4.388	2584	69.1	1.658	2584	3.5	5168	712.2	2067.2	-712.2	96	69.1	28797	0.6311	0
0.1	108.9	40.7	617	-661	661	143.2	39	2584	3962.1	3.648	3.074	50.1	2411.7	2756.2	0.667	0.6	85.5	1894.9	4306.6	1378.1	0.3	40.8	29414	4.339	2928.5	69.8	1.583	2928.5	-0.3	5512.5	890.3	1894.9	-949.6	70	69.8	29414	0.5652	0
0.2	109.8	40.8	631	-733	733	142.1	38.5	2756.2	2928.5	3.377	3.32	50.1	2928.5	2756.2	0.59	0.5	85	2067.2	4995.7	172.3	0.3	40.8	26019	4.453	2756.2	71.5	1.506	2756.2	1.5	5168	771.6	1722.7	-890.3	55	71.5	26019	0.4532	0
-0.3	100.3	40	735	-622	735	135.8	42.1	3100.8	4651.2	4.488	3.616	49.4	3445.3	3962.1	1.62	1.4	88.6	1894.9	5340.2	1550.4	0.6	40	71443	4.489	3100.8	68.8	2.197	3100.8	0.7	5340.2	1187	1033.6	-1424.4	252	68.8	71443	0.4068	1
-0.1	188	45.5	1739	-1657	1739	220	46.7	3962.1	4651.2	3.916	3.46	54.7	2584	4306.6	1.318	1.1	93.1	2928.5	5512.5	689.1	0.8	45.4	58124	4.525	4478.9	76.8	1.742	4478.9	0.7	6029.3	949.6	1722.7	-949.6	230	76.8	58124	0.7577	0
0	289.8	49.2	2148	-2168	2168	306.7	52.6	2584	2756.2	2.577	2.585	58.6	861.3	2756.2	2.18	1.9	99.1	2067.2	2928.5	172.3	0.7	49.2	96138	4.388	2756.2	84.6	1.271	2756.2	-0.2	5168	1187	1550.4	-890.3	295	84.6	96138	0.759	0
0.3	204	46.2	1123	-1214	1214	227.5	44	2584	3617.6	3.247	3.075	55.5	1894.9	2584	0.601	0.4	90.4	2411.7	4306.6	1033.6	0.3	46.2	26504	4.448	2584	78.2	1.338	2584	-1.4	4995.7	771.6	1033.6	-1365.1	93	78.2	26504	0.6763	0
-0.1	295.8	49.4	2373	-2029	2373	309.9	54.2	2411.7	2756.2	3.142	2.924	58.7	2239.5	2584	2.998	2.2	100.6	1894.9	4134.4	344.5	1	49.4	132211	3.66	2756.2	84.8	2.213	2756.2	-0.8	5512.5	1246.4	1033.6	-1305.7	400	84.8	132211	0.8325	1
-0.4	92.3	39.3	594	-724	724	132.1	37.7	2584	4651.2	4.598	3.53	48.6	3789.8	3789.8	0.694	0.6	84.2	1722.7	5512.5	2067.2	0.3	39.3	30606	4.551	4995.7	65.3	1.852	4995.7	-0.7	6029.3	1543.1	1033.6	-1365.1	94	65.3	30606	0.4268	0
0.3	106.3	40.5	755	-725	755	159.5	39.7	2584	2928.5	3.493	3.447	49.9	3273	2756.2	0.833	0.7	86.2	1722.7	4995.7	344.5	0.3	40.6	36736	4.571	2756.2	71.8	1.45	2756.2	-1.7	5857	1127.7	1033.6	-1365.1	101	71.8	36736	0.3763	0
-0.1	237.2	47.5	1961	-1906	1961	265.4	48.1	2928.5	3617.6	3.456	2.862	56.8	1550.4	3100.8	1.156	0.7	94.6	2239.5	3789.8	689.1	0.3	47.5	50979	4.491	3445.3	81.8	1.359	3445.3	-0.3	4134.4	949.6	1033.6	-652.9	137	81.8	50979	0.7261	0
-1.5	202	46.1	1778	-1664	1778	259.1	50.1	2411.7	2756.2	3.286	2.805	55.4	1378.1	2584	2.485	1.9	96.5	1722.7	3100.8	344.5	0.7	46.1	109588	4.429	2756.2	82.2	1.297	2756.2	-0.2	6029.3	1424.4	1033.6	-1246.4	331	82.2	109588	0.6577	0
-1.1	203	46.1	1983	-1961	1983	231.8	46.7	2756.2	3445.3	3.511	2.862	55.5	1894.9	3100.8	1.138	0.8	93.2	1894.9	3789.8	689.1	0.2	46.2	50186	4.459	3100.8	81.2	1.336	3100.8	1.7	4478.9	652.9	1033.6	-652.9	134	81.2	50186	0.7219	0
-3.3	197.6	45.9	2444	-2056	2444	599.9	46.9	4134.4	4651.2	3.594	2.777	55.3	2411.7	4478.9	1.259	1	93.4	2584	4995.7	516.8	0.8	45.9	55522	4.374	4823.4	80.8	1.325	4823.4	0.1	5340.2	830.9	1033.6	-1187	200	80.8	55522	0.7028	0
-0.4	265.7	48.5	2396	-2268	2396	307.4	54.1	2584	3789.8	4.202	2.774	57.8	3100.8	2928.5	3.668	2.8	100.6	2067.2	5168	1205.9	1.4	48.5	161759	4.325	2756.2	82.1	1.682	2756.2	1.2	5857	1127.7	1033.6	-1187	513	82.1	161759	0.8718	1
0.8	185.5	45.4	1373	-1391	1391	212.8	44.9	2756.2	3445.3	3.535	2.965	54.7	1894.9	3100.8	0.889	0.7	91.4	2067.2	3962.1	689.1	0.1	45.4	39205	4.308	3100.8	80.1	1.387	3100.8	0.8	5168	712.2	1722.7	-652.9	98	80.1	39205	0.683	0
-0.6	293.8	49.4	1689	-1863	1863	311.6	52.2	4134.4	5340.2	4.095	3.191	58.7	2584	4823.4	1.913	1.4	98.6	3100.8	5684.8	1205.9	0.7	49.4	84363	4.522	5512.5	79.2	1.902	5512.5	0.5	6029.3	1305.7	1033.6	-1424.4	252	79.2	84363	0.8862	1
0.2	270.3	48.6	1705	-1743	1743	288.5	53.8	2928.5	5168	4.509	3.114	58	3445.3	4306.6	3.265	2.3	100.2	2239.5	5684.8	2239.5	1.2	48.7	143987	4.292	5512.5	79.1	2.354	5512.5	0.6	6029.3	1365.1	1550.4	-1365.1	409	79.1	143987	0.9067	1
-0.5	274.1	48.8	1692	-1556	1692	291.5	45.9	3617.6	3962.1	3.29	2.833	58.1	2067.2	3789.8	0.514	0.4	92.3	2584	4651.2	344.5	0.2	48.8	22667	4.255	3789.8	78.3	1.665	3789.8	6.1	5340.2	712.2	2067.2	-534.2	47	78.3	22667	0.7571	0
0	343.8	50.7	1902	-1936	1936	357	53.3	3617.6	5168	4.348	3.112	60.1	3273	4651.2	1.817	1.3	99.8	2411.7	5684.8	1550.4	0.6	50.7	80130	4.303	5168	80.4	1.655	5168	-1.2	5857	1246.4	1033.6	-1305.7	219	80.4	80130	0.9026	1
0.3	227.5	47.1	1335	-1297	1335	245.4	45.5	2411.7	2756.2	2.446	2.433	56.4	689.1	2584	0.685	0.6	91.9	2067.2	2756.2	344.5	0.4	47.1	30209	4.411	2584	79.4	1.316	2584	0.8	2756.2	415.5	1378.1	-415.5	96	79.4	30209	0.5763	0
-0.5	152.3	43.7	1793	-1667	1793	177	45.2	2928.5	3789.8	3.868	3.238	53	2584	3617.6	1.414	1.2	91.6	2239.5	4823.4	861.3	0.3	43.7	62358	4.519	3445.3	78.6	1.475	3445.3	0.9	5684.8	1424.4	1033.6	-1246.4	180	78.6	62358	0.5483	0
-0.2	302.7	49.6	2285	-2439	2439	317.6	53.6	2411.7	2928.5	3.383	2.96	58.9	1722.7	2584	2.49	1.5	100	2067.2	3789.8	516.8	0.7	49.6	109809	4.548	2756.2	85.2	1.384	2756.2	0.4	5340.2	1009	1033.6	-1305.7	379	85.2	109809	0.7168	0
-0.2	154.1	43.8	1043	-1167	1167	180	43.1	2928.5	3789.8	3.641	3.016	53.1	1894.9	3617.6	0.853	0.7	89.5	2067.2	3962.1	861.3	0.3	43.8	37617	4.465	3445.3	75.9	1.457	3445.3	0.8	4995.7	830.9	1378.1	-830.9	107	75.9	37617	0.5986	0
-0.1	178.4	45	1466	-1546	1546	203	45.8	3273	3789.8	3.284	3.145	54.3	2067.2	3617.6	1.207	0.7	92.3	2411.7	4478.9	516.8	0.3	45	53229	4.553	3445.3	78.1	1.331	3445.3	-0.6	5857	830.9	1033.6	-1187	149	78.1	53229	0.5913	0
0.4	177.5	45	1109	-1312	1312	198.6	42.5	3445.3	3789.8	2.901	2.572	54.3	1550.4	3617.6	0.569	0.4	89	2411.7	3962.1	344.5	0.3	45	25093	4.311	3445.3	76.1	1.398	3445.3	3.1	3789.8	356.1	2067.2	-356.1	56	76.1	25093	0.7245	0
-0.4	120.4	41.6	948	-863	948	153	39.1	3100.8	4134.4	4.359	3.648	50.9	2928.5	3617.6	0.566	0.4	85.6	2239.5	5168	1033.6	0.2	41.6	24961	4.451	4134.4	69.9	2.339	4134.4	-0.6	6029.3	1127.7	1894.9	-1127.7	103	69.9	24961	0.5487	0
0.3	271.2	48.7	1451	-1357	1451	285.6	46.3	3445.3	3789.8	2.843	2.526	58	1378.1	3789.8	0.578	0.4	92.7	2584	3962.1	344.5	0.3	48.6	25490	4.169	3445.3	79.2	1.392	3445.3	3.6	3962.1	771.6	1033.6	-652.9	38	79.2	25490	0.8492	0
-0.8	177.4	45	1389	-1228	1389	198.6	45.9	3100.8	3789.8	3.314	3	54.3	1722.7	3789.8	1.243	0.9	92.4	2411.7	4134.4	689.1	0.4	45	54817	4.418	3789.8	76.3	1.425	3789.8	0.3	5168	1305.7	1033.6	-1068.3	137	76.3	54817	0.5771	0
-0.5	158.8	44	1109	-987	1109	181.1	41.2	2928.5	3789.8	3.361	2.529	53.3	1722.7	3617.6	0.523	0.4	87.7	2239.5	3962.1	861.3	0.3	44	23065	4.441	3445.3	75.1	1.407	3445.3	3.3	3789.8	296.8	2067.2	-415.5	46	75.1	23065	0.7944	0
-0.1	161.9	44.2	1297	-1225	1297	187.1	42	3100.8	3789.8	3.325	2.802	53.5	1722.7	3617.6	0.607	0.4	88.5	2239.5	3962.1	689.1	0.3	44.2	26769	4.383	3617.6	78	1.431	3617.6	3.1	5340.2	652.9	1894.9	-593.5	48	78	26769	0.6986	0
0	134.5	42.6	1090	-1257	1257	164.4	46.6	2584	3789.8	4.009	3.264	51.9	2584	3100.8	2.534	2	93.1	2067.2	4651.2	1205.9	0.9	42.6	111749	4.54	3445.3	77	1.609	3445.3	0	6029.3	1246.4	1033.6	-1305.7	354	77	111749	0.5762	0
-0.1	135.6	42.6	1224	-1316	1316	163.4	44.6	2928.5	3789.8	3.789	3.265	52	2928.5	3617.6	1.587	1.1	91.1	2067.2	4995.7	861.3	0.4	42.7	69987	4.463	3445.3	77.1	2.757	3445.3	-1.9	5340.2	1127.7	1033.6	-1305.7	200	77.1	69987	0.5521	0
-0.7	170.4	44.6	1235	-1317	1317	191.9	43.8	2928.5	3789.8	3.448	2.816	54	1722.7	3617.6	0.83	0.7	90.3	2239.5	3962.1	861.3	0.3	44.6	36603	4.486	3445.3	75.2	1.442	3445.3	1	5684.8	890.3	1033.6	-1187	93	75.2	36603	0.6364	0
-0.6	95.9	39.6	866	-669	866	133.4	44.9	2411.7	3789.8	4.492	3.536	49	3445.3	2928.5	3.378	2.7	91.4	1722.7	5168	1378.1	1.2	39.7	148970	4.553	2928.5	71.4	2.248	2928.5	0.9	6029.3	1483.8	1033.6	-1483.8	513	71.4	148970	0.5275	1
1.4	176.5	44.9	1312	-1407	1407	267.1	47.9	3100.8	4651.2	4.405	3.052	54.3	3617.6	3789.8	1.971	1.6	94.3	2067.2	5684.8	1550.4	0.6	44.9	86921	4.318	2928.5	78.2	2.086	2928.5	0.1	5857	1246.4	1378.1	-1068.3	234	78.2	86921	0.8071	1
0.8	99.4	39.9	672	-685	685	137.7	37.3	3445.3	4306.6	4.264	3.581	49.3	3617.6	3617.6	0.545	0.5	83.7	1894.9	5512.5	861.3	0.3	40	24035	4.515	3617.6	70.6	1.599	3617.6	-1.9	6029.3	1543.1	1033.6	-1602.5	64	70.6	24035	0.6277	0
-0.1	104.3	40.4	1091	-1482	1482	250.8	44.4	2411.7	3100.8	3.902	3.323	49.7	3100.8	2584	2.537	2.1	90.9	1894.9	4995.7	689.1	1.1	40.4	111882	4.487	2411.7	70.7	1.511	2411.7	-1	6029.3	1246.4	1033.6	-1246.4	383	70.7	111882	0.5469	0
-0.4	346.3	50.8	2209	-2504	2504	394.7	51.7	2411.7	2584	2.276	2.404	60.1	861.3	2584	1.242	0.9	98.2	2067.2	2928.5	172.3	0.3	50.8	54773	4.39	2756.2	84.5	1.221	2756.2	0.7	4995.7	890.3	1550.4	-949.6	153	84.5	54773	0.6939	0
6.9	83.5	38.4	840	-672	840	218.4	36.1	3273	4478.9	4.325	3.571	47.8	3273	3617.6	0.578	0.5	82.5	1894.9	5168	1205.9	0.3	38.4	25490	4.538	2756.2	64.4	2.086	2756.2	0.3	6029.3	1365.1	1033.6	-1009	89	64.4	25490	0.3518	0
0.3	257.4	48.2	1821	-2158	2158	322.5	49.8	2411.7	2928.5	2.86	2.525	57.5	1033.6	2756.2	1.439	1.1	96.2	2067.2	3100.8	516.8	0.4	48.2	63460	4.5	2928.5	82	1.257	2928.5	0.4	4478.9	771.6	1033.6	-1009	166	82	63460	0.7218	0
0.1	281.9	49	1816	-1683	1816	362.7	48.6	2411.7	2928.5	3.072	2.425	58.4	1033.6	2584	0.902	0.7	95	2067.2	3100.8	516.8	0.3	49	39779	4.488	2756.2	82.6	1.276	2756.2	0.8	4478.9	771.6	1550.4	-652.9	126	82.6	39779	0.8039	0
-1.3	187	45.4	1728	-1628	1728	298.8	48.8	2411.7	2756.2	3.318	2.904	54.8	2411.7	2584	2.177	1.8	95.3	1894.9	4306.6	344.5	1	45.5	96006	4.18	2756.2	80.2	1.519	2756.2	0.1	5168	1187	1378.1	-1127.7	301	80.2	96006	0.7307	0
0.2	217.5	46.8	1887	-2026	2026	324.2	51	2411.7	2756.2	3.235	2.997	56.1	1894.9	2756.2	2.671	1.9	97.5	1894.9	3789.8	344.5	0.6	46.8	117792	4.502	2756.2	83.3	1.329	2756.2	-0.8	5857	1483.8	1205.9	-1543.1	362	83.3	117792	0.7446	0
1.1	95.7	39.6	1259	-1543	1543	322.3	40.2	3445.3	4651.2	4.352	3.472	49	2928.5	4134.4	1.137	1	86.7	2239.5	5168	1205.9	0.6	39.7	50142	4.497	3273	70.3	1.861	3273	1.7	5340.2	1246.4	1205.9	-1305.7	159	70.3	50142	0.4847	1
-1.9	108.7	40.7	676	-642	676	160.2	41.8	3617.6	4823.4	4.485	3.394	50.1	3445.3	4134.4	1.272	1.2	88.3	2239.5	5684.8	1205.9	0.7	40.8	56095	4.489	4995.7	70	1.652	4995.7	1.2	5857	1661.8	1033.6	-1305.7	148	70	56095	0.5297	1
-1.1	100.7	40.1	1088	-974	1088	243.8	41.1	3273	4823.4	4.494	3.574	49.4	3273	4306.6	1.257	1.1	87.5	2067.2	5340.2	1550.4	0.6	40.1	55434	4.555	4651.2	68	1.579	4651.2	-1	5684.8	1127.7	1033.6	-1009	166	68	55434	0.5404	1
-1.9	178.7	45	1233	-1265	1265	205.9	46.8	3445.3	4478.9	4.192	3.351	54.4	2584	3789.8	1.489	1.3	93.2	2756.2	5340.2	1033.6	0.9	45.1	65665	4.384	3789.8	75.9	4.384	3789.8	0.7	5857	1068.3	2067.2	-1187	237	75.9	65665	0.8382	1
-2.6	133.9	42.5	821	-766	821	168.1	40.2	2584	3617.6	3.479	2.847	51.9	1894.9	3100.8	0.584	0.4	86.7	2411.7	4306.6	1033.6	0.3	42.5	25755	4.381	3617.6	73.5	1.307	3617.6	-2.4	4651.2	712.2	1033.6	-712.2	77	73.5	25755	0.5572	0
1.1	106.4	40.5	958	-1294	1294	295.5	40.7	2584	4306.6	4.237	3.441	49.9	2756.2	3617.6	1.045	0.8	87.2	2239.5	4995.7	1722.7	0.3	40.5	46084	4.574	2584	69.4	1.927	2584	-0.2	6029.3	1187	1033.6	-890.3	178	69.4	46084	0.575	0
2.7	144.8	43.2	1549	-1923	1923	501.6	41.3	2584	3617.6	3.23	3.044	52.5	1894.9	2584	0.65	0.4	87.8	2411.7	4306.6	1033.6	0.3	43.2	28665	4.521	2584	75.2	1.316	2584	-0.8	4823.4	1068.3	1033.6	-1187	106	75.2	28665	0.5714	0
6	89.2	39	2010	-1921	2010	675.5	38.4	2928.5	4995.7	4.521	3.67	48.3	3617.6	4134.4	0.859	0.7	84.8	1894.9	5512.5	2067.2	0.4	39	37882	4.475	5168	65.1	2.329	5168	2.2	5512.5	1305.7	1205.9	-1009	151	65.1	37882	0.5236	1
-1.9	100.7	40.1	2394	-2861	2861	607.7	46	3273	4823.4	4.479	3.587	49.4	3273	3962.1	3.959	3.3	92.5	2067.2	5340.2	1550.4	1.5	40.1	174592	4.524	2584	70.2	2.192	2584	-0.5	5512.5	1305.7	1033.6	-1483.8	656	70.2	174592	0.5689	1
-0.9	85.7	38.7	914	-1141	1141	236.7	39.4	3273	3617.6	3.392	3.111	48	2411.7	3445.3	1.198	1.1	85.9	2067.2	4478.9	344.5	0.6	38.7	52832	4.513	3445.3	66.5	1.637	3445.3	-0.1	5684.8	1246.4	1033.6	-949.6	132	66.5	52832	0.5278	0
4.4	68.6	36.7	632	-642	642	178.7	34.6	2411.7	4478.9	4.614	3.744	46.1	4306.6	3273	0.619	0.6	81.1	1378.1	5684.8	2067.2	0.3	36.8	27298	4.537	4995.7	61.7	2.254	4995.7	-3.9	5857	1127.7	1033.6	-1187	93	61.7	27298	0.3333	0
-1.5	96.9	39.7	718	-728	728	150.6	40.1	3445.3	4651.2	4.402	3.693	49.1	3100.8	3962.1	1.1	0.9	86.6	2239.5	5340.2	1205.9	0.6	39.8	48510	4.497	3962.1	68.5	2.374	3962.1	-0.2	5684.8	949.6	2067.2	-949.6	180	68.5	48510	0.6544	1
0.4	97.4	39.8	703	-637	703	163.9	39	3617.6	4823.4	4.462	3.753	49.1	3445.3	4306.6	0.845	0.8	85.5	2067.2	5512.5	1205.9	0.4	39.8	37264	4.524	3962.1	65.9	2.344	3962.1	-1.6	6029.3	1009	2067.2	-1068.3	143	65.9	37264	0.6289	0
0.6	121	41.7	865	-873	873	188.9	41.6	2756.2	4478.9	4.68	3.818	51	3789.8	3445.3	0.995	0.9	88.1	1722.7	5512.5	1722.7	0.5	41.7	43879	4.563	2756.2	71.2	2.206	2756.2	1.7	5857	1187	1033.6	-1602.5	162	71.2	43879	0.4519	1
0.5	169.4	44.6	1042	-927	1042	205.4	47.3	2584	4134.4	4.26	3.297	53.9	3273	2756.2	1.869	1.6	93.7	2067.2	5340.2	1550.4	0.8	44.6	82423	4.487	2756.2	72.7	1.829	2756.2	0.7	5857	1127.7	1550.4	-1127.7	252	72.7	82423	0.7345	0
-0.4	136.8	42.7	871	-955	955	177.5	46.8	2584	4306.6	4.446	3.427	52.1	3273	3273	2.529	2.1	93.2	2067.2	5340.2	1722.7	1	42.7	111529	4.473	3445.3	71.6	1.772	3445.3	-0.6	5857	1246.4	1033.6	-1483.8	346	71.6	111529	0.5591	1
4.4	102.8	40.2	792	-790	792	175.8	41.1	2756.2	4651.2	4.378	3.64	49.6	3100.8	3962.1	1.213	1.1	87.6	2067.2	5168	1894.9	0.6	40.3	53493	4.609	2584	68.6	1.78	2584	1.3	5340.2	1068.3	1033.6	-1009	185	68.6	53493	0.3254	1
0.6	94.8	39.5	766	-732	766	138.6	39.4	3100.8	4306.6	4.488	3.771	48.9	3445.3	3789.8	0.964	0.9	85.8	1894.9	5340.2	1205.9	0.5	39.6	42512	4.573	4134.4	67.6	1.915	4134.4	0.5	5857	1305.7	1033.6	-1661.8	141	67.6	42512	0.3464	1
2.2	250.9	48	2342	-2459	2459	302	49.5	4134.4	4651.2	3.426	3.528	57.3	1722.7	4478.9	1.402	1.1	95.9	3273	4995.7	516.8	0	48	61829	4.476	4306.6	84.9	1.28	4306.6	0.2	5512.5	1365.1	1033.6	-1543.1	205	84.9	61829	0.706	0
0	105.3	40.4	603	-763	763	160.6	39.4	2411.7	4134.4	4.162	3.358	49.8	2756.2	3617.6	0.792	0.7	85.9	1894.9	4651.2	1722.7	0.3	40.5	34927	4.517	4134.4	70.4	1.671	4134.4	0.4	5168	1009	1722.7	-1009	82	70.4	34927	0.4249	0
-7.8	107.5	40.6	762	-713	762	201.4	39.1	3789.8	4478.9	4.186	3.562	50	3789.8	4134.4	0.705	0.6	85.6	1550.4	5340.2	689.1	0.4	40.7	31090	4.637	4134.4	71.3	1.604	4134.4	-0.7	5857	1187	1033.6	-1424.4	95	71.3	31090	0.4033	1
0	92.1	39.3	652	-834	834	160.8	41.7	3273	4823.4	4.501	3.735	48.6	3445.3	4134.4	1.759	1.5	88.2	1894.9	5340.2	1550.4	0.8	39.3	77572	4.425	4651.2	67.6	3.145	4651.2	-2.2	5512.5	1424.4	1033.6	-1305.7	308	67.6	77572	0.368	1
-0.4	107.9	40.7	762	-707	762	146.8	44.4	2584	4651.2	4.454	3.601	50	3273	3962.1	2.356	2.2	90.9	2067.2	5340.2	2067.2	1.2	40.7	103900	4.447	2584	68.9	1.584	2584	-0.7	5512.5	1187	1205.9	-1365.1	402	68.9	103900	0.5406	1
0	112.5	41	714	-753	753	152.2	42.7	2928.5	4478.9	4.501	3.625	50.4	3273	4134.4	1.466	1.4	89.2	2067.2	5340.2	1550.4	0.8	41.1	64650	4.506	2928.5	71.2	1.814	2928.5	1.9	5857	1424.4	1033.6	-1424.4	215	71.2	64650	0.305	1
-0.2	117.5	41.4	872	-827	872	149	42.7	3789.8	4651.2	4.194	3.518	50.7	2756.2	4306.6	1.364	1.1	89.2	2584	5340.2	861.3	0.5	41.4	60152	4.551	4134.4	70.6	1.995	4134.4	0.5	5512.5	1009	1033.6	-890.3	213	70.6	60152	0.3766	1
-1.2	186	45.4	1424	-1499	1499	210.2	43.2	4134.4	4823.4	3.603	3.483	54.7	2067.2	4306.6	0.607	0.3	89.6	3273	5340.2	689.1	0	45.4	26769	4.529	4306.6	78.8	1.688	4306.6	0	5512.5	1424.4	1033.6	-1424.4	100	78.8	26769	0.3828	1
-0.7	124.7	41.9	958	-769	958	160.1	45.2	2756.2	4823.4	4.508	3.404	51.2	3273	4134.4	2.107	1.7	91.6	2067.2	5340.2	2067.2	0.9	41.9	92919	4.464	4478.9	70.9	1.586	4478.9	-0.8	5512.5	1187	1033.6	-1127.7	258	70.9	92919	0.4311	1
-0.8	96.7	39.7	688	-665	688	155.3	43.3	3273	4823.4	4.504	3.805	49	3273	4134.4	2.302	2	89.8	2067.2	5340.2	1550.4	0.9	39.7	101518	4.534	4478.9	64.7	2.327	4478.9	-0.4	5512.5	1009	1722.7	-1127.7	430	64.7	101518	0.6129	1
-0.6	74.7	37.5	514	-501	514	117.8	37.3	2756.2	4478.9	4.631	3.785	46.8	3789.8	3789.8	0.964	0.8	83.8	1550.4	5340.2	1722.7	0.4	37.5	42513	4.528	4478.9	63.3	2.179	4478.9	-1.1	6029.3	1424.4	1033.6	-1483.8	163	63.3	42513	0.3554	1
-0.2	84.6	38.5	509	-631	631	126.8	40.8	3273	4823.4	4.494	3.677	47.9	3445.3	4306.6	1.678	1.4	87.3	1894.9	5340.2	1550.4	0.8	38.6	74000	4.422	4478.9	64.4	2.863	4478.9	-1.3	5512.5	1305.7	1033.6	-1365.1	280	64.4	74000	0.6003	1
0.2	135.2	42.6	827	-978	978	179.1	45.6	3445.3	4995.7	4.266	3.32	52	2928.5	4134.4	1.968	1.5	92	2411.7	5340.2	1550.4	0.7	42.7	86789	4.519	5168	74.8	2.369	5168	-1.1	5512.5	1365.1	1033.6	-1424.4	271	74.8	86789	0.6077	1
-0.6	155.4	43.8	691	-896	896	181.6	41.9	3273	3962.1	3.439	2.934	53.1	2067.2	3789.8	0.635	0.4	88.3	2239.5	4306.6	689.1	0.3	43.8	28003	4.578	3962.1	72.2	1.366	3962.1	2.5	4651.2	771.6	1033.6	-830.9	73	72.2	28003	0.516	0
-1	133.3	42.5	1292	-1259	1292	164.8	43.4	3962.1	4478.9	3.745	3.507	51.8	2756.2	4134.4	1.219	0.9	89.8	2411.7	5168	516.8	0.4	42.5	53758	4.531	4134.4	78.3	1.349	4134.4	1.7	5684.8	949.6	2067.2	-1009	200	78.3	53758	0.4024	1
0.5	109.5	40.8	630	-643	643	146.6	38.5	2756.2	4134.4	3.804	2.853	50.1	3273	2756.2	0.595	0.6	85	2067.2	5340.2	1378.1	0.4	40.8	26240	4.355	2756.2	70.8	1.602	2756.2	2	5684.8	890.3	1378.1	-949.6	77	70.8	26240	0.4341	0
-0.9	241.8	47.7	1550	-1522	1550	260	48.8	3789.8	4995.7	4.183	3.165	57	2584	4306.6	1.301	0.9	95.3	3100.8	5684.8	1205.9	0.4	47.7	57374	4.56	3789.8	79.5	1.568	3789.8	0.4	6029.3	1483.8	1033.6	-1483.8	172	79.5	57374	0.7946	1
1.5	263.8	48.4	1382	-1302	1382	285.1	46.7	2584	3962.1	3.875	2.858	57.7	2067.2	3617.6	0.679	0.4	93.2	2411.7	4478.9	1378.1	0.3	48.4	29944	4.42	4306.6	77.8	1.368	4306.6	0.8	4823.4	830.9	1205.9	-830.9	97	77.8	29944	0.6795	0
-0.3	214.6	46.6	1421	-1409	1421	238.4	49.4	2756.2	4651.2	3.725	2.962	56	2584	3100.8	1.884	1.5	95.8	2411.7	4995.7	1894.9	0.9	46.6	83085	4.235	4651.2	80.7	2.299	4651.2	0.6	6029.3	1068.3	1550.4	-1009	209	80.7	83085	0.6795	0
0.1	146.2	43.3	1229	-2106	2106	235.9	46.6	2756.2	4651.2	3.963	3.077	52.6	2928.5	2928.5	2.139	1.9	93.1	2239.5	5168	1894.9	1	43.3	94330	4.298	4823.4	81.9	1.581	4823.4	-0.8	6029.3	1305.7	1378.1	-1127.7	234	81.9	94330	0.6784	0
1.7	172.7	44.7	1422	-1439	1439	216.9	48.1	2756.2	4478.9	4.102	3.348	54.1	2756.2	3962.1	2.154	1.9	94.5	2411.7	5168	1722.7	0.8	44.7	94991	4.498	3962.1	77.2	1.397	3962.1	-0.7	5512.5	1483.8	1033.6	-1305.7	337	77.2	94991	0.5404	1
0.2	185.4	45.4	1223	-1344	1344	208.2	45.6	2584	2928.5	2.902	2.929	54.7	2411.7	2756.2	1.056	0.9	92	2411.7	4823.4	344.5	0.4	45.4	46570	4.485	2756.2	79.2	1.264	2756.2	1.6	5512.5	1068.3	1378.1	-1187	133	79.2	46570	0.706	0
-1.3	208.6	46.4	1740	-1579	1740	238.8	50.8	2584	4134.4	4.295	3.239	55.7	3100.8	3445.3	2.789	2.2	97.3	2067.2	5168	1550.4	1.2	46.4	122995	4.416	2411.7	79.5	1.633	2411.7	-0.3	5857	1246.4	1033.6	-1483.8	405	79.5	122995	0.7763	1
1.3	142.3	43.1	836	-733	836	192	41.3	3789.8	4134.4	3.103	2.956	52.4	2411.7	3962.1	0.661	0.5	87.7	2067.2	4478.9	344.5	0.2	43.1	29150	4.528	4134.4	71.8	1.584	4134.4	0.3	5857	949.6	2067.2	-712.2	59	71.8	29150	0.5088	0
-0.8	180.1	45.1	1484	-1515	1515	212.4	49.4	2756.2	4306.6	4.268	3.352	54.5	2756.2	3789.8	2.67	1.9	95.9	2411.7	5168	1550.4	0.4	45.2	117747	4.515	3962.1	79.1	1.919	3962.1	-0.9	6029.3	1483.8	1550.4	-1483.8	395	79.1	117747	0.4663	1
0	241.6	47.7	1524	-1525	1525	260.2	50	3273	4306.6	4.208	3.077	57	3273	3789.8	1.698	1.4	96.4	2239.5	5512.5	1033.6	0.4	47.7	74882	4.378	3962.1	78.4	2.215	3962.1	-1.3	6029.3	1127.7	1722.7	-1068.3	235	78.4	74882	0.6872	1
1.6	134	42.5	667	-664	667	162.4	40.1	3962.1	4823.4	4.051	3.381	51.9	2928.5	4306.6	0.572	0.5	86.6	2411.7	5340.2	861.3	0.2	42.6	25225	4.334	4306.6	68.6	2.036	4306.6	1.8	5684.8	771.6	2584	-890.3	81	68.6	25225	0.3401	0
-0.3	194	45.8	1018	-1002	1018	213.1	43.2	2756.2	3962.1	3.362	3.003	55.1	2584	2756.2	0.557	0.5	89.7	2584	5168	1205.9	0.3	45.8	24563	4.25	2756.2	74.8	1.697	2756.2	-0.3	5340.2	652.9	2584	-830.9	45	74.8	24563	0.625	0
-1	150.5	43.6	2010	-1693	2010	408.6	46.1	2928.5	4651.2	4.35	3.316	52.9	2928.5	3962.1	1.794	1.5	92.5	2584	5512.5	1722.7	0.9	43.5	79116	4.363	2756.2	74.3	1.461	2756.2	-1	5684.8	1127.7	1033.6	-949.6	251	74.3	79116	0.3835	1
0	171.7	44.7	1029	-940	1029	197	48.2	3445.3	4651.2	4.222	3.247	54	3100.8	4306.6	2.266	1.9	94.7	2239.5	5340.2	1205.9	0.8	44.7	99930	4.331	4478.9	73	1.708	4478.9	0.2	5512.5	1246.4	1550.4	-1187	324	73	99930	0.8067	1
-0.1	228.3	47.2	1597	-1427	1597	246.3	49.9	3273	4651.2	4.246	3.117	56.5	2928.5	3789.8	1.869	1.3	96.3	2411.7	5340.2	1378.1	0.5	47.2	82423	4.346	2584	79.3	1.532	2584	0.1	5512.5	1127.7	1550.4	-1187	251	79.3	82423	0.7422	1
-0.9	127	42.1	790	-813	813	163.2	45.3	2756.2	4306.6	4.399	3.405	51.4	3273	3789.8	2.125	1.8	91.8	2067.2	5340.2	1550.4	0.9	42.1	93712	4.53	2067.2	72.3	1.891	2067.2	0.3	5512.5	1839.9	0	-1780.5	273	72.3	93712	0.5546	1
0.8	247	47.9	1549	-1487	1549	266	46.3	2756.2	2928.5	2.333	2.678	57.2	1378.1	2756.2	0.706	0.5	92.8	2584	3962.1	172.3	0.3	47.8	31134	4.586	2756.2	81.1	1.261	2756.2	-3.9	5340.2	1187	1894.9	-1009	68	81.1	31134	0.7078	0
-0.3	131	42.3	630	-754	754	157.2	40.7	1894.9	2756.2	3.658	3.034	51.6	2584	2584	0.685	0.7	87.1	1550.4	4134.4	861.3	0.4	42.3	30209	4.245	2756.2	71.1	1.45	2756.2	-1.5	5857	1365.1	1205.9	-1365.1	84	71.1	30209	0.4237	0
0.3	142.3	43.1	884	-815	884	169.2	40.9	2239.5	3617.6	3.993	3.082	52.4	2239.5	3100.8	0.612	0.5	87.4	2067.2	4306.6	1378.1	0.1	43.1	26989	4.52	2067.2	73	1.519	2067.2	1.7	4306.6	771.6	1722.7	-712.2	77	73	26989	0.5498	0
-0.2	161.9	44.2	1448	-1524	1524	187.5	48.2	2928.5	4995.7	4.419	3.248	53.5	3273	3789.8	2.517	2	94.7	2067.2	5340.2	2067.2	0.8	44.2	111000	4.417	2756.2	77.7	1.677	2756.2	-0.3	5857	1424.4	1550.4	-1424.4	297	77.7	111000	0.6828	1
0.1	211.5	46.5	1434	-1507	1507	238.1	50.2	2756.2	4651.2	4.048	3.112	55.8	2928.5	3789.8	2.354	1.8	96.7	2584	5512.5	1894.9	1.1	46.5	103812	4.356	5340.2	79.1	1.271	5340.2	0.4	5684.8	1009	1033.6	-1068.3	249	79.1	103812	0.7287	1
0.1	242.9	47.7	1493	-1642	1642	269.5	48.5	2584	4134.4	3.921	2.97	57	2239.5	3617.6	1.19	0.8	94.9	2411.7	4651.2	1550.4	0.3	47.7	52479	4.639	2584	78	1.424	2584	1.3	5340.2	830.9	1205.9	-771.6	190	78	52479	0.7171	0
-1.2	112.3	41	1073	-929	1073	158.8	38.4	1894.9	2239.5	3.596	3.385	50.4	3962.1	2067.2	0.548	0.5	84.9	1378.1	5340.2	344.5	0.3	41.1	24167	4.518	1894.9	70	1.77	1894.9	5.1	6029.3	1424.4	1205.9	-1424.4	87	70	24167	0.4392	0
0	258.7	48.3	1800	-2576	2576	297.8	48	2584	4134.4	3.987	3.264	57.6	2239.5	3617.6	0.935	0.5	94.4	2411.7	4651.2	1550.4	0.3	48.2	41234	4.637	4306.6	80.2	1.423	4306.6	-3.9	5512.5	1246.4	1033.6	-1424.4	144	80.2	41234	0.6491	0
-0.1	203.5	46.2	1611	-1454	1611	248.2	44.8	2584	2756.2	2.443	2.972	55.5	1722.7	2756.2	0.734	0.5	91.3	2411.7	4134.4	172.3	0.3	46.2	32370	4.438	2756.2	79.9	1.286	2756.2	2.6	6029.3	1187	2067.2	-1365.1	72	79.9	32370	0.5217	0
-1.1	142.8	43.1	1185	-1252	1252	176.1	40.3	3445.3	4134.4	3.829	3.076	52.4	2584	3789.8	0.522	0.4	86.7	2411.7	4995.7	689.1	0.3	43.1	23020	4.457	3789.8	71.5	1.401	3789.8	-0.3	6029.3	1068.3	2411.7	-1068.3	69	71.5	23020	0.5833	0
-0.3	167.4	44.5	815	-892	892	212.9	42.6	3445.3	3789.8	3.51	3.166	53.8	3100.8	3617.6	0.653	0.5	89.1	2067.2	5168	344.5	0.2	44.5	28797	4.466	3617.6	71.3	1.72	3617.6	3.2	5340.2	771.6	2067.2	-771.6	78	71.3	28797	0.6711	0
-0.2	106.4	40.5	587	-619	619	140.2	38.7	3273	3617.6	3.773	3.405	49.9	3273	3445.3	0.662	0.6	85.2	1722.7	4995.7	344.5	0.4	40.6	29195	4.499	3273	69.2	1.669	3273	0.8	5168	1187	1033.6	-1365.1	102	69.2	29195	0.4737	0
-1.7	115	41.2	578	-761	761	144.3	38.3	4134.4	4823.4	3.699	3.039	50.5	3100.8	4651.2	0.513	0.4	84.8	2239.5	5340.2	689.1	0.1	41.2	22623	4.439	5340.2	67.9	1.597	5340.2	5.8	5684.8	1246.4	1205.9	-1009	33	67.9	22623	0.4859	0
-0.1	455.7	53.2	4610	-4363	4610	469.7	59.3	3962.1	4995.7	4.021	3.116	62.5	2411.7	4651.2	4.075	2.4	105.8	3273	5684.8	1033.6	0.7	53.2	179707	4.267	4651.2	90.6	1.384	4651.2	0	6029.3	1009	1033.6	-1661.8	530	90.6	179707	0.787	1
-0.1	572.9	55.2	5008	-4955	5008	593.8	59.7	3617.6	4823.4	4.203	3.028	64.5	3100.8	4134.4	2.862	1.3	106.2	2584	5684.8	1205.9	0.7	55.2	126215	4.455	3789.8	88.7	1.457	3789.8	0.1	6029.3	1721.2	1033.6	-1365.1	353	88.7	126215	0.8418	1
-0.5	136.7	42.7	804	-885	885	172.2	47.1	3273	4823.4	4.439	3.496	52	3100.8	4134.4	2.74	2.4	93.6	2239.5	5340.2	1550.4	1.1	42.7	120834	4.625	5168	71.6	1.835	5168	-0.4	6029.3	1365.1	1722.7	-1305.7	414	71.6	120834	0.5604	1
0.4	378.7	51.6	2567	-2580	2580	395.6	54.4	4306.6	5512.5	4.125	3.009	60.9	2756.2	4823.4	1.912	1.3	100.9	3100.8	5857	1205.9	0.7	51.6	84319	4.277	4651.2	81.9	1.78	4651.2	0.2	6029.3	890.3	2239.5	-830.9	260	81.9	84319	0.8832	1
-0.3	270	48.6	1945	-1925	1945	289.1	53.7	3962.1	5512.5	4.221	3.228	58	2928.5	4995.7	3.243	2.3	100.2	2928.5	5857	1550.4	0.9	48.7	143016	4.456	5512.5	80.8	2.279	5512.5	0.3	6029.3	1543.1	1033.6	-1483.8	419	80.8	143016	0.8218	1
-0.3	258.8	48.3	2349	-2306	2349	275.1	53	3789.8	5168	4.354	3.43	57.6	3100.8	4651.2	3.001	1.5	99.5	2584	5684.8	1378.1	0.7	48.3	132345	3.678	4995.7	81.1	2.386	4995.7	0.1	6029.3	1365.1	1033.6	-1246.4	419	81.1	132345	0.6741	1
-1.6	112.7	41	2009	-1581	2009	153.4	38.9	3273	4134.4	3.782	3.329	50.4	3100.8	3445.3	0.618	0.6	85.4	2067.2	5168	861.3	0.3	41.1	27254	4.394	3273	67.5	1.832	3273	-2.8	5168	830.9	1033.6	-1365.1	116	67.5	27254	0.3146	1
0.2	269.2	48.6	1935	-2188	2188	296.4	53	3789.8	5168	4.313	3.278	57.9	2928.5	4651.2	2.755	1.9	99.5	2756.2	5684.8	1378.1	0.7	48.6	121496	4.496	4478.9	80.4	1.858	4478.9	1.1	5857	1483.8	1033.6	-1483.8	392	80.4	121496	0.7798	1
-0.7	193.2	45.7	949	-1187	1187	241.8	48.2	3445.3	4995.7	4.385	3.324	55.1	2928.5	4306.6	1.771	1.3	94.7	2756.2	5684.8	1550.4	0.6	45.7	78101	4.485	3789.8	73.9	1.87	3789.8	-0.6	5857	1009	2239.5	-771.6	208	73.9	78101	0.8902	1
-1.1	114.3	41.2	1004	-743	1004	184.7	43	2584	3962.1	4.219	3.556	50.5	3100.8	2928.5	1.521	1.3	89.5	1894.9	4995.7	1378.1	0.4	41.2	67076	4.001	2756.2	74.6	2.759	2756.2	0.1	5512.5	1187	1033.6	-1009	233	74.6	67076	0.5019	1
-0.9	151.6	43.6	1601	-1368	1601	278	46.7	3617.6	4823.4	4.144	3.354	52.9	2756.2	4306.6	2.017	1.6	93.1	2584	5340.2	1205.9	0.6	43.6	88950	4.244	4306.6	73.8	1.602	4306.6	-0.5	6029.3	1009	1033.6	-1483.8	272	73.8	88950	0.7237	1
2.8	81.1	38.2	1214	-1227	1227	323.9	38.1	3100.8	4651.2	4.567	3.835	47.5	3445.3	3962.1	0.984	0.9	84.6	1722.7	5168	1550.4	0.5	38.2	43395	4.513	4995.7	63.4	2.831	4995.7	0.7	5512.5	1009	1033.6	-1068.3	172	63.4	43395	0.3156	1
-0.5	98.6	39.9	1271	-1660	1660	257	42.7	3273	4651.2	4.356	3.478	49.2	3273	3962.1	1.91	1.6	89.2	2067.2	5340.2	1378.1	0.8	39.9	84231	4.491	4478.9	67.9	1.978	4478.9	0	6029.3	1424.4	1033.6	-1661.8	256	67.9	84231	0.4179	1
-0.8	92.7	39.3	691	-648	691	152.1	40.5	2928.5	4823.4	4.593	3.656	48.7	3617.6	3962.1	1.309	1.2	87	1894.9	5512.5	1894.9	0.6	39.4	57727	4.501	3789.8	64.2	1.903	3789.8	0.8	5857	1305.7	1894.9	-1246.4	216	64.2	57727	0.4102	1
3.5	93.2	39.4	700	-767	767	144.8	39.5	3273	4651.2	4.461	3.75	48.8	3273	4134.4	1.036	0.9	86	1894.9	5168	1378.1	0.5	39.4	45688	4.558	4134.4	66.2	1.995	4134.4	-0.2	5512.5	1187	1722.7	-949.6	181	66.2	45688	0.3754	1
-0.8	93	39.4	604	-588	604	144.9	39.9	3100.8	4995.7	4.601	3.526	48.7	3962.1	3789.8	1.138	1	86.4	1894.9	5857	1894.9	0.5	39.4	50186	4.597	3273	66.3	1.961	3273	3	5857	1187	1033.6	-1127.7	169	66.3	50186	0.3954	1
0.3	197.4	45.9	1266	-1252	1266	228.8	51	2239.5	2756.2	3.467	2.928	55.2	1378.1	2584	3.245	2.8	97.5	1894.9	3273	516.8	1.4	45.9	143104	4.387	2928.5	77.3	1.389	2928.5	-0.1	6029.3	1543.1	1033.6	-1543.1	425	77.3	143104	0.7317	0
0.5	266.2	48.5	1437	-1580	1580	288.6	48.2	2411.7	2584	2.662	2.614	57.8	861.3	2411.7	0.935	0.8	94.7	2067.2	2928.5	172.3	0.4	48.5	41233	4.562	2411.7	80.9	1.229	2411.7	-0.7	3789.8	534.2	1033.6	-593.5	117	80.9	41233	0.6553	0
-0.1	244.8	47.8	1534	-1597	1597	267.4	52	2239.5	2756.2	3.213	2.776	57.1	1205.9	2584	2.63	2.3	98.4	1894.9	3100.8	516.8	1.3	47.8	115983	4.556	2756.2	80.8	1.359	2756.2	0.8	5684.8	1009	1378.1	-1068.3	305	80.8	115983	0.6755	0
-0.4	127.9	42.1	1295	-1022	1295	190	41.1	3789.8	5168	4.485	3.801	51.5	3789.8	4651.2	0.795	0.6	87.6	2067.2	5857	1378.1	0.3	42.2	35059	4.548	5168	74.8	2.018	5168	1.3	6029.3	1187	1033.6	-1068.3	141	74.8	35059	0.3686	0
-3.9	292.6	49.3	1999	-1556	1999	337.1	49.3	3789.8	4823.4	3.847	3.39	58.7	2067.2	4134.4	1.001	0.8	95.8	3617.6	5684.8	1033.6	0.4	49.4	44145	4.458	3789.8	77.7	1.479	3789.8	-0.3	6029.3	1187	1205.9	-1365.1	188	77.7	44145	0.913	0
1.7	151.1	43.6	1813	-1585	1813	186.6	42.2	2928.5	4478.9	4.107	3.119	52.9	3100.8	4134.4	0.734	0.7	88.7	2239.5	5340.2	1550.4	0.4	43.6	32369	4.69	4134.4	72.9	1.498	4134.4	2.1	6029.3	1127.7	1722.7	-1068.3	92	72.9	32369	0.6166	0
0	207.8	46.4	1187	-1217	1217	232.5	50.6	2411.7	3100.8	3.842	3.135	55.7	2756.2	2584	2.656	2.3	97.1	2067.2	4823.4	689.1	1.2	46.4	117130	4.595	2411.7	77.8	1.421	2411.7	0.1	6029.3	1305.7	1033.6	-1127.7	355	77.8	117130	0.6973	1
0.1	183.8	45.3	1041	-1102	1102	209.2	42.6	2411.7	2928.5	3.217	2.973	54.6	1378.1	2411.7	0.537	0.4	89	1894.9	3273	516.8	0.1	45.3	23682	4.243	2411.7	77.7	1.342	2411.7	-0.3	3273	474.8	1550.4	-474.8	92	77.7	23682	0.4919	0
-0.4	147	43.3	1027	-1196	1196	178	46.4	2928.5	3962.1	4.278	3.356	52.7	3273	3273	2.037	1.8	92.9	2067.2	5340.2	1033.6	0.9	43.4	89832	4.353	2756.2	75	1.48	2756.2	0.1	6029.3	949.6	1033.6	-1068.3	250	75	89832	0.4573	0
-1.3	201.2	46.1	1086	-1010	1086	227.4	44	2411.7	2756.2	3.254	2.82	55.4	3445.3	2584	0.627	0.5	90.5	1894.9	5340.2	344.5	0.2	46.1	27651	4.371	2411.7	75.8	1.427	2411.7	-0.3	5857	1187	1550.4	-1127.7	74	75.8	27651	0.8472	0
-0.3	168.9	44.6	895	-778	895	196.5	41.6	2067.2	2584	3.061	2.676	53.9	1033.6	2584	0.508	0.4	88.1	1894.9	2928.5	516.8	0.3	44.6	22403	4.402	2584	74.7	1.497	2584	0	3962.1	652.9	1033.6	-712.2	69	74.7	22403	0.7143	0
-1	166.5	44.4	1007	-1011	1011	190.7	44.3	2411.7	2756.2	2.991	2.883	53.7	1205.9	2756.2	0.981	0.8	90.8	2067.2	3273	344.5	0.6	44.4	43262	4.64	2756.2	76.3	1.309	2756.2	0.4	4134.4	712.2	1550.4	-652.9	122	76.3	43262	0.5858	0
-1.3	128.9	42.2	878	-878	878	161	39.9	2411.7	3273	3.34	3.121	51.5	1550.4	3100.8	0.592	0.5	86.4	1894.9	3445.3	861.3	0.1	42.2	26107	4.533	3273	75.6	1.344	3273	-1.2	4134.4	890.3	1033.6	-771.6	83	75.6	26107	0.3333	0
0.1	176	44.9	1278	-1201	1278	198.6	49.2	2411.7	3617.6	4	3.357	54.2	3273	2584	2.673	2.1	95.6	1894.9	5168	1205.9	0.7	44.9	117879	4.567	2411.7	79.1	1.85	2411.7	-0.4	5857	1424.4	1378.1	-1365.1	357	79.1	117879	0.6319	1
-0.7	161.4	44.2	941	-900	941	186.9	42	2928.5	4823.4	3.785	3.159	53.5	2239.5	3962.1	0.61	0.5	88.5	2756.2	4995.7	1894.9	0.4	44.2	26901	4.425	4823.4	73.3	1.525	4823.4	2.8	5340.2	771.6	2584	-771.6	98	73.3	26901	0.6	0
-0.2	157.3	43.9	991	-831	991	183.5	44.2	2411.7	3789.8	4.154	3.091	53.2	3100.8	2756.2	1.054	0.9	90.6	2067.2	5168	1378.1	0.6	43.9	46481	4.496	2756.2	75.3	1.534	2756.2	-1.5	5684.8	1424.4	1378.1	-1365.1	150	75.3	46481	0.584	0
-0.4	164.3	44.3	981	-841	981	188.2	42.9	2411.7	2756.2	3.414	2.926	53.7	2239.5	2411.7	0.722	0.6	89.4	1894.9	4134.4	344.5	0.3	44.4	31840	4.304	2411.7	75.1	1.51	2411.7	-0.2	4823.4	771.6	1550.4	-890.3	84	75.1	31840	0.5622	0
0.2	199.4	46	1283	-1317	1317	221	47	2584	3100.8	3.084	2.59	55.3	1205.9	2928.5	1.272	1.2	93.5	2067.2	3273	516.8	0.5	46	56096	4.513	2928.5	78.3	1.353	2928.5	0	6029.3	1068.3	1550.4	-1127.7	153	78.3	56096	0.637	0
0.5	216.5	46.7	1069	-1037	1069	238.4	44.6	3100.8	4995.7	4.15	2.846	56	2928.5	3617.6	0.622	0.5	91.1	2584	5512.5	1894.9	0.2	46.7	27430	4.175	3100.8	76	1.245	3100.8	2.5	6029.3	771.6	2239.5	-652.9	75	76	27430	0.9533	0
-0.4	214.8	46.6	1333	-1234	1333	234.7	49.8	2928.5	4651.2	4.301	2.994	55.9	2756.2	3789.8	2.067	1.7	96.2	2239.5	4995.7	1722.7	0.9	46.6	91155	4.336	4823.4	77.1	1.714	4823.4	-1.3	5684.8	1365.1	1378.1	-1305.7	295	77.1	91155	0.8539	0
0	180.2	45.1	1788	-1524	1788	203.6	49.1	4134.4	5168	3.495	3.178	54.4	2411.7	4995.7	2.479	1.9	95.5	2928.5	5340.2	1033.6	1	45.1	109324	4.669	5168	79	1.604	5168	0.6	5857	1365.1	1033.6	-1365.1	329	79	109324	0.7389	1
0.1	129.8	42.3	805	-844	844	158.4	42.2	3617.6	4478.9	3.983	3.156	51.6	3273	3962.1	0.978	0.8	88.6	2239.5	5512.5	861.3	0.3	42.3	43130	4.426	3962.1	75.6	1.448	3962.1	-0.7	5857	1127.7	1378.1	-1246.4	128	75.6	43130	0.4481	0
-1	380.1	51.6	2239	-2613	2613	395.9	51.4	2928.5	3962.1	4.006	2.863	60.9	2756.2	3273	0.964	0.8	97.9	2411.7	5168	1033.6	0.2	51.6	42512	4.39	3445.3	83.8	1.371	3445.3	-1.6	6029.3	593.5	2411.7	-593.5	122	83.8	42512	0.8253	0
-0.3	116	41.3	677	-661	677	145.7	38.9	2239.5	2756.2	3.459	2.961	50.6	1550.4	2584	0.583	0.5	85.4	1894.9	3445.3	516.8	0.3	41.3	25710	4.46	2756.2	71.8	1.515	2756.2	0.6	3273	593.5	1033.6	-534.2	75	71.8	25710	0.5124	0
-0.4	244	47.7	1570	-1608	1608	278.6	48	3617.6	4478.9	3.973	3.163	57.1	2928.5	4306.6	1.056	0.7	94.4	2928.5	5857	861.3	0.3	47.8	46569	4.488	4134.4	76.7	1.464	4134.4	-0.8	6029.3	949.6	2584	-771.6	134	76.7	46569	0.7775	0
-0.3	388.8	51.8	1782	-1914	1914	400.1	54.4	3445.3	4823.4	4.035	2.857	61.1	2239.5	3962.1	1.817	1.3	100.8	3100.8	5340.2	1378.1	0.7	51.8	80130	4.35	4478.9	80.2	1.453	4478.9	0.2	5512.5	830.9	2411.7	-1009	184	80.2	80130	0.9042	1
0.9	120.9	41.6	638	-658	658	148.5	38.7	2239.5	4651.2	3.996	3.242	51	3789.8	2411.7	0.503	0.4	85.2	1722.7	5512.5	2411.7	0.3	41.7	22182	4.462	2411.7	71.7	1.503	2411.7	3.8	5857	1305.7	1205.9	-1305.7	86	71.7	22182	0.578	0
-0.7	155	43.8	897	-932	932	178.7	44.1	3789.8	4651.2	4.096	3.142	53.1	3273	4478.9	1.063	0.8	90.5	2411.7	5684.8	861.3	0.2	43.8	46878	4.553	4651.2	76.2	1.382	4651.2	-0.5	5684.8	1365.1	1033.6	-1127.7	144	76.2	46878	0.6366	0
0.1	130	42.3	859	-927	927	160	44.3	3100.8	4995.7	4.578	3.348	51.6	3445.3	4134.4	1.593	1.4	90.8	2067.2	5512.5	1894.9	1	42.3	70251	4.089	4651.2	73	1.629	4651.2	-0.5	6029.3	1246.4	1033.6	-1068.3	195	73	70251	0.592	0
-0.5	325.3	50.2	1741	-1778	1778	338.3	53.2	3617.6	4995.7	4.1	2.999	59.5	2584	4306.6	1.968	1.4	99.6	2928.5	5512.5	1378.1	0.7	50.2	86789	4.313	3617.6	81.1	1.396	3617.6	1.5	5684.8	1305.7	1550.4	-1187	217	81.1	86789	0.9159	1
-0.5	165.2	44.4	929	-969	969	190.4	42.4	3100.8	4995.7	4.018	2.93	53.7	2756.2	4478.9	0.63	0.5	88.8	2928.5	5684.8	1894.9	0.3	44.4	27783	4.557	4995.7	74	1.412	4995.7	0.8	6029.3	1365.1	1378.1	-771.6	69	74	27783	0.7604	0
-0.2	316	50	1815	-2099	2099	328.2	55.1	3273	4823.4	4.152	2.933	59.3	2584	3962.1	3.256	2.6	101.6	2756.2	5340.2	1550.4	0.9	50	143590	4.18	5340.2	81.8	1.492	5340.2	-0.5	6029.3	1246.4	1894.9	-1305.7	400	81.8	143590	0.8307	1
-0.1	337.1	50.6	1852	-1890	1890	349	53.2	3617.6	5168	3.917	2.719	59.9	2411.7	4478.9	1.849	1.4	99.7	3100.8	5512.5	1550.4	0.8	50.6	81541	4.285	5340.2	81.2	1.453	5340.2	0.9	5512.5	890.3	2411.7	-830.9	176	81.2	81541	0.8885	1
0.2	85.7	38.7	626	-551	626	123	37.6	2067.2	2584	3.777	3.372	48	3100.8	2411.7	0.79	0.7	84.1	1550.4	4651.2	516.8	0.5	38.7	34839	4.483	2411.7	69.6	1.477	2411.7	-0.2	6029.3	1187	1033.6	-1602.5	112	69.6	34839	0.3971	0
-0.3	152.6	43.7	866	-872	872	176.1	44.5	3100.8	4134.4	3.703	3.041	53	2411.7	3273	1.208	0.9	90.9	2067.2	4478.9	1033.6	0.3	43.7	53273	4.512	4306.6	74.1	1.477	4306.6	0.7	4995.7	712.2	1205.9	-1009	141	74.1	53273	0.6923	0
-0.3	184.8	45.3	1409	-1651	1651	221.9	45.1	4651.2	5340.2	3.904	3.453	54.7	3445.3	4995.7	0.946	0.4	91.6	2239.5	5684.8	689.1	0.1	45.4	41719	4.532	4823.4	75.8	1.852	4823.4	-1.5	6029.3	949.6	1033.6	-1246.4	147	75.8	41719	0.4755	0
1.1	105.9	40.5	666	-565	666	138.6	40	2584	3100.8	3.599	3.074	49.8	2584	2928.5	0.889	0.8	86.5	1722.7	4306.6	516.8	0.5	40.5	39205	4.494	3100.8	69.4	1.428	3100.8	0	6029.3	1068.3	1205.9	-1068.3	116	69.4	39205	0.549	0
-0.4	103.9	40.3	582	-596	596	134.9	37.3	2584	3962.1	3.759	3.248	49.6	2411.7	2756.2	0.503	0.4	83.8	2239.5	4651.2	1378.1	0.3	40.3	22182	4.379	2584	69.5	1.495	2584	1	4651.2	712.2	1894.9	-415.5	78	69.5	22182	0.5087	0
-1.8	96.2	39.7	581	-534	581	129.2	37	2411.7	3100.8	3.769	3.304	49.1	2928.5	2928.5	0.536	0.5	83.5	1722.7	4651.2	689.1	0.1	39.7	23637	4.436	2928.5	69.2	1.827	2928.5	-1	3789.8	415.5	1550.4	-415.5	70	69.2	23637	0.4649	0
-0.1	98.8	39.9	632	-690	690	132.3	41.3	2411.7	3617.6	4.181	3.287	49.2	2928.5	3100.8	1.373	1.2	87.7	1722.7	4651.2	1205.9	0.8	39.9	60549	4.669	3100.8	69.5	1.558	3100.8	0.5	4651.2	1009	1205.9	-1127.7	204	69.5	60549	0.4926	0
-1.9	272.8	48.7	1607	-1746	1746	297.6	45.7	3445.3	5168	4.055	3.319	58.1	2584	4651.2	0.502	0.3	92.2	3100.8	5684.8	1722.7	0.1	48.8	22138	4.437	3445.3	76.1	1.688	3445.3	4.2	6029.3	712.2	2756.2	-712.2	78	76.1	22138	0.9133	0
-0.3	176.7	44.9	1133	-1107	1133	199.3	42.1	3273	3617.6	3.405	3.198	54.2	1722.7	3445.3	0.523	0.4	88.6	2756.2	4478.9	344.5	0.1	44.9	23064	4.517	3445.3	76.8	1.435	3445.3	0.3	5340.2	890.3	2584	-534.2	82	76.8	23064	0.9056	0
-0.4	101.8	40.2	759	-712	759	140.9	42.4	3100.8	4478.9	4.323	3.168	49.5	2928.5	3789.8	1.671	1.5	88.8	2067.2	4995.7	1378.1	0.9	40.2	73691	4.446	4478.9	69.6	1.844	4478.9	-1.3	6029.3	1068.3	1033.6	-1009	212	69.6	73691	0.5434	0
0.8	88.5	38.9	572	-512	572	123.6	37.5	3100.8	3789.8	3.829	3.001	48.3	2756.2	3445.3	0.722	0.6	84	1722.7	4478.9	689.1	0.4	39	31840	4.463	3100.8	68.2	1.467	3100.8	1.2	4306.6	712.2	1033.6	-830.9	54	68.2	31840	0.5462	0
0.7	183.5	45.3	1441	-1366	1441	203.7	43.6	2928.5	3445.3	3.314	3.347	54.6	1378.1	3100.8	0.687	0.3	90	2584	3962.1	516.8	0	45.2	30297	4.462	3100.8	80.8	1.304	3100.8	0.8	4823.4	1127.7	1033.6	-1127.7	112	80.8	30297	0.4599	0
-1	81.7	38.2	542	-497	542	122.7	37.8	2067.2	3445.3	4.322	3.514	47.6	3273	3100.8	0.897	0.8	84.3	1722.7	4995.7	1378.1	0.4	38.3	39557	4.55	3100.8	67.1	1.761	3100.8	-0.2	6029.3	1721.2	1033.6	-1187	139	67.1	39557	0.3657	0
0.3	187.6	45.5	1453	-1538	1538	207.4	46.4	3273	4478.9	3.634	2.765	54.8	2067.2	4306.6	1.234	0.9	92.8	2584	4651.2	1205.9	0.2	45.5	54420	4.294	4478.9	78.8	1.337	4478.9	0.4	4651.2	1009	1550.4	-890.3	174	78.8	54420	0.7741	0
0	417	52.4	3091	-3192	3192	431.2	55.2	2584	2756.2	2.349	2.696	61.7	1205.9	2756.2	1.893	1.4	101.6	2584	3789.8	172.3	0.9	52.4	83481	4.535	2756.2	87.4	1.338	2756.2	-1.1	5512.5	1127.7	1033.6	-1187	228	87.4	83481	0.6856	0
-0.4	99.6	40	597	-693	693	132.7	41.1	2584	3445.3	4.063	3.248	49.3	3100.8	3100.8	1.309	1.2	87.6	1894.9	4995.7	861.3	0.6	40	57727	4.552	2928.5	69.3	1.642	2928.5	-0.7	5168	1305.7	1033.6	-1305.7	166	69.3	57727	0.5122	0
0.7	394.8	51.9	1945	-1916	1945	414.9	49.4	2584	3617.6	3.278	2.549	61.3	1894.9	2756.2	0.563	0.4	95.9	2411.7	4306.6	1033.6	0.3	51.9	24828	4.267	2584	83.3	1.272	2584	0.3	4823.4	890.3	1033.6	-890.3	89	83.3	24828	0.9124	0
1	326.6	50.3	2278	-2457	2457	381.9	49.3	2756.2	4134.4	3.929	2.912	59.6	2239.5	3617.6	0.801	0.5	95.7	2584	4823.4	1378.1	0.3	50.3	35324	4.591	2584	79.9	1.448	2584	0	5512.5	712.2	2411.7	-771.6	134	79.9	35324	0.8442	0
0.5	559.1	55	3409	-3021	3409	574.5	52.2	2756.2	2756.2	1.716	2.131	64.3	344.5	2756.2	0.534	0.4	98.7	2584	2928.5	0	0	55	23550	4.327	2756.2	88.1	1.246	2756.2	-1	6029.3	1127.7	2411.7	-1127.7	25	88.1	23550	0.7989	0
0.4	280.5	49	1833	-1688	1833	313.1	50.1	2756.2	3100.8	3.023	2.595	58.3	1894.9	2928.5	1.309	1	96.6	2584	4478.9	344.5	0.3	49	57727	4.317	2756.2	79.2	1.416	2756.2	1.2	5340.2	771.6	1378.1	-712.2	138	79.2	57727	0.7339	0
-0.5	502.1	54	4364	-4948	4948	545.5	52.5	3445.3	4478.9	2.714	1.915	63.3	1550.4	3445.3	0.711	0.5	99	3100.8	4651.2	1033.6	0.3	54	31355	3.914	3445.3	90.1	1.241	3445.3	1	4651.2	771.6	2239.5	-771.6	50	90.1	31355	0.8531	0
0.5	283.6	49.1	1643	-1737	1737	312.9	49.7	3445.3	4651.2	3.574	2.44	58.4	2584	3617.6	1.17	1	96.2	2584	5168	1205.9	0.6	49.1	51597	4.485	2584	79.1	1.393	2584	-0.1	5340.2	712.2	2411.7	-712.2	75	79.1	51597	0.8089	0
0.4	260.1	48.3	1745	-1542	1745	332.3	46.8	3962.1	4478.9	2.837	2.468	57.6	2239.5	4478.9	0.7	0.6	93.2	2411.7	4651.2	516.8	0.2	48.3	30870	4.321	4478.9	78.1	1.283	4478.9	1.7	4651.2	1246.4	1033.6	-1187	52	78.1	30870	0.8133	0
1.3	314.5	50	1665	-1649	1665	359.4	47.1	3445.3	3617.6	2.495	2.547	59.3	2067.2	3445.3	0.513	0.3	93.5	3273	5340.2	172.3	0.1	50	22623	4.376	3445.3	79.4	1.439	3445.3	-0.7	5512.5	652.9	2411.7	-652.9	44	79.4	22623	0.8079	0
-0.2	241.1	47.6	2023	-2585	2585	279.8	48.8	3789.8	4651.2	2.973	2.698	57	2067.2	4478.9	1.317	0.9	95.3	2584	4651.2	861.3	0.4	47.7	58080	4.489	4478.9	78.8	1.291	4478.9	0.9	4823.4	771.6	1205.9	-771.6	146	78.8	58080	0.7313	0
0.1	333.1	50.5	1915	-2106	2106	347.4	48.4	2928.5	3273	3.391	3.007	59.8	2067.2	2928.5	0.619	0.3	94.8	1894.9	3962.1	344.5	0.1	50.5	27298	4.321	2928.5	82.6	1.322	2928.5	3.1	4306.6	593.5	1033.6	-415.5	78	82.6	27298	0.7981	0
-0.6	305	49.7	1651	-1635	1651	356.3	48.3	4478.9	4651.2	2.441	2.349	59	1722.7	4478.9	0.719	0.5	94.7	2928.5	4651.2	172.3	0.2	49.7	31708	4.435	4478.9	81.6	1.282	4478.9	1.9	4651.2	771.6	2239.5	-830.9	56	81.6	31708	0.8871	0
-0.8	225	47	1877	-2264	2264	261.6	49.1	3789.8	4478.9	3.515	2.667	56.4	2067.2	4306.6	1.599	1.3	95.5	2584	4651.2	689.1	0.7	47	70516	4.378	3273	80.5	1.904	3273	0.4	5684.8	1009	1033.6	-1068.3	111	80.5	70516	0.8312	0
-0.2	199.1	46	1180	-1498	1498	236.1	44.6	2411.7	2584	2.66	2.855	55.3	1378.1	2411.7	0.725	0.5	91	2239.5	3617.6	172.3	0.3	46	31973	4.494	2411.7	76.8	1.595	2411.7	-1	5512.5	1543.1	1033.6	-1305.7	45	76.8	31973	0.656	0
0.5	326.8	50.3	1462	-1578	1578	357.4	48.5	4478.9	4651.2	2.304	2.333	59.6	1894.9	4478.9	0.659	0.5	94.9	2756.2	4651.2	172.3	0.2	50.3	29062	4.449	4478.9	80	1.27	4478.9	1.3	4995.7	771.6	2239.5	-771.6	44	80	29062	0.8326	0
-0.7	189.6	45.6	1693	-1577	1693	218.4	46.5	2756.2	2928.5	3.24	3.18	54.9	2584	2756.2	1.231	0.9	92.9	2411.7	4995.7	172.3	0.4	45.6	54287	4.513	2756.2	78.8	1.512	2756.2	-1.1	5340.2	1127.7	1205.9	-1127.7	163	78.8	54287	0.6627	0
0.2	289.9	49.2	1713	-1967	1967	320.6	47.8	4306.6	4651.2	2.975	2.595	58.6	2067.2	4478.9	0.716	0.5	94.2	2584	4651.2	344.5	0.4	49.2	31576	4.363	4478.9	79.2	1.312	4478.9	4.1	5684.8	652.9	2411.7	-652.9	52	79.2	31576	0.915	0
0.2	338.4	50.6	2040	-2712	2712	354.6	53.3	3617.6	4478.9	3.771	2.945	59.9	1894.9	4134.4	1.878	1.3	99.8	2928.5	4823.4	861.3	0.6	50.6	82820	4.219	4478.9	80.7	1.591	4478.9	-0.2	5168	1127.7	1033.6	-890.3	225	80.7	82820	0.9304	1
0.1	372.8	51.4	2731	-2574	2731	384.2	48.7	2928.5	3273	2.406	2.891	60.8	1033.6	3100.8	0.537	0.1	95.2	2928.5	3962.1	344.5	0	51.4	23682	4.369	3100.8	84.7	1.332	3100.8	-2.6	5684.8	949.6	2411.7	-830.9	69	84.7	23682	0.7838	0
-0.4	410.1	52.3	2593	-2924	2924	428.9	56.2	3962.1	5168	3.84	2.581	61.6	2411.7	4651.2	2.461	1.9	102.6	2928.5	5340.2	1205.9	0.8	52.3	108530	4.049	5340.2	85.3	1.285	5340.2	0.1	5512.5	1068.3	1205.9	-1365.1	235	85.3	108530	0.9552	1
2.1	179.9	45.1	798	-730	798	204.6	42.6	3962.1	4134.4	2.357	2.564	54.4	1722.7	4134.4	0.558	0.5	89	2584	4306.6	172.3	0.2	45.1	24608	4.454	4134.4	73.9	1.39	4134.4	3.4	6029.3	712.2	2067.2	-830.9	30	73.9	24608	0.8281	0
0	286.7	49.1	1893	-1775	1893	325.9	47.9	4306.6	4651.2	2.815	2.513	58.5	2239.5	4478.9	0.752	0.6	94.4	2584	4823.4	344.5	0.2	49.1	33163	4.376	4478.9	78.8	1.287	4478.9	-0.7	6029.3	771.6	2239.5	-771.6	75	78.8	33163	0.834	0
0	239.8	47.6	2643	-2272	2643	272.8	48.2	3789.8	4651.2	3.174	2.795	56.9	2239.5	4478.9	1.158	0.8	94.7	2411.7	4651.2	861.3	0.4	47.6	51068	4.427	2928.5	78.5	1.316	2928.5	1.9	5512.5	1009	1033.6	-1187	136	78.5	51068	0.807	0
-0.2	426.8	52.6	2570	-2637	2637	437.8	55.9	3100.8	5168	3.882	2.656	61.9	2411.7	4478.9	2.119	1.6	102.3	2928.5	5340.2	2067.2	0.8	52.6	93448	4.526	5340.2	86	1.349	5340.2	0	5512.5	949.6	1033.6	-1009	210	86	93448	0.8973	1
-0.6	248.7	47.9	1559	-1957	1957	285	46.8	3789.8	4651.2	3.17	2.512	57.2	2239.5	4478.9	0.781	0.6	93.3	2411.7	4651.2	861.3	0.4	47.9	34442	4.171	4478.9	76.1	1.4	4478.9	0.7	5168	712.2	2239.5	-712.2	88	76.1	34442	0.881	0
-2.2	267.2	48.5	1955	-1997	1997	311	47.6	3962.1	4651.2	2.883	2.516	57.9	1894.9	4478.9	0.798	0.6	94	2756.2	4651.2	689.1	0.4	48.6	35192	4.483	4478.9	79.4	1.299	4478.9	0	6029.3	830.9	2239.5	-830.9	65	79.4	35192	0.8436	0
-4.5	262.3	48.4	1418	-1440	1440	323.3	47.4	3100.8	4478.9	3.41	2.49	57.7	2239.5	4306.6	0.795	0.5	93.8	2411.7	4651.2	1378.1	0.3	48.4	35060	4.564	4478.9	77.8	1.337	4478.9	4.4	4651.2	890.3	1033.6	-712.2	83	77.8	35060	0.8613	0
-0.2	239.4	47.6	1933	-1903	1933	276.5	52	3789.8	4651.2	4.128	3.071	56.9	2756.2	4306.6	2.766	2	98.5	2584	5340.2	861.3	1	47.6	121981	4.496	4478.9	80	1.595	4478.9	-0.3	5857	1127.7	1378.1	-1127.7	359	80	121981	0.8615	1
-1.3	407.8	52.2	2268	-2402	2402	431.7	50.3	2584	2756.2	1.818	2.684	61.5	344.5	2756.2	0.642	0.4	96.7	2584	2928.5	172.3	0.1	52.2	28312	4.342	2756.2	84.9	1.259	2756.2	-1.1	4823.4	712.2	1033.6	-712.2	62	84.9	28312	0.7783	0
0	247.5	47.9	2138	-1708	2138	275.6	51.6	2756.2	4478.9	3.681	3.15	57.2	2411.7	3789.8	2.337	1.3	98	2239.5	4651.2	1722.7	0.6	47.9	103062	4.386	2411.7	81.6	1.401	2411.7	0.1	5512.5	949.6	1033.6	-830.9	301	81.6	103062	0.7205	0
1.5	354.5	51	2030	-2046	2046	386.7	49.9	2584	4134.4	3.242	2.784	60.3	1894.9	2756.2	0.778	0.5	96.4	2584	4478.9	1550.4	0.3	51	34310	4.445	2584	82.7	1.31	2584	2	5340.2	534.2	2584	-593.5	122	82.7	34310	0.8657	0
-2.5	120.7	41.6	752	-693	752	184.6	39	2584	4134.4	4.069	3.321	51	2756.2	3617.6	0.54	0.5	85.5	1894.9	4651.2	1550.4	0.3	41.7	23814	4.523	2584	68.1	1.826	2584	0.6	5684.8	1187	1033.6	-1009	73	68.1	23814	0.6613	0
-1.9	331.4	50.4	2207	-2164	2207	353.4	49.4	3617.6	4478.9	3.036	2.616	59.7	2239.5	4478.9	0.793	0.6	95.8	2411.7	4651.2	861.3	0.4	50.4	34971	4.279	2411.7	82	1.416	2411.7	-2	4651.2	830.9	2067.2	-830.9	70	82	34971	0.9304	0
-0.1	172	44.7	1081	-1369	1369	207.9	48.7	2928.5	4134.4	4.273	3.185	54.1	2928.5	3617.6	2.476	2	95.1	2239.5	5168	1205.9	1.2	44.8	109191	4.465	3789.8	76.7	1.982	3789.8	0.8	5340.2	949.6	1033.6	-890.3	337	76.7	109191	0.6741	1
-1.2	320.2	50.1	1763	-1885	1885	346.9	48.4	4134.4	4478.9	2.795	2.452	59.4	2239.5	4478.9	0.674	0.6	94.8	2411.7	4651.2	344.5	0.2	50.1	29724	4.362	4306.6	80.6	1.308	4306.6	1	4995.7	890.3	1894.9	-830.9	59	80.6	29724	0.7284	0
-3.3	332.9	50.4	1690	-1796	1796	360.3	48.7	2584	3789.8	3.583	2.62	59.7	2067.2	2756.2	0.665	0.5	95.1	2411.7	4478.9	1205.9	0.3	50.4	29326	4.243	2584	80.3	1.328	2584	2.6	4995.7	830.9	2067.2	-830.9	110	80.3	29326	0.8515	0
-1.5	355.6	51	2322	-2737	2737	374.5	48.5	2584	2756.2	1.635	2.588	60.4	344.5	2756.2	0.563	0.1	95	2584	2928.5	172.3	0	51.1	24828	4.433	2756.2	85.8	1.276	2756.2	-2.8	4651.2	712.2	1033.6	-652.9	50	85.8	24828	0.4381	0
0.5	238.2	47.5	1710	-1178	1710	262.8	46.3	2928.5	4478.9	3.241	2.609	56.8	2411.7	4478.9	0.755	0.7	92.8	2239.5	4651.2	1550.4	0.5	47.5	33296	4.244	2411.7	78.4	1.38	2411.7	0.9	4651.2	712.2	1894.9	-771.6	56	78.4	33296	0.7808	0
0.2	356.4	51	2279	-2397	2397	374.8	55.1	3273	4651.2	4.189	3.147	60.4	2756.2	3962.1	2.525	1.5	101.5	2584	5340.2	1378.1	0.7	51.1	111353	4.49	2756.2	83.6	1.6	2756.2	0.6	5512.5	949.6	1722.7	-949.6	363	83.6	111353	0.8874	1
0.2	202.2	46.1	1409	-1457	1457	226.9	48.4	3445.3	4478.9	3.756	2.96	55.4	2756.2	4306.6	1.706	1.4	94.9	2239.5	4995.7	1033.6	0.7	46.1	75235	4.59	4478.9	77.4	2.629	4478.9	0.7	5340.2	1127.7	1033.6	-1246.4	219	77.4	75235	0.6667	0
-0.1	222.1	46.9	1542	-1568	1568	255.2	47.1	2411.7	3962.1	3.736	3.049	56.2	2239.5	3273	1.051	0.7	93.6	2239.5	4478.9	1550.4	0.4	46.9	46349	4.614	2411.7	81	1.394	2411.7	-0.3	5168	771.6	1894.9	-593.5	131	81	46349	0.605	0
0.8	185.6	45.4	1628	-1811	1811	212.5	47.8	3617.6	4651.2	3.721	3.312	54.7	2756.2	4478.9	1.733	1.3	94.2	2411.7	5168	1033.6	0.4	45.4	76425	4.432	2411.7	77.6	1.633	2411.7	0.7	5857	1424.4	1033.6	-1483.8	216	77.6	76425	0.6482	0
1.8	104.9	40.4	595	-620	620	141.4	39.2	2756.2	4478.9	4.286	3.453	49.8	3100.8	3962.1	0.749	0.7	85.6	2067.2	5168	1722.7	0.4	40.5	33031	4.507	2584	68.7	1.58	2584	3	5684.8	1246.4	1033.6	-1127.7	111	68.7	33031	0.3217	0
-0.8	128.6	42.2	743	-674	743	163.5	43.4	3617.6	4995.7	4.31	3.65	51.5	2928.5	4306.6	1.312	1.1	89.8	2411.7	5340.2	1378.1	0.6	42.2	57859	4.493	4823.4	68.2	2.178	4823.4	0.4	5512.5	949.6	1205.9	-949.6	230	68.2	57859	0.7611	1
1.2	131.3	42.4	755	-843	843	171	43.9	3789.8	4823.4	4.183	3.363	51.7	2928.5	4306.6	1.431	1.2	90.4	2584	5512.5	1033.6	0.6	42.4	63107	4.511	5512.5	71.2	1.589	5512.5	0.5	5512.5	1009	1033.6	-1483.8	169	71.2	63107	0.6288	1
-1.7	97.9	39.8	601	-643	643	135.3	37.3	3100.8	3789.8	3.503	3.312	49.2	2756.2	3273	0.563	0.5	83.8	1894.9	4651.2	689.1	0.2	39.9	24828	4.478	3273	70.6	1.589	3273	-0.3	4134.4	1009	1033.6	-1009	69	70.6	24828	0.3247	0
0.4	156.2	43.9	1198	-1273	1273	184.7	44.9	3789.8	4823.4	4.067	3.325	53.2	2756.2	4306.6	1.275	1.1	91.4	2584	5340.2	1033.6	0.5	43.9	56227	4.445	4134.4	73.2	1.778	4134.4	-0.3	5512.5	949.6	1722.7	-1009	192	73.2	56227	0.8815	1
-1.6	125.8	42	939	-887	939	166.7	43.2	3617.6	4651.2	4.137	3.126	51.4	2756.2	4306.6	1.314	1.1	89.7	2584	5340.2	1033.6	0.8	42	57947	4.47	3789.8	71.1	1.583	3789.8	-1.3	6029.3	1543.1	1033.6	-1187	193	71.1	57947	0.5121	0
-2.1	122.8	41.8	903	-841	903	172	41.3	3273	4306.6	4.229	3.373	51.2	3100.8	4134.4	0.888	0.7	87.8	2411.7	5512.5	1033.6	0.5	41.9	39161	4.34	4306.6	71.2	1.841	4306.6	2.7	6029.3	1068.3	2584	-890.3	128	71.2	39161	0.5752	0
0.2	124.6	41.9	881	-802	881	155.4	39.9	3100.8	3789.8	3.741	3.24	51.3	2067.2	3617.6	0.636	0.5	86.5	2239.5	4306.6	689.1	0.2	42	28048	4.452	3617.6	72.8	1.489	3617.6	0.5	4651.2	949.6	1033.6	-890.3	111	72.8	28048	0.5342	0
-0.5	129.2	42.2	847	-895	895	162.9	45.5	3617.6	4823.4	4.346	3.513	51.6	3100.8	4306.6	2.122	1.9	92	2411.7	5512.5	1205.9	0.8	42.3	93580	4.493	4651.2	71.5	2.032	4651.2	0	5857	1483.8	1033.6	-1246.4	330	71.5	93580	0.6142	0
0	194.7	45.8	1250	-1204	1250	217.4	50.2	3789.8	4995.7	4.131	3.357	55.1	2411.7	4478.9	2.757	2	96.6	2928.5	5340.2	1205.9	0.8	45.8	121584	4.554	5168	75.3	1.964	5168	0.4	5512.5	1543.1	1033.6	-1068.3	399	75.3	121584	0.7642	1
1.6	114.9	41.2	773	-610	773	150.8	38.7	3962.1	4651.2	4.143	3.38	50.6	3445.3	4306.6	0.557	0.5	85.1	1894.9	5340.2	689.1	0.3	41.3	24564	4.481	4651.2	68.5	1.738	4651.2	-2.8	5340.2	1009	1033.6	-890.3	89	68.5	24564	0.3906	0
-1	131.9	42.4	1103	-829	1103	166.2	44	3445.3	4651.2	4.363	3.374	51.7	3100.8	3962.1	1.457	1.3	90.5	2239.5	5340.2	1205.9	0.6	42.4	64254	4.474	3962.1	72.9	1.462	3962.1	-1.5	5684.8	1305.7	1033.6	-1602.5	221	72.9	64254	0.4841	0
-2.4	169.9	44.6	1032	-1135	1135	204.4	41.9	3445.3	4478.9	4.123	3.543	54	2928.5	3962.1	0.542	0.4	88.4	2756.2	5684.8	1033.6	0.1	44.6	23902	4.444	3617.6	73.4	2.046	3617.6	0	5512.5	1068.3	1033.6	-1187	84	73.4	23902	0.5348	0
-0.3	264.9	48.5	1648	-1585	1648	282	50.9	3789.8	4995.7	3.587	2.906	57.8	2239.5	4823.4	1.75	1.3	97.3	2928.5	5168	1205.9	0.6	48.5	77175	4.246	4995.7	81.7	1.519	4995.7	-0.4	5684.8	1246.4	1033.6	-1246.4	216	81.7	77175	0.8872	1
-0.5	203.2	46.2	1034	-1023	1034	222.5	43.4	3273	4306.6	2.842	2.232	55.5	1722.7	3273	0.534	0.3	89.9	3100.8	4823.4	1033.6	0.1	46.2	23549	4.367	3273	77.6	1.304	3273	-4.9	5857	771.6	1033.6	-771.6	12	77.6	23549	0.7609	0
0.5	351.4	50.9	2724	-2674	2724	366.7	51.9	3100.8	3273	2.07	2.941	60.2	1205.9	3273	1.245	0.8	98.3	3100.8	4306.6	172.3	0	50.9	54905	4.602	3273	86.3	1.274	3273	0.8	6029.3	1187	1033.6	-1127.7	170	86.3	54905	0.7692	0
-0.6	86	38.7	623	-497	623	127.7	37.9	2756.2	4306.6	4.404	3.495	48	3445.3	3617.6	0.827	0.7	84.3	1722.7	5168	1550.4	0.4	38.7	36471	4.455	2756.2	65.6	2.086	2756.2	0.4	6029.3	1127.7	1033.6	-949.6	124	65.6	36471	0.3123	0
0.5	231.9	47.3	1945	-1619	1945	252.6	45.3	3100.8	3445.3	3.079	2.796	56.6	1550.4	3100.8	0.635	0.3	91.8	2584	4134.4	344.5	0.1	47.3	28004	4.357	3100.8	78.8	1.367	3100.8	1.6	4995.7	593.5	2411.7	-534.2	76	78.8	28004	0.7671	0
-1.1	87.8	38.9	537	-639	639	129.7	38.6	2928.5	4651.2	4.478	3.709	48.2	3617.6	3789.8	0.947	0.9	85.1	1722.7	5340.2	1722.7	0.5	38.9	41763	4.619	3962.1	67.7	1.879	3962.1	-1.5	5684.8	1068.3	1033.6	-1009	139	67.7	41763	0.3865	0
2.2	85.7	38.7	723	-731	731	136.7	36.5	2756.2	4478.9	4.191	3.438	48.1	3445.3	3273	0.606	0.5	83	1722.7	5168	1722.7	0.2	38.7	26725	4.474	2584	65.7	1.902	2584	-0.6	5857	1187	1033.6	-1127.7	71	65.7	26725	0.4019	0
0.4	90.9	39.2	600	-810	810	132.6	41.2	3617.6	4823.4	4.402	3.568	48.5	3789.8	4306.6	1.579	1.3	87.6	1722.7	5512.5	1205.9	0.8	39.2	69634	4.54	3962.1	69.2	2.437	3962.1	-0.3	5857	1305.7	1033.6	-1305.7	253	69.2	69634	0.4779	0
0	400.1	52	1700	-1605	1700	414.7	50.6	4478.9	4651.2	2.283	2.407	61.4	2239.5	4478.9	0.714	0.6	97	2411.7	4651.2	172.3	0.1	52.1	31488	4.28	4478.9	81.6	1.303	4478.9	0.7	4651.2	712.2	1378.1	-712.2	38	81.6	31488	0.874	0
-0.6	332.9	50.4	2354	-2167	2354	358.3	50.4	2584	3962.1	3.475	2.95	59.8	1894.9	2928.5	0.981	0.5	96.8	2584	4478.9	1378.1	0.3	50.5	43262	4.621	2584	82.1	1.378	2584	1.2	6029.3	1602.5	1033.6	-1365.1	147	82.1	43262	0.7426	0
-0.3	255.7	48.2	1648	-2067	2067	282.8	49.3	3962.1	4478.9	3.19	2.72	57.5	2411.7	4478.9	1.315	1	95.8	2411.7	4823.4	516.8	0.3	48.2	57991	4.334	4478.9	79.1	1.382	4478.9	0.7	5684.8	890.3	1894.9	-890.3	127	79.1	57991	0.7616	0
1.1	280.6	49	1803	-1880	1880	297.1	46.8	2584	2756.2	2.321	2.848	58.3	1722.7	2584	0.61	0.3	93.3	2411.7	4134.4	172.3	0.1	48.9	26901	4.316	2584	82.6	1.327	2584	2.8	5857	949.6	2411.7	-1009	74	82.6	26901	0.5762	0
-0.2	136.2	42.7	828	-1097	1097	164.6	44.2	3617.6	4823.4	4.298	3.473	52	3100.8	3962.1	1.405	1.2	90.6	2411.7	5512.5	1205.9	0.5	42.7	61961	4.548	3962.1	75.5	1.68	3962.1	0.5	5684.8	949.6	1722.7	-1068.3	196	75.5	61961	0.5413	0
-0.4	349.6	50.9	4009	-2940	4009	396.7	50.4	2584	4306.6	3.653	2.791	60.2	2239.5	3962.1	0.902	0.6	96.9	2239.5	4478.9	1722.7	0.3	50.9	39779	4.585	4306.6	83.7	1.305	4306.6	-1.2	5340.2	830.9	2067.2	-1068.3	113	83.7	39779	0.6977	0
0.3	394.2	51.9	2576	-2629	2629	419.1	50.2	2584	2756.2	1.977	2.375	61.2	516.8	2584	0.667	0.5	96.6	2411.7	2928.5	172.3	0.4	51.9	29415	4.508	2584	84.5	1.251	2584	0.8	4651.2	949.6	1378.1	-830.9	59	84.5	29415	0.7304	0
0.5	130.3	42.3	701	-636	701	165.6	39.5	3445.3	3962.1	3.804	3.323	51.6	3273	3617.6	0.529	0.4	86	2067.2	5340.2	516.8	0.2	42.3	23329	4.471	3617.6	70.3	1.746	3617.6	-4.9	5512.5	1068.3	1550.4	-1068.3	91	70.3	23329	0.4945	0
-1	141.5	43	732	-721	732	171.1	41.7	3789.8	4823.4	4.057	2.933	52.3	2928.5	4306.6	0.743	0.6	88.2	2584	5512.5	1033.6	0.3	43	32766	4.155	4823.4	70.9	1.556	4823.4	0.7	6029.3	890.3	1722.7	-830.9	96	70.9	32766	0.5742	0
0.9	437	52.8	2199	-2167	2199	464.8	51.3	2756.2	3962.1	3.753	2.583	62.1	2067.2	3445.3	0.705	0.5	97.7	2411.7	4478.9	1205.9	0.3	52.8	31091	4.362	4306.6	83.8	1.481	4306.6	-2.2	5512.5	890.3	2411.7	-949.6	107	83.8	31091	0.8436	0
-0.9	131.3	42.4	718	-649	718	160.8	39.6	4306.6	4651.2	3.551	2.904	51.7	2411.7	4478.9	0.529	0.5	86.1	2928.5	5340.2	344.5	0.3	42.4	23329	4.596	4306.6	72.2	1.54	4306.6	-0.7	6029.3	949.6	3273	-296.8	67	72.2	23329	0.4725	0
0	357.6	51.1	2039	-2218	2218	375.4	49.4	3617.6	4478.9	2.964	2.355	60.4	2411.7	4478.9	0.68	0.6	95.8	2239.5	4651.2	861.3	0.4	51	29988	4.218	2411.7	80.7	1.409	2411.7	1.8	4651.2	771.6	2067.2	-771.6	33	80.7	29988	0.8675	0
0.3	431.9	52.7	2759	-3049	3049	444.3	55.5	2756.2	4823.4	3.523	2.752	62	2584	3445.3	1.904	1.6	101.9	2411.7	4995.7	2067.2	0.8	52.7	83966	4.262	2756.2	86.2	1.545	2756.2	-0.3	5340.2	1187	1550.4	-1187	205	86.2	83966	0.9817	1
-0.1	386.5	51.7	2184	-2335	2335	407.7	50.9	2756.2	4134.4	3.579	2.719	61	1894.9	3445.3	0.824	0.5	97.3	2584	4478.9	1378.1	0.3	51.7	36338	4.386	4306.6	84.5	1.364	4306.6	3.4	5340.2	771.6	2411.7	-771.6	122	84.5	36338	0.831	0
0.1	131.2	42.4	876	-709	876	160.7	39.9	4306.6	4823.4	3.717	3.223	51.7	2411.7	4478.9	0.566	0.5	86.4	2928.5	5340.2	516.8	0.2	42.4	24961	4.621	4651.2	70.2	1.492	4651.2	3.1	6029.3	949.6	1550.4	-1305.7	88	70.2	24961	0.7026	0
-0.4	350	50.9	2867	-2802	2867	367.3	52.9	2584	2928.5	2.87	2.934	60.2	2067.2	2756.2	1.576	1	99.3	2584	4651.2	344.5	0.4	50.9	69502	4.418	2756.2	86.7	2.853	2756.2	-1.6	6029.3	1602.5	1033.6	-1602.5	194	86.7	69502	0.7735	0
1.3	103.6	40.3	622	-570	622	137	39.1	2584	3789.8	4.128	3.252	49.7	2928.5	3273	0.766	0.6	85.6	1894.9	4823.4	1205.9	0.4	40.3	33781	4.465	3789.8	69.4	1.544	3789.8	1.1	4995.7	949.6	1033.6	-949.6	116	69.4	33781	0.5114	0
0.4	298.2	49.5	2240	-2612	2612	317.1	48.7	3445.3	4478.9	3.193	2.658	58.8	2411.7	4306.6	0.841	0.6	95.2	2239.5	4651.2	1033.6	0.4	49.5	37088	4.495	2411.7	82.3	1.409	2411.7	0	5512.5	771.6	1894.9	-771.6	51	82.3	37088	0.8517	0
-0.2	199.5	46	1413	-1213	1413	217.8	45.8	2239.5	3617.6	3.201	3.046	55.3	2584	2239.5	0.961	0.6	92.3	2067.2	4651.2	1378.1	0.3	46	42380	4.526	2239.5	79.9	1.381	2239.5	-0.2	6029.3	1068.3	1033.6	-1187	105	79.9	42380	0.7221	0
-0.2	266.2	48.5	1762	-1804	1804	286.5	49.3	4134.4	4651.2	2.92	2.85	57.8	2411.7	4478.9	1.196	0.6	95.8	2239.5	4651.2	516.8	0.3	48.5	52744	4.518	4478.9	79.7	1.445	4478.9	1.3	6029.3	1305.7	1205.9	-1187	118	79.7	52744	0.7597	0
0.2	182.9	45.2	1179	-1366	1366	204.3	43.2	2239.5	2411.7	2.711	3.122	54.5	2584	2239.5	0.619	0.4	89.6	2067.2	4651.2	172.3	0	45.2	27298	4.503	2239.5	79.5	1.307	2239.5	1.4	5168	830.9	2067.2	-830.9	41	79.5	27298	0.7136	0
-0.8	302.2	49.6	1749	-1693	1749	318.4	48.2	3445.3	4478.9	3.092	2.504	58.9	2411.7	4478.9	0.717	0.6	94.6	2239.5	4651.2	1033.6	0.4	49.6	31620	4.265	2411.7	79.8	1.425	2411.7	1.7	4651.2	771.6	1894.9	-771.6	46	79.8	31620	0.919	0
-0.3	326.3	50.3	2357	-2588	2588	357.4	51	2411.7	4134.4	3.653	2.988	59.6	2239.5	3617.6	1.187	0.6	97.5	2239.5	4478.9	1722.7	0.3	50.3	52347	4.512	2411.7	84.7	1.293	2411.7	0.9	5684.8	771.6	1033.6	-830.9	159	84.7	52347	0.7188	0
-0.8	235.8	47.5	1941	-1903	1941	255	48.9	2928.5	4478.9	3.47	2.924	56.8	2411.7	4306.6	1.407	1	95.4	2239.5	4651.2	1550.4	0.4	47.5	62049	4.466	2411.7	79.8	1.404	2411.7	1.7	6029.3	1187	1033.6	-1187	142	79.8	62049	0.6144	0
-0.5	119.4	41.5	605	-715	715	149	39.8	3445.3	3962.1	3.48	2.98	50.8	1894.9	3789.8	0.673	0.5	86.2	2411.7	4306.6	516.8	0.2	41.5	29680	4.386	3617.6	70.9	1.527	3617.6	-1.6	5340.2	1009	1033.6	-1009	99	70.9	29680	0.6422	0
0.9	102.1	40.2	756	-803	803	144.2	41	2756.2	4823.4	4.473	3.609	49.6	3617.6	3789.8	1.202	1	87.5	2239.5	5857	2067.2	0.4	40.3	53009	4.469	2584	69.7	1.678	2584	-0.3	6029.3	1483.8	1033.6	-1483.8	201	69.7	53009	0.6787	0
1.6	118.6	41.5	600	-679	679	148.7	38.7	2584	3962.1	3.619	3.108	50.8	2239.5	2756.2	0.525	0.4	85.1	2411.7	4651.2	1378.1	0.3	41.4	23152	4.469	2584	72.4	1.341	2584	2.3	4823.4	1187	1033.6	-771.6	91	72.4	23152	0.6575	0
-0.3	167.1	44.5	1125	-1022	1125	193.5	43.3	2584	3445.3	3.383	2.834	53.8	2067.2	2756.2	0.769	0.5	89.8	2411.7	4478.9	861.3	0.3	44.5	33913	4.593	2756.2	76.7	1.391	2756.2	-1.1	4823.4	890.3	1033.6	-474.8	123	76.7	33913	0.6642	0
0.2	191	45.6	1303	-1330	1330	217.3	43.7	2584	3445.3	3.288	2.703	55	1894.9	2756.2	0.639	0.5	90.2	2411.7	4306.6	861.3	0.3	45.6	28180	4.339	2756.2	79.1	1.264	2756.2	1.6	4651.2	712.2	1378.1	-652.9	107	79.1	28180	0.7818	0
-0.2	170.9	44.7	1084	-1135	1135	197.7	47.4	3445.3	4823.4	4.122	3.134	54	2411.7	3962.1	1.901	1.6	93.9	2928.5	5340.2	1378.1	0.7	44.7	83834	4.285	4651.2	72.6	1.757	4651.2	0.6	5684.8	949.6	2411.7	-1009	240	72.6	83834	0.9313	1
-0.4	252	48	1632	-1675	1675	278.2	48.2	2584	3962.1	3.675	2.35	57.4	2239.5	3273	1.042	0.8	94.7	2411.7	4651.2	1378.1	0.4	48.1	45953	4.086	2584	78.9	1.401	2584	-0.8	4823.4	712.2	2411.7	-712.2	119	78.9	45953	0.9053	0
1	181	45.2	1173	-1016	1173	210.8	43.6	3273	4478.9	3.177	2.556	54.5	1722.7	4306.6	0.702	0.6	90.1	2928.5	4651.2	1205.9	0.4	45.2	30958	4.421	3100.8	74.9	1.396	3100.8	1	4651.2	771.6	2239.5	-771.6	41	74.9	30958	0.7727	0
-0.2	143.9	43.2	1054	-1208	1208	170.7	45	3100.8	4306.6	4.032	3.341	52.5	2756.2	3445.3	1.535	1.1	91.5	2411.7	5168	1205.9	0.3	43.2	67693	4.43	3100.8	75	3.002	3100.8	0.8	5340.2	771.6	2411.7	-830.9	212	75	67693	0.8015	1
-0.4	86.4	38.7	534	-654	654	122.8	41.3	3445.3	4651.2	4.42	3.701	48.1	3617.6	4134.4	1.814	1.6	87.8	1722.7	5340.2	1205.9	0.9	38.8	79998	4.505	4478.9	65.8	1.943	4478.9	0.7	5512.5	1068.3	1033.6	-1483.8	287	65.8	79998	0.5344	1
-0.7	190.9	45.6	1281	-1177	1281	223.9	44.9	2584	3789.8	3.539	2.882	55	2239.5	2756.2	0.851	0.5	91.4	2411.7	4651.2	1205.9	0.3	45.6	37529	4.462	2584	78.2	1.332	2584	-0.4	6029.3	1009	1033.6	-1187	135	78.2	37529	0.6997	0
-0.3	166.2	44.4	1233	-1294	1294	195.4	48.1	2928.5	4478.9	3.954	3.26	53.7	2411.7	4134.4	2.363	1.7	94.6	2584	4995.7	1550.4	0.4	44.4	104209	4.408	2756.2	77	1.347	2756.2	-0.5	6029.3	1068.3	1033.6	-1305.7	351	77	104209	0.5909	1
0.6	206.2	46.3	1186	-1257	1257	240.9	44.6	2584	3617.6	3.41	2.63	55.6	1894.9	2756.2	0.677	0.5	91.1	2411.7	4306.6	1033.6	0.3	46.3	29855	4.42	2756.2	78.8	1.328	2756.2	1.8	5684.8	949.6	2584	-771.6	98	78.8	29855	0.8584	0
-0.1	143	43.1	1115	-993	1115	174.5	45.7	2584	3962.1	3.929	3.48	52.4	2411.7	3273	1.829	1.4	92.2	2411.7	4823.4	1378.1	0.4	43.1	80659	4.571	2756.2	75.7	2.788	2756.2	0	5512.5	1246.4	1033.6	-949.6	301	75.7	80659	0.5603	1
-0.6	143.7	43.1	1508	-1455	1508	194.1	41.8	4306.6	4478.9	3.246	3.382	52.5	2928.5	4478.9	0.738	0.5	88.3	1894.9	4823.4	172.3	0.1	43.2	32546	4.502	4478.9	76.6	1.687	4478.9	-1.6	6029.3	1483.8	1033.6	-1483.8	128	76.6	32546	0.5394	0
0.3	71.3	37.1	530	-569	569	115.6	37.8	3100.8	4651.2	4.601	3.82	46.4	3789.8	3962.1	1.199	1.1	84.3	1550.4	5340.2	1550.4	0.6	37.1	52876	4.632	4651.2	64.7	1.888	4651.2	-2.3	5684.8	1246.4	1033.6	-1483.8	210	64.7	52876	0.3172	1
0.1	225.7	47.1	1691	-1582	1691	258.9	48.8	2584	3962.1	3.682	3.13	56.4	2239.5	2928.5	1.501	0.8	95.3	2411.7	4651.2	1378.1	0.3	47.1	66194	4.52	2584	80.3	3.909	2584	1.7	5512.5	1305.7	1033.6	-1305.7	235	80.3	66194	0.7485	0
-0.1	462.9	53.3	3217	-3120	3217	476	56.9	3789.8	5168	3.967	3.052	62.6	2239.5	4478.9	2.261	1.3	103.3	3100.8	5340.2	1378.1	0.6	53.3	99710	4.445	5340.2	85.8	1.458	5340.2	0.1	6029.3	1305.7	2067.2	-1246.4	260	85.8	99710	0.8588	1
-0.9	366.8	51.3	2220	-2139	2220	397.1	50.2	2584	3617.6	3.381	2.447	60.6	1722.7	2756.2	0.772	0.5	96.6	2584	4306.6	1033.6	0.3	51.3	34045	4.28	2756.2	83.7	1.234	2756.2	1.1	4823.4	712.2	2411.7	-652.9	119	83.7	34045	0.9135	0
-1.2	199.9	46	1705	-1894	1894	238.2	47	2584	3962.1	4.296	3.126	55.3	3100.8	3445.3	1.248	1.1	93.4	2067.2	5168	1378.1	0.8	46	55037	4.566	2756.2	75.7	1.387	2756.2	-1.1	5168	1068.3	1033.6	-830.9	147	75.7	55037	0.7163	0
-2.6	305.1	49.7	3213	-2708	3213	372.2	48.4	4306.6	4651.2	2.802	3.199	59.1	2411.7	4478.9	0.74	0.4	94.9	2411.7	4823.4	344.5	0.1	49.8	32634	4.538	4478.9	83.5	1.344	4478.9	0.9	4995.7	1305.7	1033.6	-1246.4	135	83.5	32634	0.6	1
2.2	121.4	41.7	868	-949	949	175.3	39.3	2239.5	4306.6	4.681	3.884	51	3789.8	3100.8	0.584	0.5	85.9	1550.4	5340.2	2067.2	0.3	41.7	25754	4.564	2067.2	73.1	2.447	2067.2	7.4	6029.3	1424.4	1033.6	-1365.1	98	73.1	25754	0.4328	0
-1.1	152.4	43.7	987	-992	992	185.5	41.1	2411.7	2756.2	3.03	3.038	53	1205.9	2584	0.552	0.5	87.6	2067.2	3273	344.5	0.2	43.7	24344	4.502	2584	75.8	1.352	2584	-0.9	3273	356.1	1722.7	-356.1	68	75.8	24344	0.4421	0
-0.6	252.7	48.1	1258	-1163	1258	273.1	47.7	2411.7	2756.2	2.744	2.432	57.4	861.3	2584	0.92	0.8	94.2	2239.5	3100.8	344.5	0.3	48.1	40572	4.477	2411.7	78.8	1.263	2411.7	-1.3	4823.4	771.6	1378.1	-830.9	106	78.8	40572	0.7382	0
-1	92.8	39.3	631	-756	756	140.8	38.2	2411.7	3100.8	3.967	3.41	48.7	2928.5	2756.2	0.769	0.6	84.7	1550.4	4478.9	689.1	0.3	39.4	33913	4.537	3273	70.2	1.571	3273	0.7	3445.3	415.5	1033.6	-652.9	127	70.2	33913	0.3472	0
-0.1	106.6	40.6	711	-626	711	150.3	38.7	2584	3789.8	3.952	3.323	49.9	2584	3617.6	0.648	0.6	85.2	1894.9	4478.9	1205.9	0.3	40.6	28577	4.576	2756.2	70.4	1.602	2756.2	0.3	5168	949.6	1033.6	-949.6	81	70.4	28577	0.5067	0
-1.2	132	42.4	951	-1060	1060	192	41.3	3273	4651.2	4.224	3.411	51.7	3100.8	3617.6	0.775	0.6	87.8	2239.5	5340.2	1378.1	0.2	42.4	34177	4.473	3445.3	70	1.661	3445.3	0.9	5684.8	1602.5	1033.6	-1068.3	117	70	34177	0.6142	0
-2.8	191.7	45.7	1361	-1168	1361	224.8	43.8	3273	4651.2	3.285	2.838	54.9	2239.5	4478.9	0.659	0.5	90.3	2411.7	4651.2	1378.1	0.1	45.6	29062	4.476	4651.2	73.1	1.581	4651.2	1.3	4651.2	830.9	2067.2	-830.9	60	73.1	29062	0.7753	0
-7.3	359.1	51.1	2349	-1637	2349	420.6	48.7	2756.2	2928.5	1.911	2.09	60.4	516.8	2756.2	0.569	0.4	95.1	2584	3100.8	172.3	0.2	51.1	25093	4.371	2928.5	83.6	1.266	2928.5	-0.9	3273	118.7	2411.7	-118.7	29	83.6	25093	0.8827	0
-2.1	105.5	40.5	785	-839	839	209.2	37.8	3100.8	3789.8	3.485	3.27	49.8	2067.2	3789.8	0.543	0.5	84.3	2067.2	4134.4	689.1	0.1	40.5	23947	4.432	3789.8	69.7	1.518	3789.8	-0.6	4134.4	949.6	1033.6	-890.3	76	69.7	23947	0.4706	0
-1.9	207.2	46.3	1519	-1111	1519	247.2	45	3617.6	4651.2	3.709	2.964	55.7	2584	4478.9	0.74	0.6	91.5	2584	5168	1033.6	0.4	46.3	32634	4.464	4651.2	74.7	1.367	4651.2	-1.4	5684.8	1009	2411.7	-890.3	79	74.7	32634	0.9098	0
5.3	99.7	40	688	-579	688	150.4	37.9	3617.6	3962.1	3.511	3.247	49.3	2584	3789.8	0.613	0.5	84.3	1894.9	4478.9	344.5	0.2	40	27034	4.556	3789.8	68.3	1.604	3789.8	-0.6	4478.9	949.6	1033.6	-1009	103	68.3	27034	0.4882	0
0.1	112.2	41	687	-550	687	150.6	38.7	3273	3962.1	3.707	3.193	50.3	2067.2	3789.8	0.586	0.5	85.1	2411.7	4478.9	689.1	0.3	41	25842	4.564	3789.8	68.4	2.062	3789.8	1.8	4306.6	534.2	1550.4	-890.3	92	68.4	25842	0.6485	0
1.2	133.2	42.5	705	-847	847	168.5	43.8	3617.6	4995.7	4.194	3.183	51.8	2584	4306.6	1.346	1	90.2	2584	5168	1378.1	0.6	42.5	59359	4.498	4306.6	71.4	1.717	4306.6	-0.6	5168	1068.3	1205.9	-949.6	145	71.4	59359	0.7716	1
-0.9	151.6	43.6	832	-977	977	187.2	42.6	2584	3789.8	3.814	2.801	53	2067.2	3100.8	0.798	0.6	89.1	2411.7	4478.9	1205.9	0.3	43.6	35192	4.372	2584	72.3	1.525	2584	-0.4	5857	890.3	2411.7	-1127.7	103	72.3	35192	0.8545	0
-0.3	129.1	42.2	894	-852	894	161.5	41	2756.2	4478.9	3.906	3.155	51.6	2411.7	3789.8	0.76	0.6	87.5	2239.5	4651.2	1722.7	0.5	42.3	33516	4.338	2411.7	73.7	1.5	2411.7	-0.2	4651.2	1246.4	1033.6	-1187	89	73.7	33516	0.5992	0
0	171.8	44.7	1028	-960	1028	196.4	47.7	3789.8	5168	4.204	3.331	54	2584	4306.6	1.997	1.6	94.2	2756.2	5340.2	1378.1	0.7	44.7	88068	4.608	5340.2	72.3	2.071	5340.2	1	5857	1365.1	1033.6	-1365.1	280	72.3	88068	0.8212	1
-0.7	131.8	42.4	1066	-1033	1066	165.8	41.8	2928.5	4651.2	3.422	2.976	51.7	2584	4478.9	0.87	0.7	88.3	2239.5	4823.4	1722.7	0.5	42.4	38368	4.507	2411.7	75.1	1.459	2411.7	2.2	4995.7	890.3	1205.9	-830.9	83	75.1	38368	0.5867	0
-1.5	148.5	43.4	767	-752	767	177	43.7	4478.9	4651.2	3.271	3.187	52.8	2756.2	4651.2	1.06	0.8	90.2	2411.7	5168	172.3	0.5	43.5	46746	4.533	4651.2	71.3	1.509	4651.2	0.2	5512.5	949.6	1550.4	-1068.3	138	71.3	46746	0.6822	0
-0.2	126.1	42	656	-708	708	159.5	40.3	3789.8	4651.2	3.119	2.776	51.4	2411.7	4478.9	0.676	0.6	86.8	2411.7	4823.4	861.3	0.3	42.1	29812	4.442	2756.2	71.6	1.475	2756.2	1.3	5168	830.9	2239.5	-771.6	67	71.6	29812	0.6481	0
-0.1	133.7	42.5	715	-670	715	162.6	41	2756.2	3617.6	3.574	2.839	51.9	1894.9	3445.3	0.709	0.6	87.5	2411.7	4306.6	861.3	0.4	42.6	31267	4.292	2584	71.5	1.437	2584	0.2	4651.2	652.9	1205.9	-712.2	103	71.5	31267	0.6885	0
-1.4	317.9	50	1613	-1681	1681	332.7	47.9	3445.3	3962.1	3.535	2.687	59.4	2067.2	3617.6	0.604	0.4	94.3	2411.7	4478.9	516.8	0.1	50	26637	4.323	3617.6	80.7	1.525	3617.6	0.9	4823.4	771.6	2411.7	-712.2	85	80.7	26637	0.8365	0
0.2	161.8	44.2	1070	-1182	1182	190.7	45.2	2928.5	4478.9	4.142	3.085	53.5	2928.5	3617.6	1.265	1.1	91.7	2411.7	5340.2	1550.4	0.4	44.2	55787	4.443	3445.3	75.5	1.567	3445.3	-0.4	6029.3	949.6	1378.1	-1068.3	126	75.5	55787	0.8326	0
0.5	250.6	48	1961	-1769	1961	276.8	45.3	2756.2	3445.3	3.008	2.856	57.3	1722.7	2928.5	0.543	0.5	91.8	2584	4306.6	689.1	0.1	48	23946	4.392	2756.2	80.3	1.399	2756.2	-2.2	6029.3	1127.7	1033.6	-1127.7	49	80.3	23946	0.7005	0
-0.2	356.3	51	2168	-2032	2168	368.5	54	2584	2756.2	2.861	2.583	60.3	2067.2	2756.2	2	1.5	100.5	2239.5	4306.6	172.3	1	51	88200	4.237	2584	83.9	1.301	2584	0.2	5168	1009	1722.7	-1009	209	83.9	88200	0.939	0
-0.1	291.9	49.3	1920	-1793	1920	311.9	51.2	3100.8	4134.4	4.144	3.319	58.6	2584	3617.6	1.561	1.1	97.7	2584	5168	1033.6	0.4	49.3	68840	4.316	2584	78.8	2.56	2584	-0.3	5684.8	1068.3	2239.5	-830.9	259	78.8	68840	0.7881	0
-0.3	444.3	53	2994	-2999	2999	454	58.2	2411.7	2756.2	2.984	2.304	62.3	1033.6	2584	3.364	2.8	104.7	2067.2	3100.8	344.5	1.3	52.9	148353	3.518	2756.2	87.9	1.289	2756.2	-0.4	6029.3	830.9	1378.1	-890.3	349	87.9	148353	0.849	0
0.1	215	46.6	1465	-1477	1477	238.4	46.3	2756.2	3962.1	3.682	2.867	56	2067.2	3617.6	0.915	0.7	92.7	2411.7	4478.9	1205.9	0.1	46.6	40352	4.509	3617.6	78.2	1.575	3617.6	-0.4	4823.4	771.6	2411.7	-771.6	114	78.2	40352	0.6381	0
0	616.1	55.8	4824	-4821	4824	623	61	2411.7	2756.2	2.566	2.348	65.1	689.1	2584	3.344	2.5	107.5	2239.5	2928.5	344.5	1.1	55.8	147471	4.297	2756.2	91.7	1.365	2756.2	0.4	6029.3	1661.8	1205.9	-1187	413	91.7	147471	0.8464	0
-0.3	572.1	55.2	3505	-3588	3588	579.5	60.3	2411.7	2756.2	2.808	2.532	64.5	861.3	2584	3.251	2.3	106.7	2067.2	2928.5	344.5	1.6	55.2	143369	4.246	2756.2	88.4	1.296	2756.2	-1	5684.8	1305.7	1378.1	-1424.4	425	88.4	143369	0.7527	0
-0.2	766.7	57.7	4417	-4481	4481	772.4	61.2	2411.7	2756.2	2.596	2.072	67	689.1	2584	2.221	1.5	107.6	2239.5	2928.5	344.5	1	57.7	97946	4.15	2756.2	90.7	1.206	2756.2	0.5	4995.7	949.6	1550.4	-949.6	263	90.7	97946	0.8915	0
-0.3	152	43.6	947	-900	947	175	44.7	3617.6	4651.2	4.139	3.43	53	2756.2	4134.4	1.268	1.1	91.1	2584	5340.2	1033.6	0.6	43.6	55919	4.507	4478.9	71.4	2.016	4478.9	0.3	5512.5	890.3	2067.2	-830.9	173	71.4	55919	0.7666	1
-0.4	691.9	56.8	4773	-4654	4773	700.8	61.3	2411.7	2756.2	2.705	2.316	66.1	861.3	2584	2.847	1.8	107.8	2067.2	2928.5	344.5	1	56.8	125553	4.22	2756.2	90.9	1.234	2756.2	-0.1	5857	1127.7	1378.1	-1068.3	295	90.9	125553	0.8807	0
-0.9	588.2	55.4	2930	-3070	3070	595.3	56.6	2411.7	2756.2	2.581	2.43	64.7	861.3	2584	1.324	0.9	103.1	2067.2	2928.5	344.5	0.6	55.4	58389	4.522	2584	87.1	1.241	2584	1.6	5340.2	1068.3	1378.1	-1127.7	148	87.1	58389	0.8509	0
-0.3	107.1	40.6	540	-606	606	140.6	38	4134.4	4651.2	3.258	3.206	49.9	2584	4478.9	0.548	0.4	84.4	2239.5	4823.4	516.8	0.2	40.6	24167	4.452	4651.2	67.8	1.625	4651.2	-1	5168	949.6	2239.5	-890.3	84	67.8	24167	0.5344	0
0	641.4	56.1	4862	-4651	4862	648.9	61.6	2411.7	2756.2	2.837	2.68	65.5	861.3	2584	3.553	1.7	108.1	2239.5	3100.8	344.5	1	56.2	156687	4.267	2756.2	91.6	1.75	2756.2	0.1	5684.8	1068.3	1033.6	-1068.3	428	91.6	156687	0.8391	1
-1.1	133.7	42.5	1089	-1095	1095	158.4	41	3273	3617.6	3.714	3.492	51.9	2928.5	3445.3	0.705	0.6	87.5	2067.2	4995.7	344.5	0.3	42.5	31091	4.44	3445.3	76.1	1.423	3445.3	2.5	5512.5	1127.7	1722.7	-1009	106	76.1	31091	0.4444	0
0.6	241.4	47.7	1781	-1752	1781	255.6	45	2411.7	2928.5	3.447	2.736	57	2239.5	2584	0.537	0.4	91.4	2067.2	4306.6	516.8	0.1	47.7	23682	4.212	2411.7	81.8	1.425	2411.7	-4.2	4651.2	593.5	1722.7	-593.5	52	81.8	23682	0.7081	0
-0.2	783.8	57.9	5431	-5362	5431	790.1	62.5	2411.7	2756.2	2.659	2.308	67.2	861.3	2756.2	2.928	2.1	109	2067.2	2928.5	344.5	1.1	57.9	129124	4.366	2756.2	92.5	1.212	2756.2	0.4	4995.7	890.3	1205.9	-830.9	352	92.5	129124	0.887	0
-0.4	167.9	44.5	987	-777	987	193.8	42.4	2584	3962.1	3.83	3.008	53.8	2239.5	3273	0.619	0.5	88.9	2411.7	4651.2	1378.1	0.3	44.5	27298	4.49	2584	74.2	1.56	2584	1.1	4995.7	712.2	2411.7	-712.2	103	74.2	27298	0.7183	0
-0.1	81.1	38.2	500	-469	500	118.5	35.6	2584	3617.6	3.803	3.256	47.5	2928.5	2756.2	0.554	0.5	82.1	1722.7	4651.2	1033.6	0.3	38.2	24432	4.521	2584	67.3	1.595	2584	0.6	4823.4	949.6	1033.6	-890.3	85	67.3	24432	0.3246	0
0	568.5	55.1	4071	-4084	4084	575.9	59.4	2239.5	2756.2	3.017	2.482	64.4	1033.6	2584	2.691	1.9	105.8	2067.2	3100.8	516.8	1	55.1	118673	4.141	2756.2	90.6	1.233	2756.2	-0.6	4995.7	949.6	1378.1	-949.6	297	90.6	118673	0.8813	0
-0.4	481.8	53.7	3576	-3300	3576	513.7	57.8	2239.5	2584	2.694	2.825	63	1033.6	2411.7	2.615	1.6	104.3	2067.2	3100.8	344.5	0.8	53.7	115322	4.347	2411.7	89.3	1.243	2411.7	0	5168	1127.7	1378.1	-1187	367	89.3	115322	0.808	1
-1	195.7	45.8	1072	-1143	1143	217	42.9	3273	3445.3	2.738	2.888	55.2	1378.1	3445.3	0.511	0.4	89.4	2756.2	4134.4	172.3	0.2	45.9	22535	4.482	3445.3	77	1.383	3445.3	1.4	4995.7	652.9	2756.2	-534.2	56	77	22535	0.6761	0
0.4	101	40.1	560	-702	702	137.9	38.7	2584	3100.8	3.705	3.015	49.5	2239.5	2756.2	0.734	0.6	85.2	1894.9	4134.4	516.8	0.4	40.1	32369	4.27	2584	68.7	1.48	2584	-0.5	4306.6	593.5	1033.6	-534.2	79	68.7	32369	0.498	0
0.7	138	42.8	984	-919	984	166.9	40.8	2756.2	3962.1	3.968	3.091	52.1	2067.2	3617.6	0.638	0.5	87.3	2239.5	4306.6	1205.9	0.1	42.8	28136	4.427	3617.6	72.8	1.693	3617.6	3	5512.5	1246.4	1722.7	-1246.4	81	72.8	28136	0.6591	0
-2.6	96.6	39.7	573	-668	668	133.9	38	2756.2	4134.4	3.819	3.542	49.1	3445.3	2756.2	0.677	0.6	84.5	1894.9	5340.2	1378.1	0.3	39.7	29856	4.63	2756.2	70.4	1.431	2756.2	2	5857	1009	1033.6	-1127.7	94	70.4	29856	0.3906	0
-0.1	93.2	39.4	560	-575	575	132.2	41.7	2411.7	3100.8	4.026	3.3	48.8	2756.2	2584	1.707	1.6	88.2	1722.7	4478.9	689.1	0.8	39.4	75279	4.355	2756.2	67.2	1.503	2756.2	-1.2	5684.8	1602.5	1033.6	-1187	224	67.2	75279	0.5136	0
0.8	129.5	42.2	931	-1017	1017	159.9	40.5	2756.2	3445.3	3.36	3.016	51.6	1722.7	3273	0.671	0.5	87	1894.9	3617.6	689.1	0.1	42.2	29591	4.455	3445.3	76	1.467	3445.3	2.3	3962.1	712.2	1205.9	-890.3	110	76	29591	0.5801	0
0.3	137.7	42.8	1069	-1176	1176	167.9	45.8	2584	4478.9	4.498	3.428	52.1	3445.3	3100.8	2	1.6	92.3	2067.2	5512.5	1894.9	1	42.8	88200	4.589	2756.2	73.4	1.483	2756.2	-0.3	6029.3	1127.7	1550.4	-1068.3	264	73.4	88200	0.7388	1
0	132.1	42.4	828	-728	828	159.3	40.9	2584	3273	3.363	3.011	51.7	1722.7	2756.2	0.7	0.5	87.3	1894.9	3617.6	689.1	0.4	42.4	30870	4.534	3273	73	1.319	3273	2	4478.9	712.2	1033.6	-1068.3	87	73	30870	0.4232	0
0.9	169.9	44.6	1114	-1307	1307	192.4	43.3	3273	3445.3	2.576	3.29	53.9	1205.9	3445.3	0.746	0.4	89.8	2584	3789.8	172.3	0.1	44.6	32898	4.634	3273	78.3	1.332	3273	-2.3	5340.2	1068.3	1033.6	-949.6	103	78.3	32898	0.463	0
0.6	142.3	43.1	893	-811	893	169.1	40.1	3100.8	3273	2.506	3.081	52.4	1722.7	3100.8	0.508	0.3	86.6	2067.2	3789.8	172.3	0.1	43.1	22403	4.411	3100.8	74.3	1.345	3100.8	2.1	5512.5	1127.7	1722.7	-1127.7	62	74.3	22403	0.6	0
0.2	96.8	39.7	555	-684	684	130.3	42.1	3789.8	4823.4	4.077	3.559	49.1	3100.8	4306.6	1.733	1.5	88.6	2067.2	5168	1033.6	0.7	39.7	76425	4.359	4306.6	66.1	2.375	4306.6	-1.4	5340.2	1246.4	1033.6	-1305.7	300	66.1	76425	0.6449	1
-0.4	119.2	41.5	580	-603	603	150.1	39.4	4306.6	4823.4	3.603	2.888	50.8	2756.2	4478.9	0.613	0.5	85.8	2584	5340.2	516.8	0.2	41.5	27033	4.439	4478.9	69.9	1.506	4478.9	2.8	6029.3	1305.7	1033.6	-1305.7	62	69.9	27033	0.4882	0
-1.4	164.1	44.3	950	-1003	1003	198.7	41.6	2584	3962.1	3.483	2.997	53.7	2067.2	2756.2	0.537	0.4	88.1	2411.7	4478.9	1378.1	0.3	44.4	23682	4.457	2584	76.3	1.33	2584	-0.3	5340.2	771.6	2411.7	-949.6	81	76.3	23682	0.6595	0
-0.2	169.1	44.6	1018	-1029	1029	190.5	46.7	3617.6	4823.4	4.193	3.091	53.9	2928.5	4134.4	1.625	1.3	93.1	2239.5	5168	1205.9	0.7	44.6	71662	4.381	5168	74.8	2.38	5168	-1.3	5340.2	1365.1	1033.6	-1365.1	178	74.8	71662	0.7679	1
-0.8	185.1	45.3	965	-985	985	206	42.7	2584	3789.8	3.371	2.868	54.6	1894.9	3617.6	0.548	0.4	89.1	2411.7	4306.6	1205.9	0.3	45.3	24166	4.492	3962.1	75.5	1.291	3962.1	1.9	4823.4	1068.3	1033.6	-830.9	75	75.5	24166	0.6561	0
-0.1	148.8	43.5	1098	-925	1098	176.6	41.8	2584	3789.8	3.771	3.279	52.7	2067.2	3100.8	0.682	0.5	88.2	2411.7	4478.9	1205.9	0.3	43.4	30076	4.447	2584	76.7	1.43	2584	-0.3	4823.4	771.6	1033.6	-712.2	103	76.7	30076	0.6128	0
0	151.7	43.6	1707	-1547	1707	183.6	47	2756.2	4306.6	4.3	3.476	53	2928.5	3789.8	2.177	1.6	93.5	2239.5	5168	1550.4	0.8	43.7	96006	4.552	2584	74.1	1.394	2584	0.5	5857	1246.4	1205.9	-1187	360	74.1	96006	0.6213	1
0.2	385.2	51.7	3224	-3341	3341	410.3	51.1	2756.2	4478.9	3.32	2.663	61	2411.7	4306.6	0.871	0.6	97.6	2239.5	4651.2	1722.7	0.4	51.7	38411	4.391	2411.7	86.4	1.413	2411.7	-0.4	4995.7	771.6	2067.2	-890.3	46	86.4	38411	0.8567	0
-0.5	171.8	44.7	1012	-1027	1027	191.4	43.6	3789.8	4306.6	3.557	3.085	54	2239.5	4134.4	0.775	0.6	90	2411.7	4651.2	516.8	0.5	44.7	34177	4.439	3962.1	74.9	1.375	3962.1	0.4	4651.2	1009	1550.4	-1009	118	74.9	34177	0.6367	0
0.3	151.9	43.6	839	-838	839	175.8	42.7	2584	3789.8	3.842	3.105	53	2067.2	2928.5	0.804	0.7	89.1	2239.5	4306.6	1205.9	0.3	43.6	35457	4.298	2584	73.5	1.411	2584	1.5	4651.2	712.2	1722.7	-712.2	117	73.5	35457	0.7906	0
-0.2	145	43.2	1038	-1043	1043	175.6	42.4	2756.2	3617.6	3.74	3.098	52.5	1894.9	2928.5	0.83	0.7	88.9	2239.5	4134.4	861.3	0.4	43.2	36603	4.482	2756.2	72.6	1.658	2756.2	-0.2	5340.2	949.6	1378.1	-1009	97	72.6	36603	0.5245	0
-0.1	393.6	51.9	4117	-4073	4117	418.2	55.4	2584	2928.5	2.802	2.891	61.2	2067.2	2756.2	2.226	1.5	101.8	2411.7	4478.9	344.5	0.8	51.9	98167	4.25	2756.2	89	1.488	2756.2	0.2	5340.2	1068.3	1033.6	-1424.4	293	89	98167	0.8018	1
-0.2	231.3	47.3	2027	-2089	2089	254.6	47.5	2584	4478.9	3.798	3.037	56.6	2411.7	3789.8	1.048	0.7	93.9	2239.5	4651.2	1894.9	0.5	47.3	46217	4.527	2411.7	81.6	1.424	2411.7	1.3	4823.4	890.3	1894.9	-890.3	140	81.6	46217	0.795	0
-0.8	460.8	53.3	2861	-2854	2861	521.6	51.2	2584	3962.1	3.519	2.714	62.6	1894.9	3273	0.618	0.5	97.6	2411.7	4306.6	1378.1	0.3	53.3	27254	4.309	2411.7	85	1.316	2411.7	-0.6	4823.4	474.8	2239.5	-474.8	90	85	27254	0.8826	0
0.1	324	50.2	2258	-2253	2258	343.4	50.7	2584	2756.2	2.086	2.571	59.5	516.8	2756.2	1.129	0.5	97.2	2411.7	2928.5	172.3	0.4	50.2	49789	4.369	2584	84	1.246	2584	-0.9	4134.4	652.9	1378.1	-652.9	104	84	49789	0.6067	0
-1.2	109.9	40.8	553	-594	594	142.3	38.2	2756.2	3789.8	4.177	3.491	50.1	2756.2	3445.3	0.546	0.5	84.7	1894.9	4651.2	1033.6	0.3	40.8	24079	4.378	3789.8	65.9	2.482	3789.8	-1.9	5857	949.6	2067.2	-949.6	94	65.9	24079	0.6277	0
-0.3	279.4	48.9	2299	-2072	2299	298.5	48.5	3273	3617.6	3.464	2.958	58.2	2067.2	3445.3	0.897	0.7	94.8	2584	4651.2	344.5	0.5	48.9	39557	4.298	3445.3	81.3	1.372	3445.3	1.7	5684.8	1009	2067.2	-1187	143	81.3	39557	0.7735	0
0.4	227.5	47.1	1448	-1613	1613	262.8	45.6	2756.2	4478.9	3.208	2.763	56.5	2411.7	4478.9	0.702	0.6	92.1	2239.5	4651.2	1722.7	0.4	47.2	30958	4.408	2411.7	78.5	1.351	2411.7	1.2	4995.7	771.6	1894.9	-771.6	47	78.5	30958	0.8058	0
0.4	529.8	54.5	3504	-3589	3589	543.1	53.8	2584	2756.2	2.315	2.651	63.8	1894.9	2756.2	0.859	0.5	100.3	2411.7	4306.6	172.3	0.4	54.5	37882	4.408	2584	87.5	1.281	2584	0.2	4823.4	712.2	1894.9	-712.2	82	87.5	37882	0.7905	0
0.8	292.4	49.3	2780	-2521	2780	319.7	48.3	2584	4478.9	3.654	2.673	58.6	2411.7	3962.1	0.784	0.6	94.7	2239.5	4651.2	1894.9	0.4	49.3	34574	4.421	2411.7	82.2	1.453	2411.7	0	4651.2	771.6	1894.9	-771.6	67	82.2	34574	0.8444	0
0.5	204.5	46.2	1660	-1473	1660	243.9	43.8	3273	5512.5	4.221	3.244	55.6	3445.3	3962.1	0.569	0.5	90.3	2584	6029.3	2239.5	0.1	46.3	25093	4.534	5168	73.6	1.596	5168	3.1	6029.3	1127.7	1205.9	-1009	82	73.6	25093	0.5969	0
-0.9	166.6	44.4	969	-977	977	204.6	45.2	3445.3	4306.6	4.217	3.37	53.7	2928.5	3962.1	1.199	1	91.7	2239.5	5168	861.3	0.6	44.4	52876	4.57	4134.4	73.8	1.556	4134.4	-0.4	5512.5	1246.4	1033.6	-1009	184	73.8	52876	0.5424	1
1.1	754.4	57.6	4187	-4605	4605	790.9	54.9	2756.2	4306.6	3.83	2.678	66.9	2067.2	3789.8	0.549	0.4	101.4	2584	4651.2	1550.4	0.3	57.6	24211	4.172	4306.6	87.5	1.467	4306.6	0.9	6029.3	890.3	2411.7	-949.6	83	87.5	24211	0.9048	0
-0.3	247.8	47.9	1177	-1188	1188	276.6	47	3789.8	4478.9	3.742	2.564	57.2	2584	4306.6	0.821	0.7	93.5	2411.7	4995.7	689.1	0.4	47.9	36206	4.26	4478.9	77.1	1.43	4478.9	0.8	6029.3	949.6	2067.2	-830.9	65	77.1	36206	0.7845	0
-1.8	471.1	53.5	3014	-3721	3721	609.4	51.8	3789.8	3962.1	2.483	2.728	62.8	1894.9	3789.8	0.68	0.4	98.2	2067.2	3962.1	172.3	0.1	53.5	29988	4.293	3789.8	84.4	1.282	3789.8	1.8	5857	1305.7	1722.7	-1424.4	81	84.4	29988	0.8932	0
-3	175.6	44.9	952	-1068	1068	216.7	42.1	1894.9	2411.7	3.62	3.203	54.2	4478.9	2067.2	0.522	0.4	88.5	1378.1	5857	516.8	0.3	44.9	23020	4.455	1550.4	73.8	1.687	1550.4	-4.3	5857	1365.1	1033.6	-1365.1	71	73.8	23020	0.5444	0
-1.2	326.5	50.3	2089	-2031	2089	367.9	48.6	3617.6	4478.9	3.882	3.474	59.6	2584	4306.6	0.677	0.5	95	2411.7	4995.7	861.3	0.3	50.3	29855	4.544	4478.9	78.9	1.89	4478.9	2.5	5340.2	1127.7	1033.6	-1305.7	116	78.9	29855	0.8069	0
0	170	44.6	1253	-1534	1534	200.9	48.1	3273	4306.6	4.142	3.324	53.9	2584	3617.6	2.214	1.9	94.5	2411.7	4995.7	1033.6	0.7	44.6	97637	4.476	3445.3	76.2	1.658	3445.3	-0.2	6029.3	1365.1	1378.1	-1305.7	309	76.2	97637	0.8087	1
0.1	199.7	46	997	-1025	1025	228.3	43.4	3100.8	4134.4	3.463	2.778	55.3	1894.9	3273	0.551	0.5	89.9	2584	4478.9	1033.6	0.4	46	24300	4.473	3100.8	76.3	1.431	3100.8	1.3	4478.9	474.8	2411.7	-356.1	75	76.3	24300	0.7947	0
-0.7	151.8	43.6	844	-880	880	190.4	44.2	3273	4478.9	4.294	3.106	52.9	3100.8	3962.1	1.132	1	90.6	2067.2	5168	1205.9	0.6	43.6	49922	4.491	4651.2	74.7	1.462	4651.2	2.3	6029.3	1187	1033.6	-1483.8	129	74.7	49922	0.6154	0
-0.4	201.8	46.1	1820	-1808	1820	228.7	49.1	3273	4306.6	4.094	3.04	55.4	2584	3789.8	2.017	1.8	95.6	2411.7	4995.7	1033.6	0.5	46.1	88950	4.301	3100.8	81.1	1.448	3100.8	-1	6029.3	1127.7	1033.6	-1127.7	259	81.1	88950	0.695	0
-0.7	235.4	47.4	1313	-1386	1386	262.4	50	3445.3	4651.2	4.25	3.279	56.8	2584	4134.4	1.82	1.4	96.5	2584	5168	1205.9	0.6	47.4	80262	4.4	4306.6	75	2.179	4306.6	0.6	5340.2	1127.7	1894.9	-1009	232	75	80262	0.9633	1
-0.4	159.9	44.1	892	-937	937	193.8	46.3	3273	4651.2	4.325	3.299	53.4	2928.5	4134.4	1.68	1.2	92.8	2411.7	5340.2	1378.1	0.6	44.1	74088	4.474	4478.9	71.8	1.649	4478.9	-1	5340.2	1187	1205.9	-1127.7	193	71.8	74088	0.8152	1
-0.3	137.3	42.8	748	-784	784	168.3	42.6	3100.8	4478.9	4.027	3.062	52.1	2411.7	3962.1	0.972	0.8	89.1	2239.5	4651.2	1378.1	0.4	42.8	42865	4.432	4478.9	71.3	1.575	4478.9	0.7	5857	1009	1205.9	-949.6	104	71.3	42865	0.7522	0
-1.8	171.5	44.7	950	-919	950	208.4	41.8	3445.3	4478.9	3.804	3.418	54	2928.5	4306.6	0.51	0.4	88.2	2411.7	5340.2	1033.6	0.2	44.7	22491	4.383	3445.3	70	1.839	3445.3	1.4	5168	593.5	3100.8	-593.5	72	70	22491	0.9148	0
-0.9	109.1	40.8	551	-561	561	145.7	38.6	2928.5	3789.8	3.622	3.143	50.1	2584	3789.8	0.615	0.5	85.1	1894.9	4478.9	861.3	0.2	40.8	27121	4.502	2928.5	69.1	1.508	2928.5	2.8	5340.2	1127.7	1033.6	-1187	53	69.1	27121	0.5519	0
-0.7	170	44.6	1525	-1605	1605	195.4	48.1	3100.8	3789.8	3.427	3.094	53.9	1722.7	3617.6	2.232	1.3	94.5	2584	4306.6	689.1	0.6	44.6	98432	4.637	2756.2	79.6	1.329	2756.2	0.9	6029.3	1246.4	1033.6	-1009	245	79.6	98432	0.5033	0
-0.8	399.1	52	2449	-2431	2449	441.7	51.2	2756.2	3789.8	3.483	2.82	61.4	1722.7	2928.5	0.827	0.5	97.7	2584	4306.6	1033.6	0.3	52.1	36471	4.342	2756.2	85	1.332	2756.2	1.1	5340.2	890.3	2411.7	-652.9	137	85	36471	0.8421	0
0.4	97.7	39.8	590	-756	756	134.6	37.7	2756.2	3445.3	4.154	3.571	49.1	3445.3	3100.8	0.624	0.6	84.2	1722.7	5168	689.1	0.3	39.8	27518	4.516	2928.5	70.8	1.755	2928.5	0	5512.5	1246.4	1205.9	-1127.7	90	70.8	27518	0.3302	0
0.2	418.8	52.4	2631	-2472	2631	441.4	51.4	2584	3445.3	3.352	2.822	61.7	1894.9	2756.2	0.796	0.5	97.9	2584	4478.9	861.3	0.3	52.4	35104	4.163	2584	84.1	1.308	2584	-0.9	5684.8	1009	2411.7	-949.6	124	84.1	35104	0.8905	0
0.2	100.2	40	537	-590	590	134.8	37.4	3445.3	4306.6	4.12	3.153	49.4	3273	3962.1	0.551	0.5	83.9	2067.2	5340.2	861.3	0.2	40.1	24299	4.523	4134.4	67.9	1.577	4134.4	-3.2	6029.3	1483.8	1033.6	-1187	69	67.9	24299	0.4632	0
-0.3	299.4	49.5	2437	-2419	2437	323.5	53.1	2928.5	3962.1	3.809	2.816	58.8	2067.2	3273	2.275	1.5	99.5	2411.7	4478.9	1033.6	0.7	49.5	100328	4.183	4134.4	83.8	1.285	4134.4	0.2	5340.2	1424.4	1033.6	-1187	296	83.8	100328	0.7526	1
0	147.2	43.4	915	-966	966	174.5	46.7	2411.7	4478.9	4.289	3.415	52.7	3100.8	3100.8	2.162	1.9	93.2	2067.2	5168	2067.2	1.2	43.4	95345	4.494	2411.7	75.7	1.403	2411.7	-0.1	5340.2	1127.7	1550.4	-1246.4	350	75.7	95345	0.7772	1
-1	95.4	39.6	542	-554	554	130.1	39	2411.7	2928.5	3.647	3.315	48.9	2756.2	2756.2	0.867	0.8	85.4	1722.7	4478.9	516.8	0.4	39.6	38235	4.65	2756.2	69.5	1.649	2756.2	-0.2	5684.8	1305.7	1033.6	-771.6	115	69.5	38235	0.3913	0
0.2	180.8	45.1	1260	-1031	1260	203.1	47.3	2756.2	3962.1	3.726	2.983	54.4	2239.5	3789.8	1.648	1.2	93.7	2067.2	4306.6	1205.9	0.4	45.1	72677	4.273	3789.8	76.5	2.449	3789.8	-0.3	5684.8	1068.3	1205.9	-1068.3	217	76.5	72677	0.7183	0
-0.5	143.9	43.2	910	-807	910	168.9	45.9	2756.2	4478.9	4.394	3.479	52.5	2928.5	3617.6	1.901	1.6	92.4	2239.5	5168	1722.7	0.8	43.2	83835	4.514	2928.5	71.7	1.824	2928.5	0.8	5857	1187	1033.6	-1424.4	293	71.7	83835	0.7664	1
-0.8	230.9	47.3	1253	-1338	1338	256	47.9	2928.5	3962.1	3.626	2.957	56.6	1894.9	3789.8	1.152	0.8	94.3	2239.5	4134.4	1033.6	0.3	47.3	50803	4.548	3962.1	77.8	1.293	3962.1	0.2	5168	771.6	1378.1	-890.3	150	77.8	50803	0.7355	0
0.2	110.4	40.9	584	-603	603	142.5	40.3	2411.7	3962.1	4.493	3.561	50.2	3789.8	2928.5	0.874	0.8	86.8	1550.4	5340.2	1550.4	0.4	40.9	38544	4.458	2584	66.8	2.143	2584	-0.2	5857	1127.7	1550.4	-1187	129	66.8	38544	0.6246	0
-0.7	162.5	44.2	865	-892	892	185.1	47.9	3789.8	4823.4	4.286	3.267	53.5	2928.5	4134.4	2.322	1.7	94.3	2584	5512.5	1033.6	0.8	44.2	102400	4.292	3789.8	73.9	1.591	3789.8	-1.2	5857	1009	1894.9	-1068.3	284	73.9	102400	0.67	1
-0.5	220.8	46.9	1266	-1230	1266	241	44.2	4823.4	4995.7	3.034	2.86	56.2	2584	4995.7	0.543	0.4	90.7	2584	5168	172.3	0.1	46.9	23946	4.409	4995.7	78	1.376	4995.7	-4.2	5168	830.9	1722.7	-1009	80	78	23946	0.6791	0
0.4	265.1	48.5	1661	-1468	1661	279.8	49.3	3445.3	3962.1	3.505	2.996	57.8	2067.2	3962.1	1.21	0.9	95.7	2239.5	4306.6	516.8	0.3	48.5	53361	4.4	3962.1	80.7	1.362	3962.1	1.3	5684.8	1068.3	1378.1	-1187	166	80.7	53361	0.717	0
0	193.1	45.7	1158	-1074	1158	213.2	46.7	3617.6	4995.7	4.101	2.96	55	2411.7	4134.4	1.254	1.1	93.1	2756.2	5168	1378.1	0.5	45.7	55301	4.264	4995.7	75.8	1.618	4995.7	1.2	5340.2	830.9	2411.7	-890.3	151	75.8	55301	0.7292	1
0.2	466.6	53.4	3411	-3137	3411	476.9	55.7	4306.6	5168	3.166	2.746	62.7	2067.2	4995.7	1.687	1.3	102.1	3100.8	5168	861.3	0.6	53.4	74397	4.438	4995.7	86.5	1.625	4995.7	0.8	5857	949.6	2411.7	-949.6	197	86.5	74397	0.9329	1
-0.6	238.1	47.5	1711	-1739	1739	256.1	47.1	2239.5	2756.2	3.056	2.83	56.9	1550.4	2584	0.911	0.6	93.6	1894.9	3445.3	516.8	0.3	47.6	40175	4.493	2584	82.3	1.341	2584	-3.2	5168	1187	1550.4	-1127.7	124	82.3	40175	0.6783	0
-1.7	102	40.2	562	-592	592	134.8	38.7	2411.7	4134.4	4.228	3.392	49.5	3100.8	2756.2	0.716	0.6	85.2	1894.9	4995.7	1722.7	0.3	40.2	31575	4.49	2584	68.6	1.481	2584	0.7	4995.7	1127.7	1033.6	-1127.7	102	68.6	31575	0.3927	0
-0.5	178.3	45	1144	-1020	1144	199.3	47.2	3617.6	4823.4	4.249	3.189	54.4	3100.8	4306.6	1.66	1.3	93.7	2239.5	5340.2	1205.9	0.9	45	73206	4.195	4995.7	75.2	1.863	4995.7	0.5	5512.5	1009	1378.1	-1009	201	75.2	73206	0.7675	1
-0.3	138.3	42.8	989	-960	989	163.6	45.3	2756.2	4651.2	4.428	3.338	52.1	3100.8	3962.1	1.788	1.6	91.8	2239.5	5340.2	1894.9	0.8	42.8	78851	4.43	4651.2	73.6	1.542	4651.2	0.1	5684.8	1009	1550.4	-1068.3	259	73.6	78851	0.4805	1
-0.3	326.3	50.3	1938	-1966	1966	337.8	50.2	2239.5	2584	2.877	2.429	59.6	1033.6	2411.7	0.987	0.9	96.6	1894.9	2928.5	344.5	0.7	50.3	43526	4.413	2239.5	82.8	1.26	2239.5	-0.2	4651.2	712.2	1550.4	-712.2	103	82.8	43526	0.6912	0
-0.4	231.2	47.3	1881	-1819	1881	259.3	46.2	4478.9	4995.7	3.817	3.356	56.6	2928.5	4651.2	0.781	0.6	92.7	2756.2	5684.8	516.8	0.1	47.3	34442	4.356	4478.9	78	1.796	4478.9	4	6029.3	1187	1033.6	-949.6	132	78	34442	0.5539	0
-0.4	333.1	50.5	2824	-2800	2824	345	55.2	2239.5	2756.2	3.137	2.853	59.8	2411.7	2584	3.01	2	101.7	2067.2	4478.9	516.8	0.9	50.5	132741	3.894	2756.2	85.9	3.097	2756.2	0.3	5684.8	1127.7	1033.6	-1187	409	85.9	132741	0.6442	1
-0.4	113.5	41.1	695	-682	695	143.8	40.6	3789.8	4651.2	4.039	3.433	50.5	2928.5	4134.4	0.883	0.8	87.1	2411.7	5340.2	861.3	0.4	41.2	38940	4.479	4306.6	69	1.699	4306.6	-1.4	5340.2	1365.1	1033.6	-1009	137	69	38940	0.3651	1
-0.6	163.5	44.3	840	-961	961	189.4	47.1	3617.6	4651.2	4.263	3.313	53.6	2928.5	4134.4	1.927	1.4	93.6	2411.7	5340.2	1033.6	0.7	44.3	84981	4.309	4134.4	73.1	1.838	4134.4	0.1	5512.5	1187	1033.6	-1187	247	73.1	84981	0.8313	1
0.5	119.5	41.5	762	-735	762	154.8	41.1	4134.4	4823.4	4.154	3.502	50.9	3445.3	4478.9	0.894	0.7	87.5	2067.2	5512.5	689.1	0.3	41.6	39426	4.509	4478.9	68.5	1.813	4478.9	-0.6	6029.3	949.6	1033.6	-949.6	154	68.5	39426	0.6234	0
-0.1	103.7	40.3	661	-657	661	139.3	43.8	3100.8	4651.2	4.526	3.494	49.6	3445.3	3962.1	2.223	1.9	90.2	2067.2	5512.5	1550.4	1.1	40.3	98034	4.498	3962.1	71.4	1.609	3962.1	0.9	6029.3	1068.3	1205.9	-1009	323	71.4	98034	0.5078	1
-0.1	120.5	41.6	961	-791	961	149.3	45.3	2584	4478.9	4.424	3.462	51	3273	3789.8	2.334	2.1	91.8	2067.2	5340.2	1894.9	1.6	41.6	102929	4.445	2584	73.3	1.637	2584	-0.7	5857	1187	1550.4	-1246.4	347	73.3	102929	0.5199	1
0.1	147.6	43.4	1177	-961	1177	172	41	2411.7	2928.5	3.48	3.291	52.7	2928.5	2584	0.578	0.4	87.4	2067.2	4995.7	516.8	0.1	43.4	25490	4.366	2411.7	76.1	1.315	2411.7	-1.5	5512.5	1246.4	1550.4	-1246.4	90	76.1	25490	0.4221	0
-0.2	123.6	41.8	815	-931	931	151	44.5	2756.2	4306.6	3.924	3.42	51.2	2756.2	2928.5	1.864	1.5	91	2411.7	5168	1550.4	0.6	41.9	82203	4.391	2756.2	76.1	1.725	2756.2	-0.9	5857	1009	1033.6	-1009	258	76.1	82203	0.5234	1
-1.2	231.2	47.3	1389	-1168	1389	248.5	47.9	2756.2	3789.8	3.573	2.833	56.6	1722.7	3445.3	1.141	0.9	94.3	2239.5	3962.1	1033.6	0.3	47.3	50318	4.327	2756.2	78.2	1.29	2756.2	0.2	4306.6	830.9	1378.1	-712.2	135	78.2	50318	0.799	0
-0.6	163.5	44.3	991	-1062	1062	185.8	47.6	3962.1	4995.7	4.134	3.275	53.6	2756.2	4651.2	2.137	1.7	94	2584	5340.2	1033.6	0.8	44.3	94242	4.481	4995.7	73.4	2.023	4995.7	0.8	6029.3	1068.3	2067.2	-949.6	267	73.4	94242	0.6685	1
0	118.1	41.4	588	-728	728	149.2	41.2	3789.8	4478.9	3.994	3.071	50.8	2928.5	3962.1	0.938	0.8	87.7	2239.5	5168	689.1	0.4	41.5	41366	4.471	3962.1	73	1.466	3962.1	-0.4	5857	1543.1	1033.6	-1246.4	112	73	41366	0.5201	0
-0.2	120.4	41.6	821	-875	875	153.9	44.4	3789.8	4995.7	4.094	3.357	50.9	2928.5	4478.9	1.887	1.5	90.8	2239.5	5168	1205.9	0.8	41.6	83217	4.335	4651.2	72.2	1.982	4651.2	-1.1	6029.3	1424.4	1033.6	-1127.7	279	72.2	83217	0.4785	1
-0.6	153.8	43.7	873	-873	873	180.9	46	3789.8	4823.4	4.197	3.373	53	2756.2	4306.6	1.698	1.4	92.5	2584	5340.2	1033.6	0.9	43.7	74882	4.315	4478.9	71.5	3.067	4478.9	0.2	5857	1127.7	2067.2	-1246.4	253	71.5	74882	0.7744	1
-0.4	165.2	44.4	1145	-995	1145	189.1	41.5	3273	4478.9	4.039	3.49	53.7	2756.2	4134.4	0.522	0.4	88	2411.7	5168	1205.9	0.1	44.4	23021	4.483	4134.4	72.5	2.16	4134.4	-1.7	4995.7	1127.7	1205.9	-1305.7	83	72.5	23021	0.6889	0
-0.7	115.1	41.2	686	-632	686	143.3	38.4	3789.8	4478.9	3.578	3.252	50.6	2411.7	3962.1	0.519	0.4	84.8	2756.2	5168	689.1	0.2	41.3	22888	4.357	3789.8	72	1.657	3789.8	-0.3	5684.8	712.2	3273	-771.6	86	72	22888	0.5531	0
-0.1	491	53.8	2816	-2698	2816	502.1	56.2	3962.1	4995.7	3.287	2.537	63.1	2067.2	4995.7	1.733	1.3	102.7	3100.8	5168	1033.6	0.7	53.8	76426	4.313	4995.7	86	1.342	4995.7	1.1	5168	890.3	2411.7	-890.3	174	86	76426	0.9598	1
0.9	121.1	41.7	699	-710	710	149.3	41.8	3273	4306.6	4.086	3.286	51	2756.2	3789.8	1.031	0.9	88.3	2239.5	4995.7	1033.6	0.4	41.7	45467	4.483	4306.6	71.2	1.483	4306.6	-0.2	5857	1009	1033.6	-830.9	125	71.2	45467	0.5775	0
-0.3	123.9	41.9	974	-750	974	159	44.2	2756.2	4478.9	4.535	3.264	51.2	3789.8	3273	1.695	1.5	90.6	1894.9	5684.8	1722.7	1	41.9	74750	4.424	3100.8	71.9	1.566	3100.8	-1.3	6029.3	949.6	1033.6	-1068.3	227	71.9	74750	0.589	0
-0.3	474.1	53.5	2831	-2574	2831	482.9	56.8	3617.6	5168	3.972	2.821	62.8	2584	4478.9	2.136	1.2	103.2	2928.5	5512.5	1550.4	0.5	53.5	94198	4.082	5340.2	81.9	1.476	5340.2	0.6	5512.5	1305.7	1033.6	-1009	204	81.9	94198	0.9171	1
-0.2	122.3	41.8	667	-810	810	150.5	41.9	3273	4306.6	3.992	3.218	51.1	2584	3962.1	1.037	0.8	88.4	2411.7	4995.7	1033.6	0.4	41.8	45731	4.496	4306.6	70.6	1.493	4306.6	-1.3	5168	830.9	1033.6	-890.3	126	70.6	45731	0.6246	0
-1.1	517.2	54.3	3155	-2939	3155	526.4	57.8	3789.8	5340.2	3.86	2.667	63.6	2411.7	4651.2	2.237	1.4	104.2	3100.8	5512.5	1550.4	0.6	54.3	98652	4.471	5340.2	87.3	1.507	5340.2	1.5	5512.5	1009	1205.9	-1068.3	207	87.3	98652	0.8988	1
-0.7	206.1	46.3	1637	-1611	1637	230.9	48.8	3273	4651.2	4.288	3.32	55.6	2928.5	3962.1	1.77	1.5	95.2	2411.7	5340.2	1378.1	0.7	46.3	78058	4.427	4651.2	75.4	2.635	4651.2	-0.2	5857	949.6	1722.7	-1127.7	241	75.4	78058	0.8328	0
-0.1	125.2	41.9	654	-734	734	156.8	39	3100.8	4478.9	4.272	3.424	51.3	2928.5	3617.6	0.508	0.4	85.5	2239.5	5168	1378.1	0.2	42	22403	4.507	3100.8	68.7	2.375	3100.8	-1.7	5340.2	890.3	1033.6	-1187	73	68.7	22403	0.56	0
-1.3	136	42.7	660	-698	698	166	40	3100.8	4823.4	3.713	3.002	52	2411.7	3445.3	0.542	0.5	86.4	2756.2	5168	1722.7	0.3	42.7	23903	4.524	3100.8	70.8	1.488	3100.8	0.6	5857	771.6	1722.7	-771.6	59	70.8	23903	0.5775	0
-0.5	184.4	45.3	1278	-1146	1278	204.4	43.1	3789.8	4134.4	2.656	2.982	54.6	1378.1	3962.1	0.604	0.4	89.6	2928.5	4306.6	344.5	0.1	45.3	26637	4.48	3962.1	78.4	1.398	3962.1	-2	4306.6	1009	1033.6	-1009	78	78.4	26637	0.6587	0
-0.9	125.4	42	718	-649	718	156.6	41.2	3445.3	4823.4	4.044	3.336	51.3	2756.2	4306.6	0.845	0.7	87.7	2411.7	5168	1378.1	0.5	42	37265	4.432	3445.3	72.6	1.468	3445.3	-2.9	5340.2	1187	1033.6	-1127.7	121	72.6	37265	0.5911	0
-0.3	116.8	41.3	842	-776	842	147.5	40.6	3273	3962.1	4.044	3.327	50.7	3445.3	3789.8	0.833	0.7	87	2067.2	5512.5	689.1	0.1	41.4	36735	4.502	3789.8	70.8	1.759	3789.8	3.7	5857	1661.8	1033.6	-1305.7	117	70.8	36735	0.5122	0
-0.8	154.6	43.8	737	-881	881	187.9	41.3	4134.4	4995.7	3.839	3.293	53.1	2411.7	4651.2	0.569	0.5	87.8	2928.5	5340.2	861.3	0.3	43.8	25093	4.39	4823.4	71.4	2.009	4823.4	0	6029.3	1009	1033.6	-890.3	61	71.4	25093	0.8214	0
0.1	113	41.1	769	-723	769	145.6	41.4	3789.8	4306.6	3.784	3.412	50.4	3273	3962.1	1.092	0.8	87.9	2239.5	5512.5	516.8	0.2	41.1	48157	4.551	3962.1	73.7	1.369	3962.1	-0.5	5857	1424.4	1033.6	-1305.7	158	73.7	48157	0.4947	0
-0.7	125.9	42	764	-897	897	179.2	42.3	2584	3962.1	4.358	3.322	51.3	3617.6	3445.3	1.083	0.9	88.8	1894.9	5512.5	1378.1	0.4	42	47761	4.485	2756.2	71.7	1.635	2756.2	0.2	6029.3	890.3	1033.6	-949.6	158	71.7	47761	0.6434	0
0.2	113.4	41.1	704	-673	704	159.1	41.7	3617.6	4823.4	4.312	3.469	50.5	3445.3	4306.6	1.15	1.1	88.2	1894.9	5340.2	1205.9	0.5	41.1	50715	4.615	4651.2	68.6	1.627	4651.2	-1.1	5857	1424.4	1033.6	-1187	142	68.6	50715	0.3687	1
-0.5	139.5	42.9	822	-804	822	184.5	40.8	3617.6	4651.2	3.257	2.987	52.2	2756.2	4478.9	0.624	0.6	87.3	2067.2	4823.4	1033.6	0.2	42.9	27519	4.493	4651.2	72.5	1.451	4651.2	1.4	4995.7	830.9	1722.7	-830.9	45	72.5	27519	0.4884	0
-1.1	124.1	41.9	733	-683	733	171.8	40	3100.8	4651.2	3.603	3.004	51.2	2584	4478.9	0.656	0.6	86.5	2239.5	4823.4	1550.4	0.3	41.9	28930	4.448	2584	68.8	1.732	2584	1.3	4651.2	534.2	2411.7	-474.8	67	68.8	28930	0.6283	0
1.2	94.4	39.5	704	-674	704	138.9	37.1	3273	3962.1	3.817	3.206	48.8	2756.2	3789.8	0.577	0.5	83.5	1722.7	4478.9	689.1	0.3	39.5	25446	4.448	3789.8	68.3	1.739	3789.8	-1.2	4306.6	949.6	1033.6	-949.6	84	68.3	25446	0.3568	0
-1.3	201.7	46.1	1067	-1183	1183	231.6	43.6	4478.9	4995.7	3.381	2.608	55.4	1722.7	4651.2	0.568	0.4	90.1	3962.1	5684.8	516.8	0.2	46.1	25049	4.302	4995.7	73.9	1.4	4995.7	0.3	6029.3	1246.4	1033.6	-1246.4	71	73.9	25049	0.8827	0
2.6	139.9	42.9	929	-788	929	171	39.9	3273	3617.6	3.471	3.301	52.2	2239.5	3445.3	0.503	0.4	86.4	2411.7	4651.2	344.5	0.1	42.9	22182	4.487	3445.3	74.7	1.484	3445.3	1	5340.2	949.6	1033.6	-830.9	84	74.7	22182	0.5145	0
0.3	124.8	41.9	825	-718	825	158.7	43	3962.1	4995.7	4.085	3.56	51.2	2756.2	4651.2	1.274	1.1	89.4	2584	5340.2	1033.6	0.6	41.9	56183	4.503	5168	69.7	2.247	5168	-1	5512.5	890.3	2067.2	-949.6	202	69.7	56183	0.5786	1
-0.1	958.4	59.6	6053	-6370	6370	969.2	65.4	3445.3	5168	3.833	2.682	69	2411.7	4478.9	3.813	1.3	111.9	2928.5	5340.2	1722.7	0.6	59.6	168153	4.496	5168	93.9	1.723	5168	-0.1	5684.8	1068.3	1033.6	-1127.7	395	93.9	168153	0.9269	1
-0.1	117.3	41.4	1425	-1035	1425	196.3	44.4	2756.2	4478.9	4.563	3.622	50.8	3617.6	3445.3	2.018	1.9	90.9	1550.4	5168	1722.7	0.8	41.5	88993	4.491	2756.2	68.8	1.826	2756.2	-0.2	5340.2	1424.4	1033.6	-1365.1	296	68.8	88993	0.5295	1
0.2	142.7	43.1	876	-860	876	176.4	43.1	3617.6	4823.4	4.219	2.988	52.4	3789.8	3962.1	0.998	0.8	89.5	2067.2	5857	1205.9	0.3	43.1	44012	4.47	3789.8	72.4	1.506	3789.8	3.3	5857	1424.4	1378.1	-1424.4	165	72.4	44012	0.6657	0
0	695.4	56.8	4089	-3793	4089	702.7	59.8	3962.1	5168	3.742	2.581	66.2	2239.5	4651.2	1.965	1.3	106.2	3100.8	5340.2	1205.9	0.6	56.8	86657	4.338	5340.2	88.2	1.448	5340.2	-0.4	5340.2	1068.3	1205.9	-1365.1	174	88.2	86657	0.938	1
-0.6	113	41.1	699	-678	699	145.9	42.8	3100.8	4478.9	4.528	3.691	50.4	3445.3	3789.8	1.509	1.3	89.3	2067.2	5512.5	1378.1	0.6	41.1	66547	4.194	3273	66.8	3.727	3273	-0.7	5684.8	1068.3	1033.6	-1187	258	66.8	66547	0.4808	1
1.9	112.7	41	592	-593	593	145	39.1	2756.2	4134.4	3.927	3.373	50.4	2756.2	2928.5	0.636	0.6	85.6	2239.5	4995.7	1378.1	0.4	41.1	28048	4.44	2756.2	70.7	1.686	2756.2	-1.9	5340.2	830.9	1033.6	-949.6	93	70.7	28048	0.3973	1
0.2	504.5	54.1	3451	-3388	3451	516	57.8	3617.6	5168	4.014	2.892	63.4	2239.5	4306.6	2.369	1.5	104.3	3100.8	5340.2	1550.4	0.7	54.1	104473	4.298	5340.2	86.5	1.494	5340.2	0.7	6029.3	949.6	2067.2	-1068.3	274	86.5	104473	0.9338	1
-0.1	100	40	631	-639	639	142	44.6	3100.8	4651.2	4.54	3.699	49.3	3445.3	3789.8	2.87	2.5	91	1894.9	5340.2	1550.4	1.4	40	126567	4.513	3789.8	68.7	2.516	3789.8	-0.1	5684.8	1365.1	1033.6	-1365.1	448	68.7	126567	0.4398	1
-0.3	113.6	41.1	901	-898	901	149.5	41.5	2584	3100.8	3.616	3.518	50.4	2756.2	2756.2	1.097	0.9	88	2067.2	4823.4	516.8	0.1	41.1	48378	4.507	2756.2	73.7	1.41	2756.2	0	5340.2	890.3	1033.6	-890.3	183	73.7	48378	0.4021	0
0.4	113.3	41.1	722	-705	722	148.4	43.7	2928.5	4651.2	4.464	3.485	50.4	3100.8	3789.8	1.814	1.6	90.1	2067.2	5168	1722.7	0.7	41.1	79998	4.318	4823.4	71.5	2.082	4823.4	-1	5512.5	1127.7	1033.6	-1127.7	257	71.5	79998	0.6	1
-1.1	145.1	43.2	1430	-893	1430	184.8	44.4	3100.8	3617.6	3.397	2.95	52.5	2584	3617.6	1.297	1	90.8	2067.2	4651.2	516.8	0.7	43.2	57198	4.443	3617.6	74.9	1.358	3617.6	-0.8	6029.3	1068.3	1033.6	-1187	141	74.9	57198	0.6152	0
-0.3	224.8	47	1842	-2316	2316	284.5	53.3	4478.9	5684.8	4.194	3.563	56.5	3100.8	4995.7	4.261	3.2	99.9	2928.5	6029.3	1205.9	1.6	47.2	187910	4.532	3445.3	78.3	1.693	3445.3	0.3	6029.3	1305.7	1033.6	-1127.7	873	78.3	187910	0.8808	0
0.8	408.5	52.2	3519	-3482	3519	430.2	53.1	3962.1	4651.2	3.805	3.314	61.6	1894.9	4306.6	1.214	0.9	99.6	3617.6	5512.5	689.1	0.5	52.3	53537	4.426	4134.4	83.9	1.79	4134.4	0	5857	830.9	2239.5	-1009	228	83.9	53537	0.9234	0
-2.4	182.3	45.2	1026	-1141	1141	208.7	42.3	3100.8	3617.6	3.222	3.313	54.5	1378.1	3445.3	0.505	0.3	88.7	2584	3962.1	516.8	0.1	45.2	22271	4.471	3617.6	77.4	1.302	3617.6	-1	5857	1009	1033.6	-1127.7	89	77.4	22271	0.5	0
-0.3	181.4	45.2	1342	-1461	1461	265	49.5	3100.8	3789.8	3.771	3.104	54.5	1894.9	3445.3	2.702	2.3	96	2411.7	4306.6	689.1	0.8	45.2	119158	4.54	3617.6	77.2	1.487	3617.6	0.3	6029.3	1009	1033.6	-1009	390	77.2	119158	0.696	0
-0.8	141.6	43	1127	-1332	1332	215.8	47.8	3273	4823.4	4.337	3.35	52.4	3100.8	3962.1	3.033	2.5	94.3	2239.5	5340.2	1550.4	1.4	43.1	133755	3.119	3617.6	75.2	1.925	3617.6	-0.6	5684.8	1483.8	1033.6	-1187	395	75.2	133755	0.5876	1
-10.7	133.6	42.5	1334	-1109	1334	361.6	41.3	2411.7	3100.8	3.602	3.067	51.8	2239.5	2928.5	0.76	0.7	87.8	2067.2	4306.6	689.1	0.3	42.5	33516	4.521	2928.5	72.3	1.688	2928.5	0.5	5168	771.6	1378.1	-593.5	97	72.3	33516	0.5458	0
-0.9	227.1	47.1	1798	-1753	1798	273.8	51.1	2411.7	4134.4	4.221	3.246	56.4	2928.5	3100.8	2.476	1.9	97.5	2239.5	5168	1722.7	0.7	47.1	109192	4.576	2411.7	80.7	1.491	2411.7	-0.8	5512.5	1009	1205.9	-1127.7	360	80.7	109192	0.7984	1
6.2	110.3	40.8	847	-786	847	205.6	38.3	2411.7	2928.5	3.498	3.133	50.2	2411.7	2584	0.557	0.5	84.8	2067.2	4478.9	516.8	0.2	40.9	24564	4.539	2756.2	68.3	1.786	2756.2	-0.6	4995.7	712.2	1894.9	-712.2	61	68.3	24564	0.3854	0
2.3	145.3	43.2	881	-917	917	189.4	44.1	2756.2	3789.8	3.998	3.06	52.6	2756.2	3273	1.207	1.1	90.5	2067.2	4823.4	1033.6	0.6	43.3	53228	4.443	2756.2	74.4	1.452	2756.2	-0.7	4823.4	1127.7	1033.6	-1127.7	152	74.4	53228	0.5361	0
-0.3	126.7	42.1	727	-661	727	157.2	44.4	2411.7	3617.6	4.162	3.437	51.4	2928.5	2928.5	1.721	1.5	90.9	2067.2	4995.7	1205.9	0.8	42.1	75896	4.367	2411.7	72.8	1.867	2411.7	-0.3	5512.5	1246.4	1033.6	-1483.8	248	72.8	75896	0.5008	1
-0.3	134.8	42.6	773	-901	901	164.1	44.6	2411.7	3617.6	4.053	3.17	51.9	2239.5	2928.5	1.602	1.4	91.1	1894.9	4134.4	1205.9	0.8	42.6	70648	3.879	2411.7	71.7	2.096	2411.7	-0.9	4823.4	771.6	1033.6	-1246.4	208	71.7	70648	0.6377	0
-1.4	139.8	42.9	974	-860	974	166.7	42.9	2584	4134.4	3.616	3.325	52.2	2756.2	2756.2	0.993	0.8	89.3	2411.7	5168	1550.4	0.4	42.9	43791	4.537	2756.2	73.8	1.588	2756.2	-0.9	5340.2	1009	1205.9	-1187	122	73.8	43791	0.652	1
1.5	123.5	41.8	818	-870	870	151.7	40.4	2584	3100.8	3.537	2.927	51.2	1722.7	2928.5	0.711	0.6	86.8	1894.9	3617.6	516.8	0.4	41.8	31355	4.273	3100.8	70.4	1.604	3100.8	0	3445.3	296.8	1722.7	-415.5	103	70.4	31355	0.6204	0
1	95.5	39.6	575	-519	575	132.3	37.6	2584	4306.6	4.063	3.352	48.9	3273	2756.2	0.638	0.5	84.1	1722.7	4995.7	1722.7	0.3	39.6	28136	4.412	2756.2	68	1.585	2756.2	-0.5	4995.7	1009	1033.6	-771.6	90	68	28136	0.3864	0
0.2	262.4	48.4	1366	-1463	1463	276.4	51	3617.6	4478.9	3.993	3.052	57.7	2239.5	3962.1	1.817	1.3	97.4	2928.5	5168	861.3	0.7	48.4	80130	4.314	4306.6	77.3	1.745	4306.6	0	5168	1187	1033.6	-1305.7	223	77.3	80130	0.901	1
0.2	85.5	38.6	640	-502	640	125.3	37.8	2411.7	3962.1	4.319	3.534	48	3273	2756.2	0.824	0.7	84.3	1722.7	4995.7	1550.4	0.4	38.7	36338	4.449	2584	68.2	1.67	2584	-2.9	5512.5	890.3	1722.7	-949.6	118	68.2	36338	0.3556	0
0.2	161.1	44.1	1014	-1020	1020	184.4	46	2756.2	4306.6	4.002	2.964	53.5	2411.7	3445.3	1.542	1	92.5	2239.5	4651.2	1550.4	0.4	44.1	68002	4.227	4306.6	76.5	2.732	4306.6	-0.4	4823.4	652.9	1205.9	-890.3	221	76.5	68002	0.8173	0
-0.4	419.8	52.5	3441	-3358	3441	429.8	58.8	2584	2928.5	3.371	2.616	61.8	3100.8	2584	4.267	2.8	105.2	2239.5	5340.2	344.5	1.1	52.5	188175	4.313	2584	88.1	1.327	2584	0.1	5684.8	1187	1033.6	-1543.1	522	88.1	188175	0.7626	0
0.8	130.7	42.3	742	-738	742	158.1	43.6	2928.5	3789.8	3.591	3.113	51.7	2067.2	3445.3	1.329	1	90	2067.2	4134.4	861.3	0.6	42.4	58609	4.529	3789.8	72.1	1.456	3789.8	-0.8	4995.7	890.3	1033.6	-652.9	155	72.1	58609	0.5742	0
-0.7	156.6	43.9	936	-1000	1000	178.5	45.5	2584	3617.6	3.821	3.052	53.2	2411.7	2756.2	1.451	1.2	92	2067.2	4478.9	1033.6	1	43.9	63989	4.447	2756.2	75.3	1.487	2756.2	-0.2	5168	1009	1722.7	-771.6	202	75.3	63989	0.708	0
-0.4	599.3	55.6	4275	-4032	4275	607.1	59.8	2411.7	2584	2.58	2.52	64.9	861.3	2584	2.659	2.1	106.2	2067.2	2928.5	172.3	0.9	55.5	117262	4.121	2411.7	90.1	1.202	2411.7	-0.7	5340.2	890.3	1205.9	-1187	313	90.1	117262	0.8264	0
-0.2	116.4	41.3	714	-726	726	157.9	39	2756.2	3445.3	3.764	3.275	50.6	2067.2	3100.8	0.587	0.5	85.5	2411.7	4478.9	689.1	0.2	41.3	25887	4.533	3273	70.8	1.634	3273	1.2	4651.2	830.9	1378.1	-652.9	87	70.8	25887	0.4505	0
-2	181.1	45.2	999	-897	999	210	42.7	2584	4823.4	3.064	2.775	54.5	2584	2756.2	0.566	0.5	89.1	2584	5168	2239.5	0.3	45.2	24961	4.34	2756.2	74.1	1.326	2756.2	2.2	5168	771.6	1033.6	-771.6	48	74.1	24961	0.6667	0
-0.1	167	44.5	869	-938	938	190.1	46.4	3445.3	4478.9	4.19	3.494	53.8	2584	4134.4	1.573	1.2	92.9	2411.7	4995.7	1033.6	0.6	44.5	69369	4.307	3962.1	71.1	3.178	3962.1	-1	5340.2	712.2	2411.7	-771.6	273	71.1	69369	0.8155	1
0.8	329.2	50.3	2500	-2476	2500	347.4	51.2	2411.7	2584	2.581	2.87	59.7	1033.6	2584	1.204	0.9	97.6	2067.2	3100.8	172.3	0.3	50.4	53097	4.445	2584	85.5	1.224	2584	0	4995.7	949.6	1033.6	-771.6	155	85.5	53097	0.6337	0
-0.5	525.9	54.4	3294	-3376	3376	535.7	57.4	2411.7	2756.2	3.059	2.554	63.7	1205.9	2584	2.002	1.2	103.9	1894.9	3100.8	344.5	0.6	54.4	88288	4.378	2584	88.4	2.05	2584	1.5	4823.4	949.6	1550.4	-949.6	262	88.4	88288	0.8058	0
0.7	133	42.5	630	-723	723	166.1	39.7	2756.2	4134.4	4.037	3.112	51.8	2239.5	3617.6	0.532	0.5	86.2	2411.7	4651.2	1378.1	0.3	42.5	23462	4.32	2411.7	70	1.567	2411.7	1.3	5684.8	1068.3	1205.9	-1009	96	70	23462	0.6448	0
-0.5	118.5	41.5	793	-608	793	151.1	40.1	2756.2	3617.6	3.776	3.052	50.8	2067.2	3273	0.734	0.6	86.6	2411.7	4478.9	861.3	0.4	41.5	32369	4.446	3445.3	72.1	1.597	3445.3	0.9	4651.2	652.9	1033.6	-652.9	88	72.1	32369	0.585	0
-0.1	129.2	42.2	740	-697	740	168.7	45.2	2756.2	4306.6	4.304	3.387	51.6	3100.8	3100.8	2.003	1.6	91.7	2239.5	5340.2	1550.4	0.8	42.2	88333	4.534	2928.5	72.3	1.608	2928.5	0.3	5512.5	1068.3	1033.6	-1009	255	72.3	88333	0.6826	1
1.6	140.9	43	730	-755	755	168.5	42.1	2584	3100.8	3.43	2.969	52.3	2928.5	2756.2	0.81	0.7	88.6	2411.7	5340.2	516.8	0.5	43	35721	4.543	2928.5	71.4	1.481	2928.5	-0.4	6029.3	1246.4	1033.6	-1424.4	98	71.4	35721	0.5806	0
-0.7	336.5	50.5	2411	-2377	2411	348.9	51.1	2239.5	2756.2	2.982	2.777	59.9	1033.6	2411.7	1.144	0.6	97.6	1894.9	2928.5	516.8	0.4	50.6	50450	4.493	2584	84	1.281	2584	1.5	6029.3	1009	1033.6	-949.6	147	84	50450	0.6853	0
0.5	147.1	43.4	856	-878	878	178.5	40.8	3617.6	4823.4	4.314	3.399	52.6	3100.8	4306.6	0.557	0.5	87.2	2239.5	5340.2	1205.9	0.4	43.3	24563	4.443	4478.9	73.2	1.629	4478.9	0.9	5512.5	771.6	1894.9	-830.9	85	73.2	24563	0.6667	0
1.1	189.4	45.5	1011	-881	1011	212.4	44.9	2584	3273	3.484	2.62	54.9	2239.5	2928.5	0.862	0.8	91.4	2411.7	4651.2	689.1	0.5	45.6	38014	4.553	4478.9	74.7	1.501	4478.9	-0.6	4823.4	712.2	1033.6	-771.6	71	74.7	38014	0.8215	0
-0.1	129.7	42.3	718	-686	718	161.3	40.1	2756.2	4134.4	4.037	3.305	51.6	2756.2	3273	0.61	0.5	86.6	2411.7	5168	1378.1	0.3	42.3	26901	4.308	2756.2	69.6	1.706	2756.2	-2.6	5340.2	830.9	2411.7	-771.6	91	69.6	26901	0.6619	0
-1	107.1	40.6	779	-649	779	140.6	38	2756.2	3789.8	4.135	3.381	49.9	3100.8	3273	0.549	0.5	84.5	1894.9	4995.7	1033.6	0.3	40.6	24211	4.409	2756.2	71	1.689	2756.2	1.6	4995.7	652.9	2239.5	-712.2	94	71	24211	0.5608	0
0.6	120.7	41.6	880	-742	880	156.1	44.5	2756.2	4134.4	4.29	3.41	51	2928.5	3273	1.918	1.6	90.9	2239.5	5168	1378.1	0.8	41.7	84584	4.241	2584	70.7	2.238	2584	-1.3	5512.5	1009	1550.4	-949.6	265	70.7	84584	0.6203	1
-0.7	140.3	42.9	960	-960	960	176.4	44	3789.8	4478.9	4.152	3.476	52.3	2928.5	4134.4	1.289	1.1	90.5	2411.7	5340.2	689.1	0.4	43	56845	4.551	4478.9	73.9	1.616	4478.9	0.8	6029.3	1305.7	1033.6	-1187	176	73.9	56845	0.5158	1
-0.4	120.6	41.6	769	-709	769	159	43.7	3273	4478.9	4.291	3.473	51	3100.8	3789.8	1.605	1.4	90.2	2067.2	5168	1205.9	0.8	41.7	70780	4.433	3445.3	69.5	2.621	3445.3	0.3	5684.8	1127.7	1033.6	-1127.7	211	69.5	70780	0.4286	1
-0.3	99	39.9	685	-576	685	135.9	40.8	3273	4478.9	4.306	3.6	49.3	3273	3789.8	1.225	1.1	87.3	1894.9	5168	1205.9	0.5	40	54023	4.577	3617.6	70	1.927	3617.6	0.1	6029.3	1246.4	1033.6	-1127.7	174	70	54023	0.4431	1
0.6	110.6	40.9	595	-627	627	142.1	41	3445.3	4306.6	4.194	3.518	50.2	2928.5	3962.1	1.022	0.9	87.4	2239.5	5168	861.3	0.5	40.9	45071	4.504	3617.6	69.9	1.773	3617.6	-0.8	5340.2	1305.7	1033.6	-1365.1	143	69.9	45071	0.5653	1
0.2	96.3	39.7	629	-719	719	131.9	42.8	3445.3	4995.7	4.27	3.583	49	3273	3962.1	2.044	1.8	89.3	1894.9	5168	1550.4	0.8	39.7	90141	4.446	3617.6	69.5	2.293	3617.6	0	6029.3	1483.8	1033.6	-1424.4	335	69.5	90141	0.3892	1
-0.2	135.4	42.6	803	-766	803	161.9	45.6	3100.8	4995.7	4.054	3.343	52	2756.2	3617.6	1.988	1.5	92.1	2411.7	5168	1894.9	0.8	42.6	87671	4.444	3273	71.6	1.849	3273	-0.3	5168	890.3	1894.9	-890.3	256	71.6	87671	0.7869	1
-0.9	589.3	55.4	3855	-3684	3855	597.9	58.5	3789.8	5168	3.803	2.571	64.7	2239.5	4651.2	2.017	1.4	104.9	3100.8	5340.2	1378.1	0.7	55.4	88950	4.29	4823.4	87.7	1.486	4823.4	1	5512.5	949.6	1722.7	-949.6	175	87.7	88950	0.954	1
-0.9	109.7	40.8	723	-702	723	143.6	43.3	3100.8	4995.7	4.493	3.478	50.1	3273	3962.1	1.773	1.6	89.8	2239.5	5512.5	1894.9	0.8	40.8	78190	4.465	5340.2	68.9	1.879	5340.2	-0.7	5684.8	1365.1	1033.6	-1424.4	233	68.9	78190	0.5172	1
0.1	147.7	43.4	938	-999	999	172.7	46.6	3100.8	4995.7	4.047	3.247	52.7	2756.2	4134.4	2.11	1.8	93.1	2411.7	5168	1894.9	0.8	43.4	93051	4.488	3100.8	73.7	1.642	3100.8	1	5340.2	1424.4	1033.6	-1424.4	259	73.7	93051	0.8281	1
0	323.9	50.2	2403	-2340	2403	336.7	56.3	3617.6	5168	3.922	3.043	59.5	2411.7	4651.2	4.026	2.9	102.7	2928.5	5340.2	1550.4	0.8	50.2	177546	4.372	5340.2	83.7	1.863	5340.2	0	5684.8	1483.8	1033.6	-1365.1	454	83.7	177546	0.8616	1
-0.2	125	41.9	1103	-1089	1103	153.2	46.2	2928.5	3273	3.754	3.49	51.3	2928.5	3100.8	2.67	2	92.7	1894.9	4823.4	344.5	0.7	42	117747	4.585	3100.8	76.8	1.386	3100.8	-0.8	5857	1187	1033.6	-1365.1	405	76.8	117747	0.4196	0
-0.5	189.2	45.5	1209	-1166	1209	208.8	45.8	3789.8	4651.2	3.685	3.071	54.8	2928.5	3962.1	1.059	0.7	92.2	2584	5512.5	861.3	0.2	45.5	46702	4.503	3789.8	79.2	1.394	3789.8	0.7	5684.8	1246.4	1033.6	-1305.7	152	79.2	46702	0.7014	0
-0.4	122.3	41.7	753	-744	753	152.3	44.1	3100.8	4134.4	4.293	3.487	51.1	3100.8	3445.3	1.704	1.4	90.5	2239.5	5340.2	1033.6	0.7	41.8	75146	4.389	3100.8	71.2	1.897	3100.8	0.7	5857	1602.5	1033.6	-1187	247	71.2	75146	0.5571	1
-0.1	144.7	43.2	1051	-909	1051	169.3	46.4	3789.8	4823.4	4.098	3.254	52.6	2756.2	4306.6	2.084	1.7	92.9	2411.7	5168	1033.6	1	43.2	91904	4.389	4823.4	74.5	1.501	4823.4	-0.8	5857	1483.8	1033.6	-1127.7	289	74.5	91904	0.7758	1
0.2	188.6	45.5	1219	-1226	1226	209.5	47.7	3789.8	5168	4.075	3.252	54.8	2411.7	4306.6	1.663	1.3	94.2	2928.5	5340.2	1378.1	0.6	45.5	73339	4.315	5340.2	74.9	2.096	5340.2	0.1	5512.5	949.6	1033.6	-1424.4	254	74.9	73339	0.8778	1
-0.1	183.8	45.3	1492	-1427	1492	202.9	51	3789.8	4995.7	4.171	3.238	54.6	2756.2	4306.6	3.762	2.8	97.5	2584	5340.2	1205.9	1.5	45.3	165904	4.339	3789.8	79.3	2.133	3789.8	0.3	5684.8	1127.7	1722.7	-1068.3	510	79.3	165904	0.75	1
0.5	253.7	48.1	1491	-1463	1491	268.9	51.5	3789.8	4995.7	4.066	3.146	57.4	2584	4651.2	2.203	1.9	98	2928.5	5512.5	1205.9	0.9	48.1	97153	4.354	4995.7	80.2	1.78	4995.7	0	5857	1246.4	1722.7	-1127.7	312	80.2	97153	0.8775	1
-0.3	150.7	43.6	1179	-1172	1179	176.5	44.3	2756.2	3789.8	3.879	3.102	52.9	2067.2	3445.3	1.181	0.9	90.8	2239.5	4306.6	1033.6	0.4	43.6	52082	4.556	3789.8	75.3	1.638	3789.8	2.4	6029.3	949.6	1033.6	-1543.1	152	75.3	52082	0.6929	0
-0.5	145.8	43.3	1169	-1076	1169	170.5	46	4306.6	4995.7	3.979	3.233	52.6	3100.8	4823.4	1.887	1.4	92.5	2411.7	5512.5	689.1	0.7	43.3	83216	4.577	4823.4	75	1.659	4823.4	-0.2	5857	1424.4	1033.6	-1483.8	234	75	83216	0.5477	1
-0.4	147.9	43.4	1614	-1597	1614	172.4	45.1	2928.5	3445.3	3.872	3.255	52.7	2756.2	3100.8	1.478	1.2	91.6	2067.2	4823.4	516.8	0.5	43.4	65180	4.505	2928.5	77.3	1.414	2928.5	-0.8	5512.5	1127.7	1378.1	-1187	214	77.3	65180	0.5521	1
-0.1	151.5	43.6	1018	-981	1018	175.9	47	3100.8	4651.2	4.343	3.234	52.9	2928.5	3789.8	2.185	1.9	93.5	2411.7	5340.2	1550.4	0.9	43.6	96359	4.4	3100.8	75	1.654	3100.8	-0.8	5340.2	1305.7	1033.6	-890.3	307	75	96359	0.6135	1
-0.6	133.1	42.5	679	-638	679	159.2	42.6	2928.5	3789.8	3.847	3.082	51.8	2584	3273	1.016	0.9	89	2067.2	4651.2	861.3	0.6	42.5	44805	4.477	2928.5	71.2	1.398	2928.5	0.7	4823.4	949.6	1378.1	-949.6	119	71.2	44805	0.5914	0
-0.1	219.2	46.8	1553	-1613	1613	236.8	51.9	3273	4823.4	4.293	3.234	56.1	2756.2	3962.1	3.236	2.5	98.4	2584	5340.2	1550.4	1	46.8	142708	4.096	3617.6	78.1	1.654	3617.6	-0.2	5512.5	1187	1722.7	-1187	435	78.1	142708	0.9103	1
-0.3	208.4	46.4	2263	-2317	2317	228.7	50.9	2928.5	4306.6	4.069	3.107	55.7	2239.5	3789.8	2.813	2.2	97.3	2411.7	4651.2	1378.1	0.7	46.4	124054	4.488	4306.6	82.5	1.501	4306.6	-0.3	5340.2	1187	1033.6	-1246.4	375	82.5	124054	0.7379	0
-0.7	147	43.3	986	-1098	1098	177.8	47.4	3445.3	5168	4.36	3.486	52.7	3273	4478.9	2.551	2.2	93.9	2411.7	5684.8	1722.7	1.3	43.4	112499	4.507	5168	74.6	2.312	5168	0.1	6029.3	949.6	1033.6	-1424.4	394	74.6	112499	0.76	0
-0.3	331.2	50.4	2237	-1933	2237	348.8	49.4	2928.5	4651.2	3.326	2.556	59.7	2411.7	4478.9	0.787	0.6	95.8	2411.7	4823.4	1722.7	0.4	50.4	34707	4.261	2411.7	81.6	1.347	2411.7	-1.5	4651.2	771.6	2067.2	-771.6	79	81.6	34707	0.797	0
0.6	150	43.5	729	-886	886	173.4	40.7	3100.8	4478.9	4.099	3.233	52.8	2756.2	3445.3	0.52	0.5	87.1	2584	5340.2	1378.1	0.2	43.5	22932	4.168	3100.8	72.5	1.861	3100.8	0.7	5512.5	830.9	2584	-830.9	88	72.5	22932	0.5531	1
-0.8	278.5	48.9	1643	-1728	1728	293.8	52.3	3273	5168	4.309	3.049	58.2	3273	4306.6	2.201	1.6	98.8	2067.2	5340.2	1894.9	0.8	48.9	97064	4.359	5168	80.2	1.525	5168	-1.2	5340.2	1127.7	1378.1	-1127.7	294	80.2	97064	0.7942	1
-0.3	330.1	50.4	2516	-2842	2842	352.1	54.2	2756.2	3789.8	3.885	2.934	59.7	2239.5	3100.8	2.421	1.9	100.7	2411.7	4651.2	1033.6	1	50.4	106766	4.41	2756.2	82.9	1.54	2756.2	-0.3	6029.3	1009	1378.1	-1068.3	307	82.9	106766	0.8897	0
-0.3	321.3	50.1	3111	-3092	3111	338.2	55.9	2584	3273	3.408	2.783	59.4	2239.5	2756.2	3.776	2.7	102.3	2411.7	4651.2	689.1	1.5	50.1	166521	4.294	2584	86.9	1.446	2584	-0.5	6029.3	1305.7	1205.9	-1246.4	409	86.9	166521	0.7387	0
-0.1	164.1	44.3	940	-969	969	191.7	45.5	2928.5	4478.9	4.196	3.338	53.6	2928.5	3445.3	1.309	1.2	91.9	2239.5	5168	1550.4	0.7	44.3	57727	4.361	3100.8	71.7	2.006	3100.8	0.3	5340.2	1068.3	1894.9	-1068.3	191	71.7	57727	0.4324	1
-0.1	343.1	50.7	1837	-1908	1908	362.6	54.6	3100.8	4306.6	4.236	2.798	60	2928.5	3617.6	2.458	2	101.1	2411.7	5340.2	1205.9	1.1	50.7	108398	4.156	2756.2	82.4	1.369	2756.2	0	5340.2	949.6	1378.1	-890.3	285	82.4	108398	0.8501	1
-1	207.7	46.3	1129	-1130	1130	247	45	3100.8	5340.2	4.355	3.397	55.8	3617.6	4478.9	0.74	0.6	91.6	2411.7	6029.3	2239.5	0.3	46.4	32634	4.504	2584	73.9	1.479	2584	0.2	6029.3	1068.3	1894.9	-1009	116	73.9	32634	0.698	0
-1.5	430.2	52.7	4007	-4075	4075	444.5	54.6	2756.2	3100.8	2.879	2.535	62	1550.4	2756.2	1.544	1	101	2411.7	3962.1	344.5	0.3	52.7	68090	3.987	2756.2	88.4	3.001	2756.2	0.4	4306.6	652.9	1378.1	-534.2	152	88.4	68090	0.7632	0
-2	139.6	42.9	772	-738	772	170.4	41.5	3445.3	4306.6	4.017	3.273	52.2	2584	3789.8	0.731	0.7	88	2411.7	4995.7	861.3	0.3	42.9	32237	4.451	3789.8	70.4	2.006	3789.8	-0.2	5340.2	534.2	2239.5	-652.9	91	70.4	32237	0.4881	1
-0.2	357.5	51.1	2288	-2138	2288	368.9	53.4	3100.8	4823.4	4.011	3.114	60.4	2411.7	4134.4	1.693	1.2	99.8	2928.5	5340.2	1722.7	0.7	51.1	74661	4.289	3100.8	82.5	1.982	3100.8	0.1	5340.2	1009	1894.9	-949.6	243	82.5	74661	0.6758	1
0	397.1	52	2356	-2389	2389	432.1	52.8	2756.2	3962.1	4.023	2.797	61.3	2411.7	3445.3	1.202	1.1	99.2	2411.7	4823.4	1205.9	0.7	52	53009	4.421	2584	82.5	1.408	2584	-0.7	5340.2	949.6	1378.1	-1009	139	82.5	53009	0.8188	0
0	229.4	47.2	1568	-1520	1568	245.3	52.3	3445.3	4823.4	4.166	3.078	56.5	2584	4306.6	3.207	2.1	98.7	2756.2	5340.2	1378.1	0.9	47.2	141429	4.236	4823.4	78.8	2.302	4823.4	-0.1	5857	949.6	1033.6	-949.6	386	78.8	141429	0.8281	1
-0.5	106.8	40.6	637	-666	666	138.5	40.5	3100.8	4478.9	4.22	3.566	49.9	3273	3617.6	0.976	0.8	87	1894.9	5168	1378.1	0.6	40.6	43042	4.53	3100.8	71.2	1.729	3100.8	2.5	5684.8	1068.3	1378.1	-1009	143	71.2	43042	0.375	0
0	219.6	46.8	1580	-1741	1741	237.3	52.2	2928.5	3789.8	4.099	3.131	56.1	2756.2	3273	3.433	2.3	98.6	2411.7	5168	861.3	0.9	46.8	151395	4.525	2756.2	81.1	1.765	2756.2	-0.1	6029.3	1127.7	1378.1	-1365.1	414	81.1	151395	0.7963	1
0.3	434.1	52.8	3195	-3243	3243	468.4	54.2	2756.2	3789.8	3.623	2.765	62.1	2067.2	3100.8	1.382	1.2	100.6	2411.7	4478.9	1033.6	0.4	52.8	60946	4.41	2756.2	85.1	1.313	2756.2	1.9	5684.8	890.3	1894.9	-771.6	163	85.1	60946	0.7143	0
1.4	316.4	50	1584	-1544	1584	351.7	48.7	3789.8	4478.9	3.199	2.777	59.3	2239.5	4478.9	0.743	0.6	95.2	2411.7	4651.2	689.1	0.3	50	32767	4.422	2411.7	78.5	1.383	2411.7	0.9	5684.8	949.6	2239.5	-1009	80	78.5	32767	0.8594	0
-0.5	323.5	50.2	2828	-2813	2828	352.3	54	2756.2	4306.6	4.007	2.785	59.5	2584	3617.6	2.423	1.6	100.5	2584	5168	1550.4	0.8	50.2	106855	4.085	2584	84.7	1.349	2584	-0.5	6029.3	890.3	1722.7	-890.3	273	84.7	106855	0.7054	1
-1	438.7	52.8	2699	-2823	2823	460.7	53.3	2584	2928.5	2.537	2.704	62.2	1894.9	2756.2	1.111	0.9	99.8	2584	4478.9	344.5	0.4	52.9	48995	4.398	2756.2	85.8	1.262	2756.2	0.3	6029.3	1009	2239.5	-1068.3	99	85.8	48995	0.7467	0
0.2	245.3	47.8	1672	-1666	1672	263.7	48.1	2756.2	3617.6	3.665	2.845	57.1	1722.7	3100.8	1.079	1	94.6	2239.5	3962.1	861.3	0.5	47.8	47584	4.348	2928.5	78.7	1.472	2928.5	0.6	4823.4	1068.3	1722.7	-1068.3	117	78.7	47584	0.7258	0
-0.7	396.1	52	2406	-2442	2442	415	54.6	2756.2	4134.4	4.093	2.965	61.3	2756.2	3445.3	1.852	1.1	101.1	2411.7	5168	1378.1	0.7	51.9	81673	4.378	2756.2	81.5	1.663	2756.2	0.3	5512.5	1365.1	1033.6	-1127.7	213	81.5	81673	0.8386	1
0.2	352.2	50.9	2364	-2584	2584	372.9	51.6	2584	2928.5	2.464	2.313	60.3	1894.9	2756.2	1.155	0.9	98	2584	4478.9	344.5	0.6	50.9	50936	4.29	2756.2	84.6	1.245	2756.2	-0.3	5857	1009	1378.1	-1009	93	84.6	50936	0.7789	0
-0.6	286.3	49.1	1564	-1680	1680	311.9	47.7	2584	4478.9	3.45	2.759	58.5	2239.5	4134.4	0.714	0.5	94.1	2411.7	4651.2	1894.9	0.3	49.2	31488	4.331	4478.9	80.1	1.403	4478.9	1	4651.2	830.9	2067.2	-771.6	65	80.1	31488	0.7886	0
-1.1	155.1	43.8	782	-745	782	178.5	41.4	2584	3789.8	3.833	3.053	53.1	2067.2	3273	0.572	0.5	87.8	2411.7	4478.9	1205.9	0.3	43.8	25225	4.49	2584	72.5	1.541	2584	-0.9	4651.2	771.6	1033.6	-534.2	77	72.5	25225	0.6193	0
-1.2	319.9	50.1	2034	-1953	2034	342.9	51.2	2756.2	2928.5	2.601	2.381	59.4	1894.9	2756.2	1.297	0.9	97.7	2584	4478.9	172.3	0.7	50.1	57198	4.319	2756.2	82.9	1.255	2756.2	1.3	5857	1009	1378.1	-1068.3	104	82.9	57198	0.7808	0
-0.9	309.8	49.8	2116	-2365	2365	338.8	48.3	2584	3789.8	3.591	2.632	59.1	2067.2	2756.2	0.703	0.5	94.8	2411.7	4478.9	1205.9	0.3	49.8	31003	4.458	2756.2	80.1	1.427	2756.2	0.7	4651.2	652.9	2067.2	-652.9	97	80.1	31003	0.8264	0
0.1	173.4	44.8	1245	-1348	1348	194.6	45.3	2756.2	4134.4	3.616	3.144	54.1	2239.5	2928.5	1.121	1	91.7	2584	4823.4	1378.1	0.4	44.8	49436	4.366	2756.2	77.8	1.522	2756.2	-0.8	5340.2	1068.3	1205.9	-1068.3	134	77.8	49436	0.6425	1
0.5	146.6	43.3	835	-774	835	170.9	44.8	2756.2	4306.6	4.289	3.31	52.6	2756.2	3617.6	1.411	1.2	91.3	2411.7	5168	1550.4	0.7	43.3	62225	4.547	2584	73.9	1.411	2584	-0.4	5684.8	949.6	2411.7	-1127.7	198	73.9	62225	0.5597	1
0.1	253.2	48.1	2255	-2188	2255	274.9	49.3	2756.2	3962.1	3.914	2.899	57.4	2067.2	3445.3	1.326	1	95.7	2411.7	4478.9	1205.9	0.3	48.1	58476	4.263	2756.2	82.6	1.361	2756.2	0.4	4823.4	890.3	2067.2	-890.3	194	82.6	58476	0.6608	0
-0.5	118.4	41.5	706	-739	739	149.1	41.5	2928.5	3962.1	3.95	3.286	50.8	2756.2	3789.8	1.01	0.8	88	2067.2	4823.4	1033.6	0.4	41.5	44542	4.437	3789.8	71.5	1.476	3789.8	0.5	5512.5	949.6	1033.6	-890.3	127	71.5	44542	0.3391	1
-0.4	261.5	48.3	2107	-2076	2107	286	52.2	2584	3962.1	3.773	3.059	57.7	2239.5	3273	2.414	2.1	98.6	2411.7	4651.2	1378.1	1.2	48.4	106457	4.42	2584	82.8	1.6	2584	0.3	4995.7	890.3	2067.2	-949.6	411	82.8	106457	0.8125	1
-0.2	145.9	43.3	903	-960	960	170	43.5	2756.2	3789.8	4.052	3.142	52.6	2411.7	3273	1.048	0.9	90	2411.7	4823.4	1033.6	0.4	43.3	46216	4.476	2928.5	74.3	1.459	2928.5	-0.8	5168	890.3	1378.1	-890.3	120	74.3	46216	0.6205	0
0.1	262.7	48.4	2441	-2515	2515	280.2	53.9	2584	4134.4	4.142	3.093	57.7	2756.2	3100.8	3.576	3	100.4	2411.7	5168	1550.4	2.2	48.4	157702	4.386	2584	85	1.799	2584	-0.4	5512.5	1246.4	1378.1	-1127.7	477	85	157702	0.8279	1
-0.9	122	41.7	952	-881	952	148	42	2756.2	3445.3	3.779	3.09	51.1	2067.2	3100.8	1.063	0.9	88.5	1894.9	3962.1	689.1	0.4	41.8	46879	4.473	3100.8	74.4	1.476	3100.8	-1.5	6029.3	1246.4	1033.6	-949.6	140	74.4	46879	0.5519	0
-0.2	143.9	43.2	974	-974	974	168.3	45.8	2928.5	3962.1	3.996	3.213	52.5	2756.2	3273	1.817	1.5	92.2	2411.7	5168	1033.6	0.7	43.2	80130	4.346	2756.2	75.2	1.843	2756.2	0.3	5168	1009	1894.9	-1068.3	255	75.2	80130	0.7157	1
0.1	225.9	47.1	2423	-2341	2423	242.6	51.4	2411.7	4134.4	4.117	3.13	56.4	2928.5	3100.8	2.685	1.9	97.8	2239.5	5168	1722.7	0.9	47.1	118408	4.371	2411.7	81.5	1.459	2411.7	-1	5512.5	1246.4	1033.6	-1068.3	322	81.5	118408	0.6778	1
-0.3	135.7	42.6	695	-728	728	160.8	45.3	2928.5	4995.7	4.058	3.277	52	2928.5	3445.3	1.832	1.5	91.7	2239.5	5168	2067.2	0.7	42.7	80791	4.353	3100.8	71.6	2.13	3100.8	1.2	5168	1009	1722.7	-1187	211	71.6	80791	0.7005	1
-0.2	174.4	44.8	1704	-1847	1847	198	50.5	2411.7	4478.9	4.27	3.258	54.2	3100.8	3100.8	3.724	3.1	97	2067.2	5168	2067.2	2.1	44.8	164229	4.483	2411.7	79.8	1.629	2411.7	-0.4	5857	1543.1	1033.6	-1305.7	482	79.8	164229	0.6875	1
1.2	113	41.1	593	-646	646	142.4	40	2411.7	2928.5	3.691	3.078	50.4	2756.2	2584	0.787	0.7	86.5	2067.2	4823.4	516.8	0.4	41.1	34706	4.368	2584	70.4	1.582	2584	0.9	6029.3	830.9	1033.6	-890.3	119	70.4	34706	0.5018	0
-1.6	119.6	41.6	602	-741	741	150.7	39.4	2928.5	3445.3	3.66	3.159	50.8	2584	3100.8	0.609	0.6	85.8	2067.2	4651.2	516.8	0.2	41.5	26857	4.503	2928.5	70.6	1.792	2928.5	-1.1	5684.8	1009	1550.4	-830.9	78	70.6	26857	0.319	0
0.5	143.8	43.2	1234	-1065	1234	221.9	42.5	2584	4478.9	4.319	3.555	52.5	3789.8	3273	0.865	0.7	89	2067.2	5857	1894.9	0.6	43.2	38147	4.52	2756.2	73	1.5	2756.2	1.6	6029.3	1305.7	1205.9	-1246.4	146	73	38147	0.5101	0
-4.1	146.3	43.3	919	-1031	1031	197.1	41.6	3617.6	4995.7	4.392	3.632	52.7	3962.1	4306.6	0.67	0.5	88.1	1894.9	5857	1378.1	0.3	43.4	29547	4.482	4478.9	71.1	2.186	4478.9	2.3	6029.3	1187	1205.9	-1187	107	71.1	29547	0.7403	0
0.2	197	45.9	1207	-1076	1207	236.1	48.4	3445.3	4995.7	3.97	3.156	55.2	2411.7	3962.1	1.794	1.5	94.9	2756.2	5168	1550.4	0.7	45.9	79115	4.466	3789.8	75.8	1.627	3789.8	0.7	5512.5	1187	1722.7	-1187	212	75.8	79115	0.6796	1
-0.3	130	42.3	858	-811	858	182.8	40.6	3100.8	4823.4	3.789	3.291	51.6	3273	3273	0.676	0.5	87.1	2239.5	5512.5	1722.7	0.2	42.3	29812	4.523	3100.8	72.9	1.428	3100.8	0.5	6029.3	1068.3	1033.6	-1068.3	79	72.9	29812	0.6567	0
0.1	112.7	41	740	-644	740	155.1	38.5	2928.5	3273	3.092	3.176	50.4	1722.7	3100.8	0.552	0.4	84.9	1894.9	3617.6	344.5	0.1	41.1	24343	4.467	3100.8	71.3	1.537	3100.8	-2.2	4134.4	830.9	1033.6	-712.2	80	71.3	24343	0.4421	0
-1.6	96	39.6	554	-662	662	140.4	39.9	2928.5	4823.4	4.586	3.83	49	3789.8	3789.8	1.071	0.9	86.4	1722.7	5512.5	1894.9	0.5	39.7	47231	4.586	2928.5	65.2	2.208	2928.5	0.8	5857	1127.7	1033.6	-890.3	183	65.2	47231	0.5257	1
1.3	236.2	47.5	1818	-1601	1818	261.3	49.6	3273	4823.4	4.057	3.186	56.8	2584	3789.8	1.645	1.2	96.1	2584	5168	1550.4	0.9	47.5	72545	4.256	3617.6	79.7	2.029	3617.6	0	5340.2	1009	1722.7	-949.6	211	79.7	72545	0.9136	1
0.4	159.3	44	1157	-1220	1220	194.1	42.9	2411.7	3445.3	3.861	3.493	53.4	3273	2584	0.766	0.6	89.3	2067.2	5340.2	1033.6	0.3	44.1	33780	4.411	2584	72.9	1.527	2584	-0.2	5857	1127.7	2067.2	-1068.3	115	72.9	33780	0.553	0
0.7	140.8	43	1076	-969	1076	182.5	45.3	3100.8	4823.4	4.353	3.382	52.3	3100.8	4134.4	1.697	1.6	91.7	2239.5	5340.2	1722.7	0.9	43	74837	4.578	4651.2	75.3	1.907	4651.2	-1.1	5340.2	1068.3	1033.6	-1068.3	253	75.3	74837	0.5453	1
0.3	162.9	44.2	1104	-1005	1104	208.7	46.2	3273	4995.7	4.108	3.235	53.6	2756.2	3962.1	1.587	1.2	92.7	2411.7	5168	1722.7	0.5	44.3	69987	4.295	5168	73.5	2.174	5168	1.6	5512.5	1246.4	1550.4	-1246.4	184	73.5	69987	0.521	1
-1.3	83.8	38.5	600	-629	629	147.5	36.6	2239.5	3789.8	4.468	3.712	47.9	3962.1	3445.3	0.647	0.6	83.1	1550.4	5512.5	1550.4	0.3	38.5	28533	4.54	3789.8	64.9	1.861	3789.8	-2.4	5684.8	1305.7	1033.6	-1127.7	92	64.9	28533	0.3587	0
-2.5	127.5	42.1	764	-830	830	184.7	43.1	3445.3	4478.9	4.358	3.566	51.4	3100.8	4134.4	1.268	1	89.6	2067.2	5168	1033.6	0.5	42.1	55919	4.463	4995.7	70.4	1.666	4995.7	-1.9	5857	1009	1205.9	-1009	217	70.4	55919	0.7803	1
-0.5	103.9	40.3	585	-649	649	152.6	41.4	3100.8	4823.4	4.466	3.66	49.7	3617.6	4134.4	1.272	1.2	87.9	1722.7	5340.2	1722.7	0.7	40.4	56095	4.617	3100.8	66.3	2.043	3100.8	1.1	5340.2	1483.8	1033.6	-1424.4	220	66.3	56095	0.3813	1
2.9	107.5	40.6	663	-650	663	174.6	38	3273	4478.9	4.385	3.594	50	3617.6	3789.8	0.549	0.5	84.5	1894.9	5512.5	1205.9	0.3	40.7	24211	4.429	3617.6	65.7	2.238	3617.6	3.5	5857	949.6	2411.7	-949.6	78	65.7	24211	0.418	0
1	122.4	41.8	737	-677	737	162.6	42.9	3100.8	4823.4	4.379	3.536	51.1	2928.5	3962.1	1.301	1.2	89.4	2239.5	5168	1722.7	0.6	41.8	57374	4.43	3789.8	65.5	2.254	3789.8	1.5	5340.2	949.6	2411.7	-890.3	214	65.5	57374	0.6228	1
0.6	112.3	41	1063	-943	1063	157.2	38.5	2928.5	4478.9	3.534	3.36	50.4	3273	4306.6	0.56	0.5	85	1378.1	4651.2	1550.4	0.1	41.1	24696	4.612	4478.9	71.4	1.755	4478.9	-0.3	5857	1246.4	1033.6	-1661.8	79	71.4	24696	0.4715	0
5	99.5	40	639	-627	639	156.8	37.1	2928.5	4651.2	4.346	3.652	49.3	4134.4	3100.8	0.514	0.5	83.6	1550.4	5684.8	1722.7	0.3	40	22667	4.472	3100.8	64.2	2.592	3100.8	-0.3	6029.3	1068.3	2411.7	-1009	90	64.2	22667	0.661	0
2.5	109.2	40.8	1070	-1341	1341	244.3	39.2	2584	3789.8	4.188	3.5	50.1	2928.5	3445.3	0.7	0.6	85.7	1894.9	4823.4	1205.9	0.4	40.8	30870	4.537	2756.2	71.4	1.713	2756.2	-1.2	4995.7	830.9	1033.6	-712.2	102	71.4	30870	0.5228	0
1.8	406.7	52.2	2502	-2595	2595	442.2	53.2	2584	3445.3	3.598	2.616	61.5	1894.9	3100.8	1.275	0.8	99.7	2411.7	4306.6	861.3	0.4	52.2	56227	4.507	3100.8	84.1	1.275	3100.8	-0.4	5340.2	1009	1033.6	-1127.7	142	84.1	56227	0.8269	0
1.8	115.9	41.3	968	-686	968	175.8	38.4	1550.4	5684.8	4.132	3.392	50.6	4823.4	2584	0.513	0.4	84.8	1205.9	6029.3	4134.4	0.2	41.3	22623	4.481	5857	71.8	1.659	5857	0	5857	1365.1	1205.9	-1365.1	80	71.8	22623	0.452	0
1	119.2	41.5	1029	-863	1029	173.1	40.8	2067.2	3445.3	4.108	3.284	50.9	2584	2584	0.845	0.7	87.3	1550.4	4134.4	1378.1	0.2	41.6	37265	4.511	2239.5	73.1	1.778	2239.5	-1	3789.8	712.2	1033.6	-712.2	139	73.1	37265	0.5739	0
3.9	84.5	38.5	653	-615	653	151.7	39.6	3445.3	5168	4.604	3.918	47.9	4134.4	4306.6	1.266	1.1	86	1550.4	5684.8	1722.7	0.6	38.6	55831	4.571	4134.4	63.8	2.697	4134.4	0.8	6029.3	1483.8	1033.6	-1483.8	223	63.8	55831	0.4427	1
-6.2	126.5	42	1015	-1013	1015	204.8	39.7	4134.4	5512.5	4.289	3.422	51.5	3789.8	4995.7	0.583	0.5	86.3	2239.5	6029.3	1378.1	0.2	42.2	25710	4.451	5340.2	69.6	1.899	5340.2	-5.4	6029.3	1187	1033.6	-1365.1	73	69.6	25710	0.5771	0
0.7	159.8	44.1	1090	-1134	1134	194.3	47.6	3962.1	5168	3.642	3.227	53.4	2584	4995.7	2.238	1.8	94	2756.2	5340.2	1205.9	0.9	44.1	98695	4.472	4995.7	75.3	1.493	4995.7	-1.4	6029.3	1009	1722.7	-1009	346	75.3	98695	0.847	1
0.2	98.1	39.8	604	-653	653	144.9	40.8	3273	4823.4	4.508	3.723	49.2	3617.6	3962.1	1.24	1.1	87.3	1894.9	5512.5	1550.4	0.5	39.9	54684	4.546	3273	68.9	1.737	3273	0	5684.8	1424.4	1033.6	-1483.8	186	68.9	54684	0.445	1
-0.3	441.8	52.9	2945	-3051	3051	462.5	51.8	2584	3445.3	3.389	2.847	62.2	1550.4	2928.5	0.772	0.5	98.2	2411.7	3962.1	861.3	0.3	52.9	34046	4.248	2584	83.7	1.569	2584	-1.1	4478.9	652.9	2411.7	-593.5	137	83.7	34046	0.9211	0
2	355.2	51	2282	-2733	2733	387.4	52.9	2584	2756.2	2.321	3.011	60.3	2067.2	2756.2	1.553	0.7	99.4	2584	4651.2	172.3	0.3	51	68487	4.151	2756.2	85.8	1.693	2756.2	0.1	6029.3	1127.7	1033.6	-1127.7	208	85.8	68487	0.6262	0
0.3	177	45	1133	-1113	1133	232	44.8	2756.2	4823.4	4.555	3.469	54.3	3789.8	4134.4	0.972	0.8	91.3	1894.9	5684.8	2067.2	0.4	45	42865	4.502	4306.6	71.6	1.951	4306.6	0	6029.3	1187	1378.1	-1187	164	71.6	42865	0.6507	0
3.7	165.6	44.4	1372	-1000	1372	221.8	41.9	2756.2	3789.8	3.944	3.086	53.7	2584	3100.8	0.569	0.5	88.4	1894.9	4478.9	1033.6	0.3	44.4	25093	4.579	2928.5	76.5	1.57	2928.5	1.2	4823.4	1187	1378.1	-890.3	58	76.5	25093	0.6071	0
-1.5	298.6	49.5	1861	-1786	1861	341.6	50.1	2756.2	3962.1	3.789	2.919	58.8	1894.9	3445.3	1.141	0.6	96.6	2584	4478.9	1205.9	0.4	49.5	50318	4.418	2584	80.3	1.5	2584	-0.8	5340.2	771.6	2411.7	-771.6	150	80.3	50318	0.827	0
0.7	149.3	43.5	1082	-1216	1216	237	45.6	3273	4995.7	3.93	3.273	52.8	3273	4823.4	1.64	1.4	92.1	1894.9	5168	1722.7	0.6	43.5	72324	4.344	4995.7	75.3	2.899	4995.7	0.1	5512.5	1365.1	1033.6	-1424.4	247	75.3	72324	0.669	1
-0.6	172.4	44.7	1214	-987	1214	203.9	46	3100.8	3789.8	3.507	3.096	54.1	1722.7	3617.6	1.34	0.9	92.5	2584	4306.6	689.1	0.4	44.8	59094	4.476	2756.2	76.2	1.458	2756.2	1.2	5340.2	1483.8	1033.6	-1009	171	76.2	59094	0.4848	0
0.6	111.8	41	655	-625	655	151.8	41.7	3445.3	4823.4	4.363	3.6	50.3	3100.8	3962.1	1.19	1	88.2	2411.7	5512.5	1378.1	0.5	41	52479	4.497	4306.6	68.7	2.051	4306.6	-0.3	5684.8	949.6	1205.9	-1009	180	68.7	52479	0.5683	1
-0.4	219.6	46.8	1291	-1214	1291	249.1	48.3	3100.8	4995.7	3.901	3.016	56.2	2584	3789.8	1.396	1.1	94.7	2584	5168	1894.9	0.6	46.9	61563	4.307	2756.2	76.8	1.584	2756.2	-0.7	5168	771.6	1550.4	-1127.7	197	76.8	61563	0.896	1
-0.4	121.9	41.7	780	-749	780	155.6	45.1	3617.6	4651.2	4.244	3.512	51	2928.5	3962.1	2.203	1.9	91.6	2584	5512.5	1033.6	0.8	41.7	97153	4.478	3445.3	68.7	1.872	3445.3	-0.2	5684.8	1483.8	1033.6	-1424.4	382	68.7	97153	0.6061	1
-0.5	153.6	43.7	884	-869	884	191	40.9	3100.8	3273	2.661	2.776	53	1033.6	3100.8	0.525	0.4	87.4	2584	3617.6	172.3	0.1	43.7	23153	4.27	3273	75.1	1.373	3273	0.7	4995.7	712.2	1722.7	-652.9	63	75.1	23153	0.5635	0
1.4	129.7	42.3	940	-1030	1030	166.8	44	2756.2	3789.8	3.983	3.153	51.6	2411.7	3273	1.498	1.2	90.5	2067.2	4478.9	1033.6	0.6	42.3	66062	3.753	3273	75.3	3.377	3273	2	5340.2	949.6	1033.6	-830.9	210	75.3	66062	0.4671	0
0	143.3	43.1	896	-903	903	179.2	47.8	3100.8	4823.4	4.259	3.359	52.5	2756.2	3789.8	2.949	2.4	94.3	2411.7	5168	1722.7	1	43.2	130051	4.496	4995.7	71.9	1.88	4995.7	0.3	5857	1187	1033.6	-1127.7	436	71.9	130051	0.6604	1
0.3	104.5	40.4	626	-709	709	151.4	39.8	2584	3962.1	4.185	3.534	49.7	2928.5	3273	0.874	0.7	86.2	2239.5	5168	1378.1	0.3	40.4	38543	4.443	2756.2	69.7	1.888	2756.2	1.2	5857	890.3	1894.9	-1009	147	69.7	38543	0.3455	0
-0.7	260.6	48.3	2203	-2263	2263	277.7	49.2	2928.5	3273	2.91	3.058	57.7	1033.6	3100.8	1.225	0.7	95.7	2584	3617.6	344.5	0.4	48.4	54023	4.476	3100.8	84.7	1.233	3100.8	0	6029.3	949.6	1205.9	-1365.1	155	84.7	54023	0.5332	0
-0.1	134.5	42.6	873	-851	873	180	42.8	2928.5	3789.8	3.794	3.124	51.9	3445.3	3273	1.051	0.9	89.3	1894.9	5340.2	861.3	0.6	42.6	46349	4.534	3100.8	72.4	1.552	3100.8	0	6029.3	890.3	1033.6	-890.3	166	72.4	46349	0.4945	0
0.5	134.1	42.5	987	-794	987	163.1	43.3	2756.2	3273	3.705	3.211	51.9	2239.5	2928.5	1.191	1	89.8	2239.5	4478.9	516.8	0.7	42.6	52523	4.498	2928.5	73.8	1.425	2928.5	0.6	4823.4	949.6	1033.6	-949.6	193	73.8	52523	0.5439	0
0.3	78.3	37.9	500	-467	500	118.8	36.1	2928.5	3962.1	4.119	3.597	47.3	3445.3	3617.6	0.671	0.6	82.7	1550.4	4995.7	1033.6	0.3	37.9	29591	4.542	3789.8	62.6	1.934	3789.8	0.5	5512.5	949.6	1205.9	-1068.3	106	62.6	29591	0.3939	0
0.6	83.4	38.4	496	-546	546	120.9	36.4	2928.5	3962.1	4.093	3.517	47.8	3273	3789.8	0.624	0.6	82.8	1722.7	4995.7	1033.6	0.3	38.5	27518	4.6	3789.8	65	2.005	3789.8	1.7	5168	1009	1033.6	-712.2	71	65	27518	0.3488	0
-0.1	106.4	40.5	784	-651	784	142.6	41.8	2756.2	3789.8	3.808	3.268	49.9	2411.7	3273	1.338	1.1	88.3	1894.9	4306.6	1033.6	0.5	40.6	59006	4.53	2584	71.6	1.492	2584	0.8	5168	949.6	1033.6	-1365.1	175	71.6	59006	0.449	0
-1.7	115.8	41.3	744	-817	817	151.6	41.4	2756.2	3617.6	3.725	3.067	50.6	2067.2	3100.8	1.036	0.9	87.9	2067.2	4134.4	861.3	0.6	41.3	45687	4.486	2928.5	72.4	1.512	2928.5	0.7	4478.9	890.3	1033.6	-949.6	153	72.4	45687	0.619	0
-1	165.1	44.4	1032	-1410	1410	195.7	44.9	3100.8	4478.9	4.423	3.351	53.7	3273	3789.8	1.135	1	91.4	2239.5	5512.5	1378.1	0.5	44.4	50054	4.441	4823.4	72.9	1.605	4823.4	-1.8	6029.3	949.6	1378.1	-1127.7	194	72.9	50054	0.734	0
-2.4	122	41.7	722	-676	722	155.2	38.9	4134.4	4995.7	3.384	3.25	51	2756.2	4823.4	0.526	0.4	85.4	2411.7	5168	861.3	0.1	41.7	23197	4.484	4995.7	72	1.46	4995.7	-4	5168	830.9	1894.9	-712.2	80	72	23197	0.5635	0
0.2	120	41.6	1019	-837	1019	155.7	43	2756.2	4134.4	4.338	3.5	50.9	3445.3	3789.8	1.394	1.2	89.5	2067.2	5512.5	1378.1	0.5	41.6	61475	4.595	3962.1	73.2	1.494	3962.1	2.4	6029.3	1424.4	1033.6	-1187	223	73.2	61475	0.5708	0
-0.2	102.9	40.3	573	-653	653	139.9	42.2	3445.3	4995.7	3.652	3.297	49.6	2928.5	4823.4	1.565	1.4	88.7	2239.5	5168	1550.4	0.8	40.3	69016	4.403	4823.4	70.4	2.275	4823.4	0.1	5168	1424.4	1033.6	-1365.1	217	70.4	69016	0.3915	1
-4.2	136.8	42.7	667	-706	706	173	39.8	2928.5	4823.4	3.44	2.811	52	2584	3789.8	0.505	0.4	86.2	2411.7	4995.7	1894.9	0.2	42.7	22271	4.168	4995.7	70.8	1.585	4995.7	4.1	4995.7	830.9	2411.7	-830.9	62	70.8	22271	0.7701	0
-0.1	125.9	42	726	-776	776	162.3	43.8	2584	3789.8	4.052	3.287	51.3	2584	3445.3	1.495	1.2	90.2	2067.2	4651.2	1205.9	0.6	42	65930	3.743	3789.8	72.6	2.806	3789.8	1.2	5340.2	1483.8	1033.6	-949.6	213	72.6	65930	0.5515	0
0.1	88.1	38.9	552	-538	552	127.8	40	3100.8	4823.4	4.479	3.823	48.3	3445.3	3789.8	1.3	1.1	86.5	1722.7	5168	1722.7	0.5	38.9	57330	4.503	2584	63.5	2.571	2584	-1.1	5340.2	1246.4	1033.6	-1424.4	223	63.5	57330	0.3594	1
0.4	91.9	39.3	549	-640	640	137.1	40.3	3273	4995.7	4.418	3.624	48.6	3617.6	4306.6	1.283	1.1	86.8	1894.9	5512.5	1722.7	0.5	39.3	56581	4.505	4306.6	67.8	1.904	4306.6	0	5857	1187	1205.9	-1068.3	203	67.8	56581	0.509	1
-0.2	72.8	37.2	587	-639	639	134.2	40.4	3273	4651.2	4.572	3.812	46.6	3789.8	4134.4	2.063	1.9	86.9	1550.4	5340.2	1378.1	1	37.3	90978	4.485	4306.6	63.8	2.757	4306.6	0	5340.2	1305.7	1033.6	-1483.8	345	63.8	90978	0.4065	1
5.3	86.5	38.7	750	-864	864	208.5	37.8	3100.8	3962.1	3.931	3.731	48	3789.8	3273	0.804	0.7	84.2	1722.7	5512.5	861.3	0.2	38.7	35457	4.591	3100.8	67.7	1.816	3100.8	0.9	5684.8	1424.4	1033.6	-1543.1	106	67.7	35457	0.3755	0
3.3	139.4	42.9	1056	-1365	1365	270.7	45	3273	4823.4	4.311	3.079	52.2	3273	4306.6	1.643	1.5	91.5	2411.7	5684.8	1550.4	0.6	42.9	72456	4.313	4823.4	75.8	1.391	4823.4	-1.1	5857	1305.7	1033.6	-1305.7	213	75.8	72456	0.689	0
-5.2	125.9	42	867	-909	909	226.2	43.9	3273	4995.7	4.212	3.175	51.3	3273	4306.6	1.567	1.3	90.4	2411.7	5684.8	1722.7	1	42	69105	4.386	4995.7	74	2.673	4995.7	-0.1	5857	1068.3	2411.7	-1127.7	190	74	69105	0.6889	0
1.8	227.1	47.1	1384	-1275	1384	257.8	44.9	3962.1	5168	3.898	3.051	56.4	2067.2	4651.2	0.601	0.4	91.3	3617.6	5684.8	1205.9	0.2	47.1	26504	4.588	4478.9	77.6	1.512	4478.9	1.7	5857	1305.7	1033.6	-1305.7	78	77.6	26504	0.7971	0
1.2	210.8	46.5	1457	-1272	1457	250.7	46.4	3445.3	3962.1	4.039	3.161	55.8	2756.2	3617.6	0.975	0.7	92.8	2239.5	4995.7	516.8	0.4	46.5	42998	4.352	3789.8	76.8	1.397	3789.8	1.4	4995.7	1068.3	1033.6	-1068.3	145	76.8	42998	0.6637	0
-1.5	121.1	41.7	688	-682	688	164.7	39	2756.2	3617.6	4.019	3.22	51	2756.2	3273	0.54	0.5	85.5	2067.2	4823.4	861.3	0.2	41.7	23814	4.418	3273	67.3	1.694	3273	1.6	4823.4	830.9	2239.5	-890.3	68	67.3	23814	0.4731	0
-0.4	446.1	53	3233	-3320	3320	477.4	53.9	3789.8	4995.7	4.142	3.186	62.3	2928.5	4651.2	1.239	0.5	100.4	2756.2	5684.8	1205.9	0.1	53	54640	4.476	4823.4	84.1	1.536	4823.4	-0.8	5684.8	712.2	1033.6	-890.3	174	84.1	54640	0.7588	0
1.2	160.3	44.1	880	-879	880	199.1	41.2	3617.6	4478.9	3.875	3.392	53.4	2411.7	4306.6	0.517	0.4	87.7	2756.2	5168	861.3	0.1	44.1	22800	4.439	4306.6	71.6	2.067	4306.6	-1.7	6029.3	1009	2584	-949.6	69	71.6	22800	0.5787	0
-8.9	178.5	45	1164	-992	1164	243.5	42.4	3100.8	4306.6	4.004	3.145	54.3	2584	3617.6	0.549	0.4	88.9	2411.7	4995.7	1205.9	0.2	45	24211	4.45	3100.8	70.5	1.426	3100.8	1.6	5168	771.6	1033.6	-771.6	70	70.5	24211	0.746	0
-1.6	150.9	43.6	844	-890	890	211.4	43.3	2756.2	3789.8	3.942	3.145	52.9	2584	3273	0.931	0.8	89.7	2239.5	4823.4	1033.6	0.2	43.6	41057	4.509	3789.8	72.4	1.451	3789.8	0.2	5857	1009	1205.9	-1127.7	128	72.4	41057	0.5701	0
3.3	600	55.6	3553	-3658	3658	634.3	53.2	3962.1	5168	3.869	2.874	64.9	2756.2	4823.4	0.586	0.3	99.7	2928.5	5684.8	1205.9	0.1	55.6	25843	4.286	4823.4	85.1	1.445	4823.4	4.5	6029.3	712.2	2239.5	-652.9	65	85.1	25843	0.9604	0
5.1	129.1	42.2	764	-680	764	187.6	41.3	2411.7	2756.2	3.227	2.765	51.5	1894.9	2584	0.807	0.7	87.7	1894.9	3789.8	344.5	0.4	42.2	35589	4.27	2756.2	73.1	1.533	2756.2	-1.1	5168	949.6	1033.6	-949.6	126	73.1	35589	0.7194	0
-0.5	166.8	44.4	1504	-1449	1504	203.6	45.7	4478.9	5168	4.092	3.312	53.8	3617.6	4995.7	1.35	1	92.2	2239.5	5857	689.1	0.2	44.5	59535	4.592	4823.4	76	1.797	4823.4	-0.1	6029.3	949.6	1033.6	-1187	215	76	59535	0.4366	0
-0.1	213.1	46.6	1177	-986	1177	232.7	49.3	3100.8	4995.7	3.967	3.019	55.9	2756.2	3789.8	1.863	1.4	95.7	2411.7	5168	1894.9	0.7	46.6	82158	4.085	4995.7	74	1.755	4995.7	-0.6	5168	1009	1894.9	-1009	215	74	82158	0.8863	1
-0.1	126.8	42.1	706	-831	831	158.2	45.8	2584	3445.3	4.136	3.328	51.4	2584	3100.8	2.342	1.9	92.2	2067.2	4651.2	861.3	1.1	42.1	103282	4.411	3100.8	72.2	1.784	3100.8	0	5857	890.3	1722.7	-1246.4	341	72.2	103282	0.4548	0
-0.2	100.4	40	720	-671	720	136.1	44.9	2584	3789.8	4.341	3.509	49.4	3273	2928.5	3.053	2.6	91.3	1894.9	5168	1205.9	1.3	40.1	134637	4.226	2756.2	70.6	2.082	2756.2	-0.1	5857	1661.8	1033.6	-1483.8	441	70.6	134637	0.4772	0
0.3	106.7	40.6	697	-830	830	139.7	39.9	3100.8	3273	3.312	3.379	49.9	2584	3100.8	0.868	0.7	86.4	2067.2	4651.2	172.3	0.1	40.6	38279	4.501	3100.8	71.1	1.513	3100.8	-0.8	5684.8	1009	1033.6	-1127.7	118	71.1	38279	0.311	0
-0.1	138.6	42.8	924	-935	935	165.1	46.3	2928.5	4306.6	4.361	3.573	52.1	2756.2	3789.8	2.235	1.9	92.8	2239.5	4995.7	1378.1	0.9	42.8	98563	4.448	4478.9	74.6	2.188	4478.9	-0.4	5857	1246.4	1205.9	-1187	348	74.6	98563	0.6636	1
-0.9	105.5	40.5	566	-671	671	144.2	40.7	2928.5	4306.6	4.478	3.49	49.8	3617.6	3617.6	1.065	0.9	87.2	1894.9	5512.5	1378.1	0.5	40.5	46967	4.457	3789.8	69.7	1.646	3789.8	0.3	6029.3	1365.1	1033.6	-1661.8	133	69.7	46967	0.4278	0
-0.9	117.1	41.4	651	-615	651	146.1	42.1	3273	4995.7	4.333	3.393	50.7	3100.8	4134.4	1.184	1	88.6	2067.2	5168	1722.7	0.5	41.4	52214	4.509	5168	68.9	1.723	5168	0.7	5168	949.6	1894.9	-1009	164	68.9	52214	0.5931	1
0	119.5	41.6	837	-714	837	148	40.4	2928.5	3789.8	3.848	2.958	50.9	2067.2	3273	0.769	0.6	86.9	1894.9	3962.1	861.3	0.4	41.6	33913	4.315	2756.2	71.2	1.625	2756.2	1.6	3962.1	712.2	1033.6	-712.2	85	71.2	33913	0.4868	0
1.2	123.4	41.8	607	-824	824	152.6	39.1	2756.2	4306.6	3.872	3.114	51.1	2584	3962.1	0.532	0.5	85.5	2067.2	4651.2	1550.4	0.3	41.8	23461	4.371	4306.6	72.4	1.46	4306.6	-2.9	4651.2	652.9	1894.9	-771.6	70	72.4	23461	0.5847	0
0	153.6	43.7	992	-1021	1021	177.9	45.2	3273	4995.7	3.795	3.189	53.1	2756.2	4306.6	1.39	1.1	91.6	2411.7	5168	1722.7	0.6	43.7	61299	4.516	4995.7	76.6	1.409	4995.7	1.5	5168	1068.3	1894.9	-1127.7	161	76.6	61299	0.6555	1
-0.1	178.8	45	1219	-1278	1278	198.7	46	2928.5	3962.1	3.399	3.045	54.4	1550.4	3273	1.243	0.8	92.5	2584	4134.4	1033.6	0.6	45.1	54816	4.581	2928.5	79.2	1.273	2928.5	0.4	5340.2	1127.7	1033.6	-1246.4	155	79.2	54816	0.4533	0
-0.2	209	46.4	2110	-1950	2110	226.7	52.1	2584	3273	3.788	2.767	55.7	1894.9	2928.5	3.709	2.9	98.6	2067.2	3962.1	689.1	1.7	46.4	163567	4.421	3100.8	83	1.702	3100.8	0.3	4823.4	1127.7	1033.6	-1246.4	457	83	163567	0.705	0
-0.1	212.5	46.5	1099	-1147	1147	229.6	49.5	2411.7	2756.2	2.95	2.599	55.8	1033.6	2584	1.983	1.8	96	2067.2	3100.8	344.5	1	46.5	87450	4.244	2756.2	78.1	1.282	2756.2	0.7	4134.4	712.2	1205.9	-830.9	254	78.1	87450	0.6047	0
0	107.4	40.6	626	-601	626	141.8	38.6	2584	4134.4	4.456	3.598	49.9	3100.8	3617.6	0.633	0.6	85.1	2067.2	5168	1550.4	0.3	40.6	27915	4.492	3789.8	68.4	1.916	3789.8	-1.1	5168	949.6	1894.9	-890.3	96	68.4	27915	0.3761	0
0.1	255.7	48.2	1864	-1616	1864	269.6	50.1	2584	3100.8	3.449	2.775	57.5	2067.2	2756.2	1.579	1.4	96.6	2239.5	4306.6	516.8	0.8	48.2	69634	3.648	3617.6	79.5	1.58	3617.6	0.4	5512.5	949.6	1894.9	-1127.7	186	79.5	69634	0.7151	0
-0.2	198.9	46	1391	-1539	1539	218.1	47.1	3445.3	4306.6	4.07	3.052	55.3	2584	3789.8	1.292	1	93.6	2584	5168	861.3	0.2	46	56977	4.357	3617.6	80.1	1.526	3617.6	1.9	5340.2	1009	1033.6	-1365.1	121	80.1	56977	0.6022	1
-0.1	131.8	42.4	644	-790	790	160.5	43.3	2756.2	4306.6	4.423	3.482	51.7	3273	3273	1.234	1.1	89.8	2067.2	5340.2	1550.4	0.6	42.4	54420	4.562	3100.8	70.4	1.726	3100.8	0.1	5857	1246.4	1894.9	-1127.7	215	70.4	54420	0.4165	1
0.2	171.1	44.7	1186	-1076	1186	192.9	49	2584	2928.5	3.713	3.033	54	2411.7	2756.2	2.731	1.9	95.5	2067.2	4478.9	344.5	1.1	44.7	120437	4.49	2756.2	76.9	1.499	2756.2	-0.1	5340.2	1068.3	1378.1	-1009	378	76.9	120437	0.7067	0
0	85.4	38.6	489	-583	583	122.7	38.1	2584	3962.1	4.26	3.564	48	3273	2928.5	0.879	0.8	84.6	1722.7	4995.7	1378.1	0.5	38.7	38764	4.525	2584	66.1	2.1	2584	1.6	5340.2	1068.3	1033.6	-1009	141	66.1	38764	0.3003	0
-1	216.2	46.7	1454	-1458	1458	233.1	46.3	3273	4478.9	3.265	2.736	56	2067.2	4306.6	0.917	0.8	92.8	2584	4651.2	1205.9	0.3	46.7	40440	4.454	4478.9	79.9	1.405	4478.9	-0.4	4651.2	949.6	1033.6	-949.6	100	79.9	40440	0.6582	0
-0.6	152.9	43.7	1142	-1124	1142	176.8	45.3	3617.6	4478.9	4.007	3.348	53	2584	4306.6	1.454	1.1	91.8	2584	5168	861.3	0.3	43.7	64122	4.507	4306.6	76.8	1.552	4306.6	1.8	5857	1068.3	1033.6	-1187	220	76.8	64122	0.6786	1
-0.5	84	38.5	551	-471	551	117.5	37.5	2239.5	2756.2	3.586	3.183	47.8	2584	2584	0.789	0.7	83.9	1722.7	4306.6	516.8	0.4	38.5	34795	4.401	2411.7	67.9	1.605	2411.7	0.2	3789.8	652.9	1033.6	-771.6	116	67.9	34795	0.3456	0
-0.3	122.5	41.8	845	-940	940	152.3	42.2	2756.2	4478.9	4.282	3.435	51.1	3445.3	4134.4	1.109	0.9	88.7	2067.2	5512.5	1722.7	0.5	41.8	48907	4.373	4478.9	75.4	1.443	4478.9	0.3	6029.3	1365.1	2067.2	-1365.1	168	75.4	48907	0.6414	0
-0.4	216.2	46.7	1701	-1930	1930	234	49.8	2928.5	4478.9	3.528	2.855	56	2411.7	4306.6	2.023	1.5	96.2	2239.5	4651.2	1550.4	0.6	46.7	89214	4.463	4478.9	82.5	1.432	4478.9	0.2	5857	1246.4	1033.6	-1424.4	246	82.5	89214	0.6686	0
-0.6	143	43.1	940	-817	940	169.3	41.3	2756.2	3789.8	3.732	3.061	52.4	3100.8	3617.6	0.659	0.5	87.7	2239.5	5340.2	1033.6	0.4	43.1	29062	4.446	3617.6	74.2	1.542	3617.6	-1.8	6029.3	1127.7	1722.7	-1068.3	61	74.2	29062	0.4493	0
-0.2	168.8	44.5	1398	-1476	1476	189.3	47.8	3100.8	4478.9	3.645	3.267	53.8	2411.7	4134.4	2.093	1.5	94.2	2411.7	4823.4	1378.1	0.4	44.5	92302	4.56	3100.8	81.2	2.482	3100.8	1	5512.5	1305.7	1033.6	-1543.1	290	81.2	92302	0.5243	0
-0.2	136.3	42.7	1006	-1083	1083	162.1	44.6	2584	4306.6	3.973	3.107	52	2756.2	3617.6	1.553	1.3	91.1	1894.9	4651.2	1722.7	0.4	42.7	68488	4.417	4478.9	76.3	2.407	4478.9	0.1	4651.2	830.9	1033.6	-830.9	242	76.3	68488	0.6411	0
-0.8	121.3	41.7	723	-592	723	159	39.2	2239.5	2584	3.184	2.902	51	2584	2411.7	0.563	0.5	85.7	2067.2	4651.2	344.5	0.4	41.7	24828	4.502	2411.7	71.5	1.426	2411.7	-1.5	6029.3	1127.7	1550.4	-949.6	67	71.5	24828	0.5412	0
0.9	132.2	42.4	728	-813	813	164.9	43	2584	3445.3	3.811	3.103	51.7	2411.7	2756.2	1.135	1	89.4	2067.2	4478.9	861.3	0.4	42.4	50053	4.556	3617.6	71.6	1.594	3617.6	0	5512.5	890.3	1378.1	-1068.3	165	71.6	50053	0.5575	0
1.4	126.4	42	710	-765	765	179.9	40.8	2584	3789.8	4.053	3.085	51.4	2584	2928.5	0.757	0.6	87.3	2067.2	4651.2	1205.9	0.3	42.1	33384	4.206	2756.2	70.2	1.602	2756.2	2.1	4651.2	771.6	2239.5	-830.9	111	70.2	33384	0.7241	0
-0.3	133.9	42.5	966	-907	966	167.3	46	3273	4823.4	4.353	3.328	51.9	2928.5	4134.4	2.243	1.9	92.5	2239.5	5168	1550.4	0.7	42.6	98916	4.31	4134.4	73.9	1.839	4134.4	-0.4	5340.2	1068.3	1894.9	-949.6	294	73.9	98916	0.6028	1
-0.3	168.7	44.5	952	-903	952	192.9	46	2411.7	2928.5	3.374	2.879	53.9	1894.9	2584	1.402	1.1	92.5	2067.2	3962.1	516.8	0.6	44.5	61829	4.441	2928.5	75.2	1.381	2928.5	2.1	5857	1009	1033.6	-1068.3	202	75.2	61829	0.7164	0
-0.1	73.9	37.4	453	-581	581	122	36.8	2584	3962.1	4.487	3.771	46.7	3617.6	3445.3	0.87	0.8	83.2	1550.4	5168	1378.1	0.4	37.4	38367	4.55	3962.1	62.7	2.243	3962.1	0	5340.2	949.6	1033.6	-1068.3	133	62.7	38367	0.3367	0
-2.4	132.1	42.4	798	-769	798	172.3	42	2584	2928.5	3.169	2.902	51.8	1550.4	2756.2	0.914	0.8	88.5	2067.2	3617.6	344.5	0.5	42.4	40307	4.433	2756.2	72.8	1.388	2756.2	0.6	4823.4	830.9	1033.6	-1246.4	121	72.8	40307	0.6159	0
4.4	212.1	46.5	1191	-1166	1191	252.1	44.8	2756.2	3962.1	3.686	2.712	55.9	1722.7	3445.3	0.67	0.5	91.2	2584	4306.6	1205.9	0.3	46.6	29547	4.129	2756.2	74.9	1.428	2756.2	0.8	4651.2	712.2	2411.7	-652.9	107	74.9	29547	0.8571	0
0	117.2	41.4	776	-703	776	161	45.5	2584	3445.3	4.134	3.379	50.7	2756.2	2928.5	2.606	2.2	92	2067.2	4823.4	861.3	1.1	41.4	114925	4.424	2756.2	71.6	1.581	2756.2	0.1	5168	1424.4	1033.6	-1068.3	370	71.6	114925	0.6659	1
-0.7	197.8	45.9	1255	-1274	1274	220.9	47.1	2584	2928.5	3.18	3.133	55.2	1550.4	2756.2	1.301	1.1	93.5	2239.5	3789.8	344.5	0.5	45.9	57374	4.544	2928.5	79.2	1.327	2928.5	0.7	5340.2	1246.4	1205.9	-890.3	180	79.2	57374	0.6808	1
-1.1	116	41.3	790	-786	790	147.6	40.8	2239.5	2756.2	3.425	2.898	50.6	2411.7	2584	0.891	0.8	87.2	1894.9	4306.6	516.8	0.3	41.3	39293	4.45	2756.2	73.5	1.383	2756.2	0.2	5684.8	1009	1033.6	-1009	108	73.5	39293	0.6971	0
0.4	155	43.8	804	-1017	1017	180.4	43.8	2584	2756.2	2.868	2.813	53.1	861.3	2756.2	1.001	0.7	90.3	2239.5	3100.8	172.3	0.3	43.8	44144	4.536	2584	75	1.427	2584	0.3	4995.7	949.6	1033.6	-949.6	110	75	44144	0.6377	0
-0.5	152.2	43.6	1263	-1492	1492	360.8	43.9	3445.3	4995.7	4.184	3.185	53	2584	4306.6	1.065	0.9	90.4	2584	5168	1550.4	0.5	43.7	46967	4.363	5168	71	1.78	5168	0.7	5168	1068.3	1894.9	-949.6	137	71	46967	0.8692	1
2.3	127.2	42.1	1345	-920	1345	161.3	41	2584	3100.8	3.6	3.292	51.4	2411.7	2756.2	0.777	0.7	87.4	2239.5	4651.2	516.8	0.1	42.1	34266	4.579	2928.5	74.7	1.365	2928.5	-0.4	5512.5	1127.7	1550.4	-1187	118	74.7	34266	0.3955	0
0.2	466.1	53.4	3234	-2918	3234	477	56.7	3445.3	5168	4.073	2.793	62.7	2584	4478.9	2.165	1.3	103.2	2928.5	5512.5	1722.7	0.7	53.4	95476	4.188	5340.2	84.5	1.539	5340.2	1.4	5857	949.6	1033.6	-1009	212	84.5	95476	0.8713	1
0.8	370.2	51.4	2803	-3026	3026	387.1	56.3	3445.3	5168	4.106	2.984	60.7	2584	4651.2	3.138	1.1	102.8	2756.2	5340.2	1722.7	0.6	51.4	138386	4.237	5340.2	85.5	1.796	5340.2	0.1	6029.3	1305.7	1205.9	-949.6	354	85.5	138386	0.6994	1
0.3	327.7	50.3	2148	-2077	2148	342.8	54.3	3617.6	4995.7	4.122	3.076	59.6	2584	4306.6	2.487	1.4	100.7	2928.5	5512.5	1378.1	0.7	50.3	109676	4.424	4823.4	81.8	1.659	4823.4	-0.3	5512.5	949.6	1550.4	-1068.3	311	81.8	109676	0.7561	1
-1.1	382.4	51.6	2265	-2421	2421	402.9	54.8	3789.8	5340.2	3.987	2.915	61	2411.7	4651.2	2.058	1.4	101.2	3100.8	5512.5	1550.4	0.6	51.7	90758	4.444	5340.2	83.8	1.55	5340.2	1.2	6029.3	1365.1	1033.6	-1424.4	222	83.8	90758	0.8773	1
-0.8	159.4	44	827	-997	997	185.5	46.6	2928.5	4995.7	3.955	3.119	53.4	2756.2	3962.1	1.797	1.6	93	2411.7	5168	2067.2	0.9	44.1	79248	4.414	4995.7	72.5	1.543	4995.7	-0.5	5340.2	890.3	2239.5	-830.9	204	72.5	79248	0.6543	1
0.2	428.6	52.6	2529	-2913	2913	441.6	55.1	3789.8	5340.2	3.836	2.692	62	2411.7	4823.4	1.782	1.3	101.6	3100.8	5512.5	1550.4	0.6	52.6	78586	4.285	5340.2	84.9	1.457	5340.2	0.7	5684.8	1009	2411.7	-1068.3	166	84.9	78586	0.9055	1
-2.2	126.3	42	720	-671	720	172.7	39.4	2584	3100.8	3.047	2.64	51.4	1205.9	3100.8	0.545	0.5	85.9	2067.2	3273	516.8	0.3	42.1	24034	4.374	3100.8	70.6	1.454	3100.8	-1.6	3273	534.2	1205.9	-356.1	50	70.6	24034	0.4574	0
1.5	157.8	44	1120	-1004	1120	189.6	45.3	2584	2756.2	3.213	3.152	53.3	2756.2	2756.2	1.347	1.1	91.7	2067.2	4823.4	172.3	0.4	44	59402	4.568	2756.2	77.6	1.271	2756.2	-1.8	5512.5	1127.7	1378.1	-1127.7	191	77.6	59402	0.3664	0
0.2	384	51.7	2599	-2229	2599	396.2	54.6	3617.6	5340.2	3.995	2.948	61	2756.2	4651.2	1.962	1.3	101.1	2756.2	5512.5	1722.7	0.6	51.7	86524	4.329	5340.2	84.4	1.66	5340.2	1.3	5684.8	1187	1894.9	-1187	200	84.4	86524	0.8994	1
-0.2	129	42.2	861	-866	866	164.8	45.1	2756.2	3789.8	4.189	3.313	51.5	2756.2	3273	1.965	1.7	91.6	1894.9	4651.2	1033.6	0.7	42.2	86656	4.505	2756.2	72.1	2.156	2756.2	1	5168	1187	1033.6	-1127.7	301	72.1	86656	0.6263	0
9.7	110	40.8	2684	-1423	2684	271.4	41.7	2584	3962.1	4.326	3.444	50.2	2928.5	3100.8	1.222	1.1	88.2	1722.7	4651.2	1378.1	0.5	40.9	53891	4.599	4306.6	71.6	1.731	4306.6	1	6029.3	1305.7	1033.6	-1246.4	202	71.6	53891	0.4632	0
0.6	392.8	51.9	2079	-2337	2337	425	50.6	2584	3789.8	3.574	2.494	61.2	2067.2	2928.5	0.752	0.5	97.1	2411.7	4478.9	1205.9	0.3	51.9	33164	4.4	2756.2	82.3	1.435	2756.2	-1.2	4823.4	771.6	2584	-712.2	131	82.3	33164	0.9691	0
-0.3	217.9	46.8	2025	-2026	2026	239.6	48.5	4134.4	4478.9	3.407	3.156	56.1	1894.9	4306.6	1.506	1.2	95	3273	5168	344.5	0.7	46.7	66414	4.243	4478.9	80.7	2.834	4478.9	1.3	6029.3	949.6	1722.7	-1009	219	80.7	66414	0.7303	0
0	83.9	38.5	680	-560	680	123.8	37.5	3273	4306.6	4.379	3.765	47.8	3617.6	3962.1	0.79	0.7	84	1550.4	5168	1033.6	0.4	38.5	34839	4.633	4134.4	67.1	2.049	4134.4	1.1	5512.5	1009	1550.4	-890.3	127	67.1	34839	0.3382	0
0	184.3	45.3	1273	-1125	1273	207	47.8	3617.6	4823.4	4.161	3.33	54.6	2411.7	4306.6	1.779	1.4	94.2	2928.5	5340.2	1205.9	0.6	45.3	78454	4.309	4823.4	72.6	2.127	4823.4	0.9	5684.8	1483.8	1033.6	-1483.8	256	72.6	78454	0.8825	1
-2	232.9	47.3	1277	-1388	1388	254.1	44.5	3617.6	4995.7	2.939	2.913	56.7	1894.9	4823.4	0.514	0.3	90.9	3273	5168	1378.1	0.1	47.4	22667	4.425	4995.7	79.3	1.344	4995.7	-4.4	5512.5	1246.4	1033.6	-1068.3	54	79.3	22667	0.6949	0
0.2	121.6	41.7	761	-742	761	151	44.2	3100.8	4134.4	3.985	3.137	51	2928.5	3962.1	1.762	1.5	90.6	2239.5	5168	1033.6	0.7	41.7	77704	4.496	3962.1	74.6	1.93	3962.1	1.5	5340.2	1068.3	1205.9	-1068.3	196	74.6	77704	0.6376	1
0	163.7	44.3	875	-824	875	187.3	47.2	3445.3	4306.6	3.968	3.389	53.6	2239.5	3962.1	1.959	1.5	93.7	2756.2	4995.7	861.3	0.7	44.3	86392	4.399	3789.8	72.9	2.187	3789.8	0.2	5168	830.9	2067.2	-830.9	360	72.9	86392	0.8756	1
-0.2	97.7	39.8	610	-655	655	135.9	41.1	3445.3	4651.2	4.404	3.49	49.2	3445.3	4134.4	1.344	1.2	87.6	2067.2	5512.5	1205.9	0.5	39.8	59270	4.59	3445.3	67.3	1.94	3445.3	-0.5	6029.3	1246.4	1033.6	-1483.8	184	67.3	59270	0.6263	1
-0.2	261.5	48.4	1606	-1644	1644	277.7	51.9	3789.8	5340.2	4.115	3.207	57.7	2584	4478.9	2.247	1.3	98.3	2928.5	5512.5	1550.4	0.8	48.4	99093	4.242	4306.6	80.2	1.602	4306.6	-1	6029.3	1424.4	1205.9	-1246.4	303	80.2	99093	0.9121	1
-0.2	368.7	51.3	2312	-2284	2312	379.9	54.1	3617.6	4995.7	4.017	2.822	60.7	2411.7	4306.6	1.884	1.4	100.6	3100.8	5512.5	1378.1	0.6	51.4	83085	4.51	4134.4	83.2	1.483	4134.4	-0.6	5512.5	949.6	2411.7	-1009	186	83.2	83085	0.9399	1
-0.6	225.3	47.1	1272	-1309	1309	247	44.5	2584	3617.6	3.471	2.587	56.4	2067.2	2756.2	0.551	0.4	90.9	2411.7	4478.9	1033.6	0.3	47.1	24299	4.292	2584	78.5	1.308	2584	2.2	4651.2	712.2	2411.7	-712.2	83	78.5	24299	0.8632	0
0	385.4	51.7	2104	-2172	2172	396.2	53.9	3789.8	5168	3.977	2.77	61	2411.7	4306.6	1.643	1.2	100.3	3100.8	5512.5	1378.1	0.6	51.7	72457	4.055	3962.1	82.2	1.624	3962.1	1.2	5512.5	1009	1205.9	-771.6	185	82.2	72457	0.9629	1
0	213.2	46.6	1220	-1420	1420	234.7	48.3	2584	4651.2	3.944	3.129	55.9	2928.5	3617.6	1.498	0.8	94.8	2239.5	5168	2067.2	0.6	46.6	66062	4.253	2411.7	78.2	3.373	2411.7	0.2	5512.5	1009	1205.9	-1246.4	177	78.2	66062	0.7771	0
-0.3	111.7	41	642	-622	642	142	41.2	3617.6	4651.2	4.293	3.511	50.3	3100.8	4306.6	1.048	1	87.6	2239.5	5340.2	1033.6	0.5	41	46217	4.52	3617.6	69.2	1.608	3617.6	0.8	5512.5	1246.4	1033.6	-1187	166	69.2	46217	0.5485	1
-0.1	337.4	50.6	2223	-2112	2223	354.1	55.3	3445.3	4823.4	4.176	2.922	59.9	2756.2	4134.4	2.952	2.4	101.7	2584	5340.2	1378.1	0.7	50.6	130183	4.386	4134.4	80.9	1.472	4134.4	0.1	6029.3	1009	2067.2	-1068.3	384	80.9	130183	0.8928	1
0.6	261.8	48.4	1810	-1416	1810	304.8	46.8	2756.2	3789.8	3.827	2.626	57.7	2239.5	3273	0.693	0.5	93.2	2411.7	4651.2	1033.6	0.3	48.4	30562	4.255	2584	77.4	1.477	2584	1.8	4823.4	712.2	2067.2	-652.9	104	77.4	30562	0.8745	0
-0.3	363.9	51.2	2039	-2062	2062	379.6	54.7	3273	4823.4	4.204	2.85	60.5	2756.2	4134.4	2.209	1.7	101.1	2584	5340.2	1550.4	0.9	51.2	97417	4.173	3962.1	80.7	1.777	3962.1	-0.4	5512.5	1009	2411.7	-1009	265	80.7	97417	0.9356	1
-1.9	109.8	40.8	738	-647	738	142.2	38.8	2067.2	3789.8	4.368	3.528	50.1	3100.8	3100.8	0.63	0.6	85.2	1550.4	4651.2	1722.7	0.2	40.8	27784	4.44	3789.8	70.8	1.755	3789.8	-0.8	4651.2	949.6	1205.9	-890.3	88	70.8	27784	0.4424	0
-0.3	188.4	45.5	1440	-1239	1440	212.4	47.5	2584	3962.1	3.878	2.972	54.8	2239.5	2928.5	1.593	1.3	94	2411.7	4651.2	1378.1	0.4	45.5	70251	4.169	2756.2	78.6	2.267	2756.2	0.1	5684.8	1187	1033.6	-1068.3	219	78.6	70251	0.7286	0
0.2	331.7	50.4	2116	-2057	2116	344.6	53.6	3617.6	4823.4	4.078	3.061	59.7	2239.5	4134.4	2.09	1.2	100.1	3100.8	5340.2	1205.9	0.6	50.4	92169	4.434	4134.4	81.2	1.644	4134.4	1.5	5684.8	1246.4	1033.6	-1365.1	273	81.2	92169	0.8125	1
-0.3	133.1	42.5	956	-752	956	162.7	40.8	3789.8	4651.2	3.159	2.816	51.8	2411.7	4651.2	0.676	0.6	87.2	2411.7	4823.4	861.3	0.3	42.5	29812	4.559	2584	72.1	1.516	2584	1.3	5512.5	1127.7	2239.5	-830.9	63	72.1	29812	0.6567	0
-1.1	169.4	44.6	1143	-1051	1143	195.3	47.1	3789.8	5168	4.086	3.201	53.9	2584	4478.9	1.77	1.4	93.5	2928.5	5512.5	1378.1	0.7	44.6	78057	4.347	5340.2	74.4	1.576	5340.2	-1.5	5512.5	1246.4	1550.4	-1009	229	74.4	78057	0.6738	1
0.3	355.3	51	2110	-2051	2110	372.1	54.7	3445.3	4823.4	4.137	2.936	60.3	2584	4134.4	2.313	1.6	101.1	2928.5	5512.5	1378.1	0.8	51	102003	4.449	4134.4	81.1	1.692	4134.4	-0.7	5684.8	1127.7	2067.2	-1187	250	81.1	102003	0.8344	1
0	375	51.5	2107	-2209	2209	390.1	54.4	3617.6	4823.4	4.007	2.86	60.8	2239.5	4134.4	1.968	1.4	100.8	3100.8	5340.2	1205.9	0.7	51.4	86789	4.32	4134.4	80.8	1.453	4134.4	0.6	5512.5	1009	1722.7	-949.6	202	80.8	86789	0.9012	1
3.6	273.3	48.7	1578	-1581	1581	305.4	46.3	2928.5	3962.1	3.588	2.593	58.1	1894.9	3617.6	0.575	0.4	92.8	2584	4478.9	1033.6	0.3	48.7	25357	4.219	3617.6	80.4	1.421	3617.6	2.1	5857	1009	2584	-1068.3	84	80.4	25357	0.8081	0
-1.9	154.8	43.8	1309	-1628	1628	363.7	44.6	2584	4134.4	4.233	3.279	53.1	2584	3273	1.213	1	91.1	2067.2	4651.2	1550.4	0.6	43.8	53494	4.567	2584	75.8	1.549	2584	-0.9	5340.2	1483.8	1033.6	-1483.8	164	75.8	53494	0.6507	0
-6	139.7	42.9	860	-988	988	194.3	42.2	3100.8	4478.9	4.27	3.43	52.2	3100.8	4134.4	0.859	0.8	88.7	2239.5	5340.2	1378.1	0.4	42.9	37882	4.468	4134.4	69.1	2.035	4134.4	0.6	5512.5	830.9	2239.5	-771.6	98	69.1	37882	0.652	0
1	435.6	52.8	2640	-2260	2640	449.3	55.8	3445.3	4823.4	4.049	2.85	62.1	2411.7	4134.4	1.988	1.4	102.2	2928.5	5340.2	1378.1	0.6	52.8	87671	4.208	4134.4	82	1.728	4134.4	-1	6029.3	890.3	2067.2	-1068.3	224	82	87671	0.9445	1
-0.3	312.9	49.9	2153	-2201	2201	340.8	56.4	3100.8	4651.2	4.286	3.102	59.2	2756.2	3789.8	4.447	3.5	102.8	2584	5340.2	1550.4	1.4	49.9	196113	4.3	3962.1	80.7	1.549	3962.1	-0.2	5857	1009	1894.9	-1009	611	80.7	196113	0.9249	1
-4.4	119.2	41.5	997	-816	997	171.7	40.7	2756.2	4651.2	3.658	3.071	50.8	2756.2	4478.9	0.833	0.7	87.2	2067.2	4823.4	1894.9	0.3	41.5	36735	4.514	2756.2	73.7	1.568	2756.2	2.3	5857	1424.4	1033.6	-1009	86	73.7	36735	0.439	0
-0.9	340.3	50.6	2029	-1999	2029	358.1	53.9	3273	4651.2	4.13	2.905	59.9	2411.7	3962.1	2.108	1.4	100.3	2928.5	5340.2	1378.1	0.8	50.6	92963	4.354	4134.4	80.9	1.493	4134.4	0.8	5512.5	1009	2067.2	-1009	239	80.9	92963	0.8967	1
-0.8	119.5	41.5	695	-822	822	171.9	41.1	2584	4134.4	4.382	3.506	50.9	3100.8	3100.8	0.903	0.8	87.6	2067.2	5168	1550.4	0.4	41.5	39822	4.473	2411.7	69.3	2.212	2411.7	-0.6	5857	1009	2067.2	-1127.7	130	69.3	39822	0.537	0
0.3	265.3	48.5	1694	-1534	1694	290.1	51.4	3962.1	4651.2	3.872	2.937	57.8	2411.7	4306.6	1.974	1.5	97.9	2928.5	5340.2	689.1	0.7	48.5	87054	3.949	5340.2	79.8	1.47	5340.2	0.8	5512.5	890.3	1033.6	-1068.3	210	79.8	87054	0.8544	1
-3.4	367.5	51.3	2377	-2379	2379	391.2	49.1	2584	2756.2	2.015	2.318	60.6	344.5	2756.2	0.595	0.5	95.5	2584	2928.5	172.3	0.3	51.3	26239	4.356	2756.2	82.9	1.28	2756.2	-2.6	5512.5	1068.3	1722.7	-1068.3	57	82.9	26239	0.7659	0
-4.9	121.6	41.7	849	-1046	1046	158	39.7	3962.1	4478.9	3.505	3.481	51	2411.7	4306.6	0.627	0.4	86.1	2239.5	4651.2	516.8	0	41.7	27651	4.546	4306.6	75.8	1.488	4306.6	-0.6	5684.8	1305.7	1033.6	-1483.8	85	75.8	27651	0.3102	0
0.7	196.4	45.9	1524	-1623	1623	224.9	44.1	2756.2	3100.8	2.774	2.901	55.2	1378.1	2928.5	0.661	0.4	90.6	2584	3962.1	344.5	0.1	45.9	29150	4.299	2928.5	79.4	1.432	2928.5	3.4	4651.2	296.8	2239.5	-474.8	81	79.4	29150	0.5702	0
-0.4	193.7	45.7	1833	-1890	1890	227.3	45.8	3100.8	4478.9	3.787	3.238	55.1	2239.5	4134.4	1.007	0.8	92.2	2411.7	4651.2	1378.1	0.2	45.8	44408	4.438	3962.1	77.2	1.558	3962.1	-0.7	4651.2	1127.7	1033.6	-1127.7	140	77.2	44408	0.6628	0
-1.1	278.3	48.9	1753	-1518	1753	302.5	52.1	3789.8	4651.2	3.76	2.785	58.2	1894.9	4306.6	2.113	1.7	98.6	3100.8	4995.7	861.3	0.7	48.9	93184	4.329	3962.1	79.8	1.31	3962.1	0.7	5512.5	1246.4	1033.6	-1246.4	208	79.8	93184	0.8173	1
-0.2	227.9	47.2	1781	-1758	1781	261.7	44.6	4134.4	4478.9	3.113	3.041	56.5	1722.7	4306.6	0.557	0.4	91.1	2928.5	4651.2	344.5	0.2	47.2	24564	4.283	4478.9	82.6	1.278	4478.9	0	6029.3	1127.7	2584	-712.2	69	82.6	24564	0.901	0
-0.2	164.6	44.3	1160	-1091	1160	193.8	46.3	2756.2	4651.2	3.435	2.969	53.6	2584	4478.9	1.579	1.2	92.8	2239.5	4823.4	1894.9	0.3	44.3	69634	4.108	2584	76.9	2.249	2584	0.4	6029.3	1187	1033.6	-1246.4	183	76.9	69634	0.4963	0
1.7	117.5	41.4	620	-626	626	161.1	38.7	2584	4306.6	4.047	3.144	50.7	2411.7	3445.3	0.536	0.5	85.1	2239.5	4651.2	1722.7	0.3	41.4	23638	4.389	2584	68.6	1.73	2584	-1.6	4651.2	771.6	2239.5	-771.6	83	68.6	23638	0.5081	0
1.8	209.9	46.4	1472	-1511	1511	234.8	43.8	3962.1	4478.9	3.049	2.875	55.7	2067.2	4306.6	0.543	0.3	90.2	2584	4651.2	516.8	0.1	46.4	23946	4.403	4478.9	81	1.318	4478.9	0.3	5168	771.6	1722.7	-771.6	78	81	23946	0.5722	0
-0.5	275.4	48.8	1319	-1502	1502	294.1	49.9	3789.8	4651.2	3.984	2.959	58.1	2411.7	4306.6	1.283	1.1	96.3	2928.5	5340.2	861.3	0.5	48.8	56581	4.355	4651.2	77.1	1.493	4651.2	1.6	5512.5	890.3	2239.5	-771.6	150	77.1	56581	0.8937	1
-0.4	243.7	47.7	1391	-1510	1510	263.1	50.1	3789.8	4995.7	4.144	3.1	57.1	2584	4478.9	1.707	1.3	96.5	2928.5	5512.5	1205.9	0.6	47.8	75279	4.324	4995.7	78.4	1.746	4995.7	1	5512.5	1068.3	2239.5	-1068.3	218	78.4	75279	0.8793	1
-6.6	103.6	40.3	786	-586	786	145.8	37.8	3617.6	4478.9	4.351	3.603	49.6	3617.6	4306.6	0.561	0.5	84.3	1894.9	5512.5	861.3	0.4	40.3	24741	4.559	4134.4	66.9	1.878	4134.4	-2.8	5684.8	949.6	1550.4	-1009	68	66.9	24741	0.5285	0
0.9	178.4	45	955	-1162	1162	212	43.8	2756.2	3962.1	3.869	2.952	54.3	2067.2	3789.8	0.746	0.6	90.2	2411.7	4478.9	1205.9	0.4	45	32899	4.364	2584	75.6	1.556	2584	0	4651.2	830.9	1550.4	-890.3	97	75.6	32899	0.856	0
-1.6	214.2	46.6	1624	-1574	1624	313.5	47.1	2584	2928.5	2.701	2.683	55.9	1894.9	2756.2	1.114	0.9	93.5	2584	4478.9	344.5	0.6	46.6	49128	4.595	2756.2	80.3	1.252	2756.2	1.2	5512.5	1068.3	1033.6	-1424.4	92	80.3	49128	0.6979	0
-0.8	148	43.4	804	-772	804	174.8	42	2411.7	2928.5	3.43	2.913	52.7	1722.7	2584	0.72	0.6	88.4	2067.2	3789.8	516.8	0.3	43.4	31752	4.405	2756.2	72.4	1.411	2756.2	1	5340.2	830.9	1550.4	-830.9	104	72.4	31752	0.7339	0
0.8	185.9	45.4	1257	-1259	1259	210.6	45.6	2584	2756.2	2.356	2.768	54.8	861.3	2756.2	1.059	0.8	92.1	2239.5	3100.8	172.3	0.4	45.4	46702	4.401	2756.2	79.9	1.323	2756.2	0.7	5512.5	1246.4	1033.6	-1424.4	109	79.9	46702	0.5945	0
0.5	123.7	41.8	736	-671	736	152.5	39.4	2411.7	3789.8	3.607	3.226	51.2	2239.5	2756.2	0.569	0.4	85.9	2239.5	4478.9	1378.1	0.2	41.9	25093	4.419	2411.7	72.7	1.544	2411.7	1.8	4651.2	593.5	2411.7	-652.9	78	72.7	25093	0.6582	0
-0.8	219.5	46.8	1684	-1565	1684	237.7	50.2	3617.6	4823.4	4.223	3.048	56.2	2756.2	4134.4	2.168	2	96.6	2584	5340.2	1205.9	0.5	46.8	95609	4.56	4651.2	78.4	1.545	4651.2	-0.8	5857	1127.7	1722.7	-1127.7	271	78.4	95609	0.8527	1
-0.1	135	42.6	726	-778	778	165.7	43.2	2756.2	4823.4	4.167	3.227	51.9	3273	2928.5	1.153	1	89.7	2067.2	5340.2	2067.2	0.7	42.6	50848	4.534	2756.2	72.9	1.405	2756.2	0.1	6029.3	1187	1550.4	-1068.3	172	72.9	50848	0.6348	0
2.8	152.3	43.7	696	-896	896	178.6	41.1	2584	3100.8	2.911	2.806	53	2584	2756.2	0.557	0.4	87.6	2411.7	4995.7	516.8	0.3	43.7	24564	4.408	2756.2	75.4	1.313	2756.2	-1.6	4995.7	890.3	1722.7	-890.3	75	75.4	24564	0.6094	0
-2.1	187.7	45.5	1047	-1213	1213	210.7	46	2584	3445.3	3.787	2.784	54.8	1894.9	3273	1.121	0.8	92.4	2067.2	3962.1	861.3	0.5	45.5	49436	4.524	3273	77.3	1.35	3273	0.8	4134.4	771.6	1205.9	-771.6	141	77.3	49436	0.6839	0
0	162.8	44.2	1257	-1308	1308	185.7	46.3	2928.5	3617.6	4.059	3.403	53.6	2928.5	3100.8	1.622	1.2	92.8	2067.2	4995.7	689.1	0.6	44.2	71530	3.983	3100.8	78.9	2.836	3100.8	-0.2	6029.3	1187	1033.6	-1068.3	269	78.9	71530	0.6458	0
-0.4	173.9	44.8	1158	-1238	1238	203.5	47.1	2756.2	3962.1	3.845	2.93	54.1	2928.5	3789.8	1.701	1.4	93.6	2067.2	4995.7	1205.9	0.8	44.8	75014	4.215	3789.8	78.9	1.39	3789.8	0.4	4995.7	1068.3	1205.9	-890.3	215	78.9	75014	0.5392	0
0	184.7	45.3	968	-1068	1068	209.1	44	2756.2	3100.8	3.107	2.815	54.7	1550.4	2756.2	0.731	0.6	90.4	2239.5	3789.8	344.5	0.4	45.3	32237	4.159	2756.2	77.2	1.364	2756.2	0.5	4134.4	474.8	1722.7	-652.9	79	77.2	32237	0.7262	0
0.1	246.7	47.8	1582	-1605	1605	265.8	51.4	3273	4306.6	4.028	2.826	57.2	2756.2	3962.1	2.27	1.9	97.9	2239.5	4995.7	1033.6	1.1	47.8	100107	4.167	4995.7	79.7	1.553	4995.7	0.2	5684.8	949.6	1550.4	-1009	263	79.7	100107	0.7379	0
1.5	119.3	41.5	693	-683	693	171.5	39.2	2928.5	4134.4	4.352	3.357	50.9	3100.8	3273	0.58	0.5	85.6	1894.9	4995.7	1205.9	0.2	41.6	25578	4.519	3100.8	71.8	1.479	3100.8	-0.6	5340.2	1068.3	1033.6	-1068.3	78	71.8	25578	0.385	0
-0.1	238.8	47.6	1796	-1902	1902	258.2	51.3	3445.3	3962.1	3.416	2.951	56.9	2584	3962.1	2.366	1.6	97.8	2411.7	4995.7	516.8	0.4	47.6	104341	4.404	3962.1	81.9	1.328	3962.1	0.9	5512.5	1009	1722.7	-949.6	293	81.9	104341	0.6982	0
-1.2	238	47.5	1738	-2031	2031	409.3	52.1	2928.5	4823.4	4.324	3.169	56.9	2928.5	3617.6	2.851	1.8	98.5	2411.7	5340.2	1894.9	0.8	47.6	125729	4.375	4995.7	78.2	1.713	4995.7	0.2	5512.5	1187	1033.6	-1009	371	78.2	125729	0.8218	1
-0.1	120.2	41.6	917	-709	917	149.3	44.2	2411.7	3273	4.032	3.174	51	2928.5	2756.2	1.8	1.5	90.6	1894.9	4823.4	861.3	1	41.6	79381	4.333	4823.4	74.2	1.759	4823.4	0.2	4995.7	949.6	1205.9	-890.3	251	74.2	79381	0.4677	0
0.8	161.1	44.1	882	-847	882	183.3	42.5	2584	3789.8	3.635	2.77	53.5	2067.2	2928.5	0.682	0.5	88.9	1894.9	3962.1	1205.9	0.3	44.1	30077	4.47	2584	74.8	1.474	2584	-1.5	3962.1	830.9	1205.9	-712.2	83	74.8	30077	0.6553	0
-0.6	155.5	43.8	764	-889	889	177.8	46.9	3445.3	4995.7	4.126	3.2	53.1	2756.2	4478.9	2.023	1.8	93.3	2411.7	5168	1550.4	1	43.8	89214	4.371	4651.2	74.4	1.6	4651.2	0.6	5340.2	1246.4	1550.4	-1246.4	274	74.4	89214	0.7303	1
-0.2	196.8	45.9	1243	-1194	1243	215.5	48.8	3445.3	4651.2	4.29	3.323	55.2	2756.2	4134.4	1.968	1.6	95.3	2584	5340.2	1205.9	0.6	45.9	86789	4.454	4306.6	77.4	1.884	4306.6	0.7	5512.5	1009	1205.9	-1305.7	281	77.4	86789	0.8083	1
-0.8	179.2	45.1	1035	-955	1035	206.9	44.2	2928.5	3789.8	3.554	2.954	54.4	1894.9	3617.6	0.815	0.6	90.6	2239.5	4134.4	861.3	0.2	45.1	35941	4.238	3789.8	75.3	1.562	3789.8	-0.4	4478.9	949.6	1722.7	-949.6	117	75.3	35941	0.605	0
-0.4	204.6	46.2	1113	-1253	1253	224	49.9	3100.8	3962.1	3.621	2.921	55.5	2239.5	3789.8	2.348	1.7	96.4	2584	4823.4	861.3	1	46.2	103547	4.456	3962.1	79	1.343	3962.1	0.3	5340.2	771.6	1033.6	-1068.3	285	79	103547	0.7281	0
-0.4	232	47.3	2687	-2796	2796	324.1	49.3	2411.7	3445.3	4.142	3.016	56.7	2584	2756.2	1.568	1.4	95.8	1894.9	4478.9	1033.6	0.9	47.4	69149	4.515	4134.4	76.6	2.156	4134.4	-1.1	5857	1246.4	1033.6	-1068.3	179	76.6	69149	0.5759	0
-0.2	591.9	55.4	32767	-31310	32767	680.8	59.2	3445.3	4823.4	4.179	2.932	64.7	2756.2	3962.1	2.374	1.9	105.6	2584	5340.2	1378.1	0.8	55.4	104694	4.592	4995.7	85.7	0.982	4995.7	-1.1	6029.3	1721.2	1033.6	-1602.5	269	85.7	104694	0.8301	1
2.2	233.3	47.4	3392	-3168	3392	386.2	46	2584	2928.5	3.652	3.443	56.8	4134.4	2756.2	0.726	0.5	92.6	1033.6	5168	344.5	0.4	47.5	32017	4.509	1033.6	78.8	1.358	1033.6	-0.7	5857	1543.1	1033.6	-1543.1	79	78.8	32017	0.592	0
-1.8	224.1	47	3315	-3339	3339	392.3	45.2	2239.5	4306.6	4.585	3.802	56.6	4651.2	2584	0.656	0.6	91.9	1033.6	5684.8	2067.2	0.4	47.2	28929	4.649	1550.4	72.1	1.779	1550.4	0	6029.3	1721.2	1033.6	-1483.8	99	72.1	28929	0.385	0
-0.2	619.1	55.8	4249	-3850	4249	638.4	59.7	3962.1	5168	3.936	2.88	65.2	2584	4651.2	2.447	1.7	106.2	2756.2	5340.2	1205.9	1	55.8	107913	4.476	5168	88.2	1.477	5168	-2	6029.3	1483.8	1033.6	-1721.2	292	88.2	107913	0.7141	1
-0.8	183.5	45.3	4341	-2911	4341	300.3	49.7	2239.5	2756.2	3.686	3.088	54.6	2928.5	2584	2.771	2.1	96.2	1205.9	4134.4	516.8	1.1	45.3	122201	4.57	2584	77.3	1.358	2584	0	5512.5	1424.4	1033.6	-1543.1	449	77.3	122201	0.7016	0
-1.8	290.6	49.3	9513	-13494	13494	1363.3	49.2	1033.6	1722.7	3.233	3.144	59.8	3100.8	1205.9	0.979	0.5	96.9	1033.6	4134.4	689.1	0.1	50.5	43174	4.398	1033.6	86.3	1.472	1033.6	3.2	5340.2	1483.8	1033.6	-1483.8	152	86.3	43174	0.6855	0
0	624.3	55.9	32767	-32768	32768	2526.5	61.1	1205.9	2239.5	3.73	3.004	65.7	2928.5	1550.4	3.335	0.3	108	1033.6	3962.1	1033.6	0	56.3	147073	4.576	1033.6	101.7	1.394	1033.6	-0.5	5512.5	1127.7	1033.6	-1187	397	101.7	147073	0.7372	0
-2.5	169.5	44.6	926	-894	926	217.5	42.2	2584	4134.4	3.84	3.167	53.9	2928.5	2756.2	0.578	0.4	88.7	1722.7	4651.2	1550.4	0.3	44.6	25490	4.569	2584	75.7	1.409	2584	3.3	4823.4	1187	1033.6	-1009	93	75.7	25490	0.608	0
1.4	167	44.5	1240	-1162	1240	258.7	42.9	2756.2	3962.1	4.203	3.621	53.9	3273	3445.3	0.699	0.5	89.5	1205.9	4478.9	1205.9	0.1	44.6	30826	4.511	3445.3	75.5	1.637	3445.3	-1.5	5512.5	1305.7	1033.6	-1424.4	119	75.5	30826	0.5809	0
1.3	146.6	43.3	7099	-8848	8848	808.8	42.4	1722.7	3445.3	4.635	3.921	52.9	4478.9	2411.7	0.81	0.7	89.1	1033.6	5512.5	1722.7	0.4	43.6	35721	4.586	1033.6	71.1	2.332	1033.6	-3.2	5512.5	1127.7	1033.6	-1424.4	156	71.1	35721	0.767	0
-1.5	235.7	47.4	1772	-1854	1854	263.3	45.7	2584	2756.2	2.861	3.228	56.8	1894.9	2584	0.673	0.5	92.2	2411.7	4306.6	172.3	0.1	47.5	29679	4.544	2584	82.8	1.306	2584	1.8	5512.5	1068.3	1033.6	-1187	87	82.8	29679	0.6422	0
-0.8	141.9	43	814	-909	909	194.8	42.5	2239.5	2756.2	3.502	2.952	52.4	2411.7	2584	0.879	0.8	89	1722.7	4134.4	516.8	0.4	43.1	38764	4.427	2928.5	72.4	1.654	2928.5	0.2	5168	890.3	1033.6	-890.3	115	72.4	38764	0.5941	0
-1.9	376.4	51.5	5401	-3621	5401	422.1	54.5	3273	4995.7	4.336	2.916	60.9	2928.5	3962.1	1.985	1.6	101	2411.7	5340.2	1722.7	0.8	51.5	87538	4.308	3445.3	80.4	1.603	3445.3	1.4	5684.8	1483.8	1033.6	-1305.7	224	80.4	87538	0.9942	1
2.1	173.9	44.8	3215	-3620	3620	452.1	42.6	1205.9	3789.8	4.256	3.815	54.4	3962.1	2239.5	0.595	0.4	89.3	1033.6	4995.7	2584	0.1	45.1	26239	4.446	2239.5	74.5	2.421	2239.5	-1.5	5168	1365.1	1033.6	-1305.7	109	74.5	26239	0.5561	0
6.7	378.2	51.6	17229	-14004	17229	812.9	50.1	2239.5	2756.2	3.885	2.952	61.4	3273	2584	0.719	0.4	97.1	1033.6	4306.6	516.8	0.1	52.1	31708	4.326	2411.7	91.6	1.507	2411.7	0.5	5168	830.9	1205.9	-890.3	113	91.6	31708	0.8589	0
5.4	188.2	45.5	4517	-2126	4517	365.4	42.7	1205.9	3445.3	4.288	3.865	55.1	3789.8	1894.9	0.523	0.2	89.5	1033.6	4823.4	2239.5	0.1	45.8	23064	4.552	1033.6	75.1	2.935	1033.6	-2	4478.9	1187	1033.6	-1127.7	82	75.1	23064	0.4222	0
2.3	267.3	48.5	17457	-26479	26479	2323	45.6	1378.1	2239.5	3.964	3.546	58.6	4134.4	1722.7	0.505	0.3	92.8	1033.6	5168	861.3	0	49.3	22270	4.537	2067.2	85.1	1.924	2067.2	-2.1	5684.8	1187	1033.6	-1602.5	96	85.1	22270	0.5287	0
-0.1	231.9	47.3	9060	-7106	9060	318.5	52	2411.7	3273	4.26	3.197	56.7	3789.8	2584	2.949	2.6	98.6	1205.9	4995.7	861.3	2.3	47.4	130051	4.654	1205.9	81.3	1.508	1205.9	-0.8	6029.3	1424.4	1033.6	-1543.1	478	81.3	130051	0.7116	0
-1.4	162.3	44.2	3063	-2222	3063	334	43.1	1205.9	2584	4.126	3.701	54	4306.6	1894.9	0.775	0.6	90	1033.6	5340.2	1378.1	0.2	44.7	34177	4.496	1378.1	75.9	1.673	1378.1	-4.7	5857	1602.5	1033.6	-1602.5	144	75.9	34177	0.6966	0
6.7	273.8	48.8	1501	-1700	1700	337.5	46.8	2584	3789.8	3.484	2.69	58.1	2067.2	2756.2	0.635	0.5	93.2	2411.7	4478.9	1205.9	0.3	48.8	28003	4.293	2756.2	80.4	1.35	2756.2	-0.3	4651.2	712.2	2411.7	-652.9	91	80.4	28003	0.895	0
0.9	118.5	41.5	1190	-1426	1426	243.7	39.2	3617.6	5168	4.323	3.76	50.8	3962.1	4478.9	0.592	0.5	85.7	1550.4	5512.5	1550.4	0.3	41.5	26107	4.488	5168	68.5	2.234	5168	-0.3	6029.3	1483.8	1033.6	-1424.4	100	68.5	26107	0.5686	0
-1.8	282.2	49	19847	-27548	27548	1470.2	53	1550.4	3445.3	4.519	3.578	58.8	3962.1	2411.7	2.513	2	99.9	1033.6	4995.7	1894.9	1.3	49.4	110824	4.537	1033.6	86.7	1.546	1033.6	-0.7	5684.8	1365.1	1033.6	-1602.5	416	86.7	110824	0.8245	0
-0.4	397.1	52	29834	-21496	29834	994.4	57.4	1205.9	2584	4.042	3.658	61.9	3617.6	1722.7	3.498	2.2	104.5	1033.6	4651.2	1378.1	1.3	52.6	154262	4.563	1033.6	94.7	1.453	1033.6	0.9	6029.3	1721.2	1033.6	-1602.5	633	94.7	154262	0.727	0
0.2	157.4	43.9	3405	-3608	3608	278.6	42.8	1378.1	4478.9	4.553	4.046	53.3	4478.9	2067.2	0.763	0.5	89.3	1033.6	5512.5	3100.8	0.1	44	33649	4.632	5168	75.3	2.145	5168	5	6029.3	1483.8	1033.6	-1721.2	131	75.3	33649	0.3232	0
0	291.4	49.3	12675	-21452	21452	699.1	56.1	1722.7	3445.3	4.613	3.567	58.8	4478.9	2584	4.818	3.8	102.8	1033.6	5512.5	1722.7	1.2	49.5	212474	4.642	3100.8	90.1	2.692	3100.8	0.3	6029.3	1721.2	1033.6	-1721.2	884	90.1	212474	0.8349	0
-0.3	611.8	55.7	30170	-23086	30170	833.8	56.9	1205.9	3617.6	4.218	3.803	65.6	3962.1	1894.9	1.318	0.7	103.9	1033.6	4995.7	2411.7	0.1	56.3	58124	4.63	1205.9	96.3	1.87	1205.9	0.1	6029.3	1602.5	1033.6	-1661.8	249	96.3	58124	0.6564	0
-1.4	341.7	50.7	8140	-11179	11179	640.3	50.8	1205.9	2584	3.794	4.029	60.6	3617.6	1378.1	1.033	0.6	97.9	1033.6	4651.2	1378.1	0.1	51.3	45555	4.583	1205.9	89	0.97	1205.9	-2.5	6029.3	1543.1	1033.6	-1602.5	210	89	45555	0.5393	0
0.4	246.8	47.8	9380	-9982	9982	471.3	50.4	1894.9	2756.2	4.356	3.857	57.4	3962.1	2239.5	1.785	1.5	97.1	1205.9	5168	861.3	0.5	48.1	78718	4.554	2067.2	88.5	1.317	2067.2	0.9	6029.3	1721.2	1033.6	-1543.1	341	88.5	78718	0.4943	0
1.5	493	53.9	7013	-4421	7013	540.8	56.8	2411.7	2756.2	2.473	2.583	63.2	689.1	2584	1.959	1.4	103.2	2239.5	2928.5	344.5	0.5	53.9	86392	4.472	2756.2	86.9	1.372	2756.2	0.6	6029.3	1068.3	1033.6	-1246.4	236	86.9	86392	0.7304	0
0.1	182	45.2	2292	-2535	2535	232.5	43.4	2584	3789.8	3.905	3	54.5	2584	2756.2	0.665	0.6	89.9	2067.2	4651.2	1205.9	0.4	45.2	29326	4.546	4306.6	76	1.305	4306.6	1	4823.4	890.3	1033.6	-1068.3	104	76	29326	0.5721	0
3.4	516.3	54.3	32767	-32768	32768	956.2	56.3	2239.5	4823.4	4.379	3.376	64	4478.9	2928.5	1.59	0.3	103.1	1378.1	5857	2584	0	54.7	70119	4.548	2239.5	97.1	2.002	2239.5	-1.5	6029.3	1602.5	1033.6	-1483.8	195	97.1	70119	0.8029	1
4.5	151.7	43.6	9682	-11584	11584	900.1	42.4	1378.1	3100.8	4.182	3.243	53	3273	2411.7	0.761	0.5	89	1205.9	4478.9	1722.7	0.2	43.7	33560	4.492	1378.1	81	1.316	1378.1	3	5168	1187	1033.6	-1305.7	94	81	33560	0.4656	0
0	1082.8	60.7	32767	-32768	32768	2739.3	60.3	1378.1	2928.5	4.328	3.535	70	4306.6	2239.5	0.92	0	106.8	1033.6	5340.2	1550.4	0	60.7	40572	4.609	2411.7	99.5	1.33	2411.7	-2.1	5684.8	1543.1	1033.6	-1483.8	143	99.5	40572	0.7918	0
1.1	86.3	38.7	2182	-2076	2182	454.6	38.8	1550.4	3100.8	4.503	3.982	48.2	4134.4	2411.7	1.007	0.9	85.3	1033.6	5168	1550.4	0.5	38.9	44408	4.623	1205.9	71.3	1.887	1205.9	0.5	6029.3	1187	1033.6	-1483.8	203	71.3	44408	0.3718	0
0	237.5	47.5	8923	-5669	8923	480.4	48	1205.9	1550.4	3.269	3.92	57.7	3273	1378.1	1.13	0.9	95.4	1033.6	4306.6	344.5	0.6	48.4	49833	4.725	1378.1	88	1.895	1378.1	-2.6	6029.3	1721.2	1033.6	-1661.8	222	88	49833	0.3368	0
0	91.8	39.3	976	-672	976	129.8	40.7	3273	4651.2	4.493	3.693	48.6	3617.6	3962.1	1.39	1.1	87.2	1894.9	5512.5	1378.1	0.6	39.3	61299	4.61	3962.1	67.7	1.806	3962.1	-1.5	6029.3	1246.4	1033.6	-1365.1	222	67.7	61299	0.4551	1
-1.5	85.8	38.7	4952	-3482	4952	345.4	36.2	1378.1	3273	4.438	3.876	48.3	4306.6	2411.7	0.56	0.5	82.9	1033.6	5340.2	1894.9	0.4	39	24696	4.559	1205.9	71.9	2.063	1205.9	3.7	6029.3	1483.8	1033.6	-1661.8	104	71.9	24696	0.399	0
0.1	439.6	52.9	3534	-4177	4177	505.4	55.4	3789.8	5168	3.89	2.557	62.2	2411.7	4306.6	1.808	1.4	101.9	2928.5	5340.2	1378.1	0.7	52.9	79732	4.338	5168	83.7	1.427	5168	1.3	5340.2	1424.4	1033.6	-1365.1	134	83.7	79732	0.9583	1
-1.3	142.3	43.1	6378	-7177	7177	460	43.4	1378.1	2756.2	4.297	3.586	52.6	3617.6	2067.2	1.086	0.8	90.1	1033.6	4651.2	1378.1	0.2	43.3	47893	4.495	1205.9	80.8	1.575	1205.9	0.5	5857	1661.8	1033.6	-1246.4	187	80.8	47893	0.3957	0
0.2	319.9	50.1	1727	-1719	1727	353.4	53.4	3273	4651.2	4.14	2.984	59.4	2584	3962.1	2.148	1.4	99.9	2756.2	5340.2	1378.1	0.6	50.1	94727	4.274	3962.1	80.6	1.568	3962.1	-1.9	5512.5	1187	1033.6	-1424.4	226	80.6	94727	0.8527	1
-1.7	105.4	40.5	648	-585	648	142.6	38.4	3100.8	4478.9	3.635	3.239	49.8	2756.2	4306.6	0.63	0.6	84.9	2067.2	4823.4	1378.1	0.1	40.5	27783	4.649	4478.9	70	1.436	4478.9	-0.5	6029.3	1009	1033.6	-1009	101	70	27783	0.3272	0
-2.2	810.9	58.2	26231	-32768	32768	1008.1	55.3	2067.2	3962.1	4.211	3.472	67.4	3617.6	2756.2	0.511	0	101.6	1205.9	4823.4	1894.9	0	58.1	22535	4.511	2756.2	95.9	1.832	2756.2	-0.3	4651.2	1187	1033.6	-1187	83	95.9	22535	0.5	0
-0.4	244	47.7	10115	-21831	21831	536.3	51.9	1894.9	4134.4	4.686	3.868	56.8	4134.4	2584	2.627	2.2	98.2	1033.6	5168	2239.5	1.5	47.5	115850	4.585	2067.2	87	1.444	2067.2	0.2	6029.3	1721.2	1033.6	-1721.2	459	87	115850	0.705	0
-2.6	88.8	39	1220	-1325	1325	279.5	36.7	1894.9	2928.5	4.294	3.539	48.5	3445.3	2411.7	0.587	0.5	83.3	1205.9	4651.2	1033.6	0.3	39.2	25887	4.615	2067.2	68.9	1.708	2067.2	3	5340.2	1246.4	1033.6	-1127.7	84	68.9	25887	0.401	0
-3.2	154.4	43.8	21167	-23732	23732	2178.1	41.9	1722.7	2584	4.154	3.89	53.3	3617.6	1894.9	0.656	0.4	88.6	1033.6	4651.2	861.3	0.1	43.9	28930	4.643	1722.7	83.6	2.38	1722.7	-3.4	6029.3	1661.8	1033.6	-1602.5	131	83.6	28930	0.4336	0
-3	207.6	46.3	6684	-5320	6684	524.1	50.2	2756.2	4995.7	4.156	3.399	55.6	3789.8	4823.4	2.455	1.6	96.6	1378.1	5168	2239.5	0.7	46.3	108266	4.48	2067.2	81.5	1.867	2067.2	0.6	5684.8	1424.4	1033.6	-1483.8	353	81.5	108266	0.7967	1
1	289.7	49.2	3943	-3244	3943	527.7	52.5	3100.8	4651.2	4.511	2.999	58.6	3789.8	3962.1	2.113	1.6	99	1550.4	5340.2	1550.4	0.8	49.3	93184	4.424	1205.9	78.9	1.717	1205.9	-1.9	5340.2	1424.4	1033.6	-1424.4	238	78.9	93184	0.9135	1
-1.2	87	38.8	1625	-2170	2170	429.3	36.5	1378.1	3617.6	4.612	4.005	48.5	4651.2	2239.5	0.592	0.5	83.3	1033.6	5684.8	2239.5	0.3	39.2	26107	4.585	1033.6	65.7	2.467	1033.6	-1.5	5857	1543.1	1033.6	-1661.8	115	65.7	26107	0.3971	0
14.7	387.6	51.8	25542	-27059	27059	1169	51.5	1033.6	2239.5	3.239	3.662	62.1	3273	1205.9	0.938	0.9	99	1033.6	4306.6	1205.9	0.5	52.8	41366	4.583	1033.6	94.6	1.167	1033.6	1.3	5684.8	1187	1033.6	-1543.1	162	94.6	41366	0.7337	0
-6	282.6	49	13083	-26024	26024	1058.3	51.5	1550.4	3273	4.555	3.929	58.8	3962.1	2411.7	1.764	1.4	98.4	1033.6	4995.7	1722.7	0.8	49.5	77793	4.668	3100.8	87	2.716	3100.8	-0.4	6029.3	1424.4	1033.6	-1721.2	353	87	77793	0.6135	0
4.1	1423.9	63.1	32767	-32768	32768	2713.7	66.2	1205.9	2756.2	4.282	3.548	72.7	3789.8	2067.2	2.067	0.7	112.9	1033.6	4823.4	1550.4	0.5	63.3	91154	4.636	1033.6	100.9	1.169	1033.6	0.2	6029.3	1721.2	1033.6	-1661.8	370	100.9	91154	0.7163	0
-3.1	1067.2	60.6	31024	-24975	31024	2102.5	59.2	2584	4651.2	4.794	3.997	70.1	4823.4	3445.3	0.732	0.3	105.9	1033.6	5857	2067.2	0.3	60.8	32282	4.628	3962.1	91.9	0.771	3962.1	1.7	6029.3	1543.1	1033.6	-1424.4	148	91.9	32282	0.6032	0
-5.6	173.2	44.8	1497	-1880	1880	408.2	45.3	2584	3273	3.834	3.244	54.1	2584	2756.2	1.123	0.9	91.8	2067.2	4651.2	689.1	0.6	44.8	49524	4.47	2928.5	77.3	1.477	2928.5	2.8	5340.2	949.6	1550.4	-1127.7	150	77.3	49524	0.6899	0
7.6	131.8	42.4	2694	-2333	2694	778.7	41.1	3273	4134.4	4.225	3.319	51.7	3445.3	3617.6	0.735	0.6	87.5	2239.5	5684.8	861.3	0.3	42.4	32413	4.5	3617.6	71.6	1.654	3617.6	0.2	6029.3	1305.7	1550.4	-712.2	91	71.6	32413	0.4585	0
9.9	162.8	44.2	1816	-1834	1834	605.7	43.7	2756.2	3445.3	3.347	2.699	53.5	1550.4	3100.8	0.885	0.8	90.2	2239.5	3789.8	689.1	0.4	44.2	39028	4.155	2756.2	73.1	1.433	2756.2	0.6	3789.8	593.5	1894.9	-534.2	113	73.1	39028	0.6787	0
-20.9	262.2	48.4	1864	-2177	2177	594.1	47.5	3100.8	5168	3.591	2.737	57.7	2584	3445.3	0.81	0.6	93.9	2756.2	5340.2	2067.2	0.5	48.4	35721	4.388	3273	79.4	1.379	3273	-1.3	5512.5	890.3	1033.6	-890.3	115	79.4	35721	0.7563	0
-13.7	184.9	45.3	2379	-2016	2379	643.5	45.4	2756.2	3445.3	3.096	2.696	54.6	1033.6	3100.8	1.007	0.8	91.8	2584	3617.6	689.1	0.4	45.3	44409	4.377	3273	81.1	1.351	3273	0	3962.1	712.2	1205.9	-534.2	127	81.1	44409	0.5937	0
5.5	94.6	39.5	1930	-1445	1930	403	39.7	2756.2	4823.4	4.594	3.652	48.9	3962.1	3962.1	1.039	0.9	86.2	1722.7	5684.8	2067.2	0.5	39.6	45820	4.488	2239.5	67	1.881	2239.5	1	6029.3	1009	1205.9	-1305.7	154	67	45820	0.4637	0
9.6	95.2	39.6	1750	-1480	1750	550.5	38.8	3273	4306.6	4.208	3.669	48.9	3789.8	3617.6	0.828	0.7	85.2	1894.9	5684.8	1033.6	0.4	39.6	36515	4.465	3445.3	67.9	1.681	3445.3	-1.3	6029.3	1187	1205.9	-1009	140	67.9	36515	0.5263	0
-5	78.8	37.9	1935	-1770	1935	409.4	37.8	1378.1	3962.1	4.643	4.302	47.8	4478.9	2239.5	0.981	0.8	84.8	1033.6	5512.5	2584	0.3	38.5	43262	4.907	4995.7	65.4	2.526	4995.7	3.5	5684.8	1958.6	0	-1958.6	200	65.4	43262	0.426	0
6	96	39.6	1540	-1979	1979	550.7	39.4	2756.2	5168	4.522	3.739	49	3962.1	4306.6	0.955	0.8	86	1894.9	5857	2411.7	0.3	39.7	42116	4.619	5168	65.5	1.89	5168	-0.4	6029.3	1602.5	1033.6	-1661.8	170	65.5	42116	0.6565	0
4.2	113.7	41.1	1483	-1836	1836	420	43.8	2239.5	2928.5	3.762	3.15	50.5	2411.7	2584	1.863	1.5	90.3	1894.9	4306.6	689.1	0.7	41.1	82158	4.52	2756.2	73.8	1.943	2756.2	-0.1	5340.2	890.3	1033.6	-949.6	241	73.8	82158	0.6449	0
-2.1	163.9	44.3	1356	-1489	1489	417.2	42.3	4995.7	5512.5	3.361	3.172	53.6	3100.8	5340.2	0.635	0.3	88.8	2584	5684.8	516.8	0.1	44.3	28003	4.558	5340.2	74.6	1.584	5340.2	1.1	6029.3	1068.3	1033.6	-1187	81	74.6	28003	0.5616	0
5.2	86.1	38.7	1608	-1792	1792	462	37.2	2411.7	3100.8	3.965	3.428	48	3445.3	2756.2	0.714	0.6	83.7	1722.7	5168	689.1	0.3	38.7	31487	4.489	2584	66.9	1.785	2584	-3.6	5168	1127.7	1033.6	-1187	115	66.9	31487	0.4187	0
21.5	90.8	39.2	1357	-1599	1599	458	36.9	2067.2	4306.6	4.434	3.562	48.5	3617.6	3273	0.593	0.5	83.4	1722.7	5340.2	2239.5	0.3	39.2	26152	4.512	1894.9	65.9	1.901	1894.9	-5.3	5684.8	890.3	1722.7	-890.3	68	65.9	26152	0.5245	0
0.7	112.8	41	1783	-2019	2019	448	42.2	2411.7	3100.8	3.776	3.336	50.4	2411.7	2584	1.309	1	88.7	2067.2	4478.9	689.1	0.7	41.1	57727	4.512	2584	72.5	1.501	2584	0.3	5512.5	1127.7	1033.6	-1068.3	198	72.5	57727	0.4967	0
-0.9	121.8	41.7	2128	-2240	2240	499.1	46.2	2239.5	2928.5	3.836	3.116	51	2584	2584	2.786	2.3	92.6	1722.7	4306.6	689.1	1.1	41.7	122862	4.412	2584	71.1	1.425	2584	0.4	5512.5	1068.3	1205.9	-1068.3	356	71.1	122862	0.6521	0
-6.7	91.3	39.2	1582	-1536	1582	514.6	42.5	2411.7	3273	3.951	3.335	48.6	3273	2756.2	2.139	1.8	89	1894.9	5168	861.3	0.8	39.3	94330	4.468	2584	71.7	2.112	2584	0.4	5340.2	1246.4	1033.6	-1246.4	307	71.7	94330	0.4437	0
-3.4	115.5	41.2	1392	-1504	1504	438.1	39	2239.5	2584	3.479	2.953	50.6	2928.5	2411.7	0.592	0.5	85.4	1894.9	4823.4	344.5	0.3	41.3	26107	4.54	2584	73.5	1.388	2584	0.6	5168	949.6	1550.4	-949.6	60	73.5	26107	0.6275	0
-1.3	92.9	39.4	1386	-1876	1876	514.8	38.7	2411.7	2928.5	3.638	3.186	48.7	2756.2	2584	0.854	0.8	85.2	1722.7	4478.9	516.8	0.3	39.4	37661	4.484	2584	69.7	1.546	2584	2.6	4651.2	830.9	1033.6	-712.2	118	69.7	37661	0.432	0
-6.2	98.2	39.8	1515	-1851	1851	541.8	41.3	2411.7	2928.5	3.769	3.249	49.2	2756.2	2756.2	1.414	1.2	87.8	1894.9	4651.2	516.8	0.7	39.9	62358	4.403	2756.2	70.7	1.522	2756.2	0.9	5340.2	1009	1205.9	-1009	233	70.7	62358	0.5688	0
1.2	98.2	39.8	1629	-1611	1629	536.2	39.1	2756.2	3962.1	4.315	3.311	49.2	3445.3	3100.8	0.836	0.7	85.6	1722.7	5168	1205.9	0.4	39.9	36868	4.565	2756.2	67.3	1.817	2756.2	0.8	5340.2	1187	1033.6	-1246.4	112	67.3	36868	0.5556	0
-3.3	96.7	39.7	3161	-2289	3161	872.1	41.8	2239.5	2756.2	3.629	3.071	49	2756.2	2584	1.617	1.5	88.2	1722.7	4478.9	516.8	0.7	39.7	71309	4.004	2584	71.4	1.734	2584	0.6	5857	1483.8	1033.6	-1483.8	179	71.4	71309	0.377	0
4.7	435.3	52.8	3265	-3152	3265	766.2	55.8	4134.4	5512.5	3.476	2.77	62.1	2411.7	5340.2	2.028	1.4	102.3	3273	5684.8	1378.1	0.8	52.8	89434	4.444	5512.5	84.8	1.454	5512.5	0.4	5684.8	1009	2067.2	-1068.3	183	84.8	89434	0.8913	1
9	114.7	41.2	1818	-2188	2188	597.7	40.6	2584	3100.8	3.464	3.45	50.5	2928.5	2756.2	0.874	0.7	87.1	2239.5	5168	516.8	0.4	41.2	38544	4.449	2756.2	73.3	1.42	2756.2	1.2	5512.5	1127.7	1722.7	-1068.3	130	73.3	38544	0.3987	0
6.6	97.6	39.8	2344	-1468	2344	501.5	41.9	2239.5	2928.5	3.944	3.217	49.1	2756.2	2756.2	1.628	1.5	88.3	1722.7	4478.9	689.1	0.8	39.8	71795	4.162	2756.2	69.1	2.073	2756.2	-0.4	4823.4	890.3	1033.6	-830.9	232	69.1	71795	0.5294	0
2.4	105.2	40.4	2014	-1915	2014	539.2	44.4	2239.5	3100.8	4.109	3.456	49.8	3100.8	2756.2	2.493	2.2	90.9	1894.9	4995.7	861.3	1.1	40.5	109941	4.46	2756.2	72.9	1.719	2756.2	-0.1	5684.8	1365.1	1205.9	-1365.1	380	72.9	109941	0.5972	0
9.7	104.9	40.4	2554	-2178	2554	597.2	39.9	2756.2	4478.9	3.785	3.018	49.7	2928.5	3100.8	0.879	0.8	86.3	2411.7	5340.2	1722.7	0.5	40.4	38764	4.551	3273	69.9	1.518	3273	-2	5168	771.6	1378.1	-771.6	118	69.9	38764	0.5281	0
-5.4	243.3	47.7	3169	-3169	3169	694.4	49.9	4823.4	5512.5	3.769	3.144	57	2411.7	5168	1.651	1.1	96.3	3445.3	5857	689.1	0.4	47.7	72810	4.395	5684.8	79.7	1.623	5684.8	0.9	6029.3	1543.1	1033.6	-1068.3	198	79.7	72810	0.8137	1
-4.6	121.5	41.7	2559	-2001	2559	585.1	44.3	3445.3	5168	4.479	3.664	51	3100.8	4306.6	1.82	1.5	90.8	2584	5684.8	1722.7	0.7	41.7	80262	4.442	5512.5	73	2.703	5512.5	1.2	6029.3	1365.1	1378.1	-1009	325	73	80262	0.7544	1
-2.1	108.4	40.7	2376	-2215	2376	604.4	44.9	2411.7	3100.8	4.087	3.407	50	3445.3	2756.2	2.603	2.4	91.3	1722.7	5168	689.1	1.1	40.7	114792	4.422	2756.2	74.9	1.375	2756.2	0	6029.3	1543.1	1033.6	-1543.1	355	74.9	114792	0.6622	0
-1.5	74.7	37.5	2124	-1845	2124	597.2	34.9	3273	4651.2	4.484	3.724	46.8	3962.1	3962.1	0.548	0.5	81.3	1722.7	5684.8	1378.1	0.3	37.5	24166	4.468	4823.4	64.3	2.27	4823.4	1.6	6029.3	1127.7	1033.6	-1068.3	84	64.3	24166	0.4286	0
-8.2	97.8	39.8	2165	-2610	2610	585.5	40.5	2239.5	2928.5	3.791	3.283	49.2	2756.2	2584	1.164	1	87	1894.9	4651.2	689.1	0.6	39.8	51333	4.488	2411.7	69	1.546	2411.7	-0.3	5168	712.2	1550.4	-830.9	143	69	51333	0.586	0
4.4	148.3	43.4	2834	-1627	2834	620.5	42.6	2584	4306.6	4.233	3.32	52.8	3617.6	2928.5	0.827	0.7	89.1	1722.7	5340.2	1722.7	0.3	43.5	36470	4.506	4995.7	74.6	1.567	4995.7	-0.8	6029.3	1068.3	1205.9	-949.6	111	74.6	36470	0.5614	0
10.5	113.7	41.1	2518	-2441	2518	780.7	38.3	3100.8	5340.2	4.196	3.459	50.5	3273	4823.4	0.525	0.4	84.8	2239.5	5512.5	2239.5	0.1	41.1	23153	4.474	5168	69.3	2.01	5168	-0.3	6029.3	1009	1033.6	-1602.5	75	69.3	23153	0.4972	0
0.6	137.5	42.8	2360	-2212	2360	705.9	43.7	2584	4995.7	4.355	3.177	52.1	3789.8	3962.1	1.251	1	90.2	2067.2	5857	2411.7	0.6	42.8	55169	4.62	5512.5	76	1.372	5512.5	0	6029.3	1246.4	1033.6	-1246.4	208	76	55169	0.5429	0
9.2	109.2	40.8	3219	-2409	3219	833.4	39.4	2411.7	2756.2	3.289	3.242	50.1	2067.2	2584	0.726	0.6	85.8	1894.9	3962.1	344.5	0.5	40.8	32017	4.561	2584	72.8	1.419	2584	-0.5	5684.8	1009	1033.6	-1068.3	110	72.8	32017	0.452	0
-12.2	203.9	46.2	2197	-1681	2197	521.7	43.7	3962.1	5512.5	4.05	3.17	55.5	3445.3	4995.7	0.569	0.4	90.2	2239.5	5684.8	1550.4	0.1	46.2	25093	4.412	5512.5	78.6	1.402	5512.5	-0.6	6029.3	1483.8	1378.1	-1009	75	78.6	25093	0.6531	0
-3.1	356.5	51	3093	-3082	3093	674.8	55.3	4306.6	5340.2	3.929	3.045	60.3	2928.5	4995.7	2.662	1.9	101.7	2584	5512.5	1033.6	0.8	51	117395	4.291	5168	81.4	1.698	5168	1.1	5684.8	1246.4	1550.4	-1305.7	392	81.4	117395	0.9019	1
1.4	180.8	45.1	2201	-2398	2398	641.4	47.6	2928.5	5168	4.325	3.211	54.5	3100.8	3962.1	1.78	1.6	94.1	2411.7	5512.5	2239.5	0.6	45.1	78498	4.187	5340.2	72	2.179	5340.2	0.8	5857	1068.3	1722.7	-1246.4	240	72	78498	0.8842	1
-9.1	96.5	39.7	1491	-1440	1491	450.4	37.8	2928.5	4823.4	4.32	3.461	49	3100.8	3445.3	0.642	0.5	84.3	2411.7	5512.5	1894.9	0.2	39.7	28313	4.419	2928.5	67	1.686	2928.5	-3.5	5857	890.3	1722.7	-890.3	110	67	28313	0.4661	0
0.6	149.9	43.5	1867	-1714	1867	440.4	46.8	2928.5	4651.2	4.344	3.37	52.8	2928.5	3962.1	2.11	1.7	93.2	2584	5512.5	1722.7	0.8	43.5	93051	4.498	2756.2	75.9	1.46	2756.2	0	5857	1127.7	1033.6	-1187	334	75.9	93051	0.74	1
6.5	127.6	42.1	1998	-1455	1998	561.2	40.4	2239.5	2756.2	3.461	2.904	51.4	2411.7	2584	0.676	0.5	86.8	1722.7	4134.4	516.8	0.2	42.1	29812	4.532	2584	73.9	1.363	2584	1.5	4306.6	652.9	1550.4	-712.2	84	73.9	29812	0.721	0
-0.7	105.2	40.4	2204	-2228	2228	523	38.2	2411.7	2756.2	3.256	3.411	49.8	2239.5	2584	0.595	0.5	84.7	2239.5	4478.9	344.5	0.1	40.5	26240	4.587	2584	73.5	1.473	2584	-0.3	5340.2	1365.1	1033.6	-1365.1	90	73.5	26240	0.3415	0
-2.8	108.8	40.7	1426	-1350	1426	463.5	39.4	2411.7	3100.8	4.034	3.34	50	2928.5	2584	0.728	0.6	85.8	1550.4	4478.9	689.1	0.4	40.7	32104	4.436	3100.8	70.7	1.537	3100.8	4.1	4823.4	1127.7	1378.1	-1187	104	70.7	32104	0.4303	0
-3.4	126.4	42	2072	-1899	2072	448.7	43	3617.6	4995.7	4.396	3.491	51.3	3100.8	4306.6	1.26	1.1	89.5	2411.7	5512.5	1378.1	0.6	42	55566	4.538	5340.2	68.7	1.951	5340.2	1.4	5857	1187	2411.7	-1009	209	68.7	55566	0.6774	1
-6	71.1	37	2045	-1720	2045	462.2	38	2756.2	4306.6	4.311	3.591	46.4	3617.6	3273	1.259	1.1	84.5	1722.7	5340.2	1550.4	0.6	37.1	55522	4.608	4995.7	65.7	1.837	4995.7	0.6	6029.3	1424.4	1205.9	-1068.3	216	65.7	55522	0.4355	0
31.2	95.3	39.6	1692	-1324	1692	444.1	37.2	2411.7	3273	3.502	2.961	48.9	2584	3100.8	0.577	0.5	83.6	2239.5	4823.4	861.3	0.2	39.6	25446	4.412	2411.7	68.6	1.672	2411.7	-1.5	4995.7	771.6	2411.7	-712.2	57	68.6	25446	0.5779	0
-4	96.8	39.7	1427	-1342	1427	530.6	38	2584	4306.6	3.69	3.218	49.1	2584	2928.5	0.679	0.6	84.5	2067.2	4651.2	1722.7	0.2	39.7	29944	4.445	2584	68.8	2.064	2584	-0.8	4478.9	712.2	1205.9	-1068.3	64	68.8	29944	0.6325	0
-13.1	115.8	41.3	2093	-1821	2093	620.6	39.7	2756.2	4823.4	3.791	3.143	50.6	3273	3273	0.703	0.6	86.2	2239.5	5512.5	2067.2	0.3	41.3	31002	4.547	2411.7	67.7	1.672	2411.7	-4.2	5857	1068.3	1033.6	-1068.3	68	67.7	31002	0.7397	0
11.5	89.2	39	1980	-2423	2423	748.5	36.4	2756.2	4651.2	3.922	3.273	48.3	2928.5	3273	0.551	0.5	82.9	2067.2	4995.7	1894.9	0.3	39	24299	4.514	2756.2	67.7	1.494	2756.2	-3.8	4995.7	593.5	1033.6	-712.2	70	67.7	24299	0.5211	0
0.3	94.1	39.5	1870	-2044	2044	708.7	37	2584	3273	3.742	3.312	48.8	2584	2756.2	0.571	0.5	83.5	2067.2	4651.2	689.1	0.3	39.5	25181	4.426	2584	66.6	1.818	2584	2.1	4651.2	593.5	2411.7	-712.2	87	66.6	25181	0.6548	0
12.4	76.3	37.7	1555	-1648	1648	539	36.6	2067.2	4651.2	4.382	3.566	47	3445.3	3273	0.787	0.7	83.1	1722.7	5168	2584	0.5	37.7	34707	4.534	2239.5	64.6	1.854	2239.5	1.3	4995.7	1009	1033.6	-1068.3	130	64.6	34707	0.4797	0
3.5	179	45.1	1943	-1795	1943	511.9	48.9	3962.1	5512.5	4.058	3.197	54.4	2928.5	4823.4	2.403	2	95.3	2756.2	5684.8	1550.4	0.8	45.1	105972	4.234	5512.5	74.7	1.861	5512.5	0.5	6029.3	1246.4	1722.7	-1127.7	306	74.7	105972	0.8261	1
2.8	129.7	42.3	2497	-1650	2497	532.1	41.7	3789.8	5340.2	4.338	3.46	51.6	3273	4651.2	0.879	0.7	88.2	2584	5857	1550.4	0.1	42.3	38764	4.495	5512.5	76.2	1.506	5512.5	-0.8	6029.3	890.3	1033.6	-1009	117	76.2	38764	0.5545	0
0.4	79.6	38	1567	-1318	1567	416.2	39.2	2584	4134.4	4.482	3.693	47.3	3273	3273	1.315	1.1	85.7	1722.7	4995.7	1550.4	0.5	38	57991	4.561	2584	65.1	1.996	2584	0.8	5512.5	1127.7	1550.4	-1127.7	218	65.1	57991	0.3753	0
0.7	150.9	43.6	1662	-1448	1662	436	46.3	3273	4651.2	3.986	3.108	52.9	2584	3445.3	1.89	1.6	92.8	2756.2	5340.2	1378.1	1	43.6	83349	4.338	2928.5	74.8	1.394	2928.5	-0.3	5512.5	1246.4	1033.6	-1424.4	231	74.8	83349	0.8065	1
-2.4	118.2	41.4	1254	-1539	1539	428	43.4	3617.6	4306.6	4.059	3.447	50.8	3100.8	3962.1	1.565	1.2	89.9	2411.7	5512.5	689.1	0.5	41.5	69016	4.336	3789.8	71.8	1.953	3789.8	-1	5684.8	1365.1	1378.1	-1424.4	240	71.8	69016	0.5714	1
6.6	100.6	40	946	-929	946	305.8	37.1	2756.2	4134.4	4.049	3.491	49.4	2756.2	3273	0.508	0.4	83.6	2239.5	4995.7	1378.1	0.2	40.1	22403	4.344	2584	66	1.971	2584	1.7	4995.7	771.6	2411.7	-771.6	79	66	22403	0.44	0
-2.2	462.1	53.3	3622	-2902	3622	643.7	57.7	4306.6	5340.2	3.86	2.81	62.6	2584	4995.7	2.732	2.1	104.1	2928.5	5512.5	1033.6	0.8	53.3	120481	4.278	5168	85.9	1.36	5168	0.2	6029.3	1246.4	1033.6	-1009	326	85.9	120481	0.8268	1
6.2	122.7	41.8	1562	-1870	1870	402	41.1	3617.6	4823.4	4.362	3.627	51.1	3617.6	4306.6	0.853	0.7	87.6	1894.9	5512.5	1205.9	0.2	41.8	37617	4.614	4651.2	70.7	2.041	4651.2	2.2	5684.8	1009	1894.9	-1068.3	148	70.7	37617	0.7041	0
-5.4	136.7	42.7	2122	-1938	2122	695.2	40.3	2584	2756.2	2.658	2.777	52	1205.9	2756.2	0.578	0.4	86.8	2411.7	3617.6	172.3	0.1	42.7	25489	4.259	2756.2	72.3	1.481	2756.2	-2.1	4134.4	296.8	2584	-474.8	85	72.3	25489	0.7387	0
0.1	199.2	46	2542	-1812	2542	322.8	47.6	4306.6	5340.2	4.238	3.447	55.3	3445.3	4651.2	1.465	0.8	94.1	2584	6029.3	1033.6	0.2	46	64606	4.585	4995.7	80.1	0.383	4995.7	1.8	6029.3	1365.1	1033.6	-1424.4	258	80.1	64606	0.6911	0
-1.1	141.9	43	1399	-1587	1587	394.8	44.7	2584	3100.8	3.489	2.906	52.3	2584	2928.5	1.454	1.2	91.1	2411.7	4995.7	516.8	0.5	43	64121	4.395	2756.2	73	1.354	2756.2	-1.3	5684.8	1127.7	1205.9	-1246.4	221	73	64121	0.7525	0
-0.6	177.3	45	1348	-1424	1424	208	45.1	2584	2928.5	3.334	3.077	54.3	1722.7	2756.2	1.019	0.8	91.5	2067.2	3789.8	344.5	0.2	45	44938	4.402	2928.5	80.4	1.445	2928.5	2.5	4651.2	712.2	1033.6	-534.2	158	80.4	44938	0.3704	0
-0.2	144	43.2	1036	-948	1036	179.9	41.4	2584	4478.9	4.436	3.588	52.5	3445.3	3617.6	0.662	0.6	87.9	2067.2	5512.5	1894.9	0.3	43.2	29194	4.447	4651.2	71.6	2.365	4651.2	-3.9	5684.8	1187	1378.1	-1068.3	94	71.6	29194	0.4079	0
0.5	164.3	44.3	1624	-1178	1624	214.4	48	2584	4306.6	4.297	3.573	53.7	3273	3273	2.313	1.9	94.4	2239.5	5512.5	1722.7	0.6	44.3	102003	4.418	2756.2	80.1	2.372	2756.2	0.7	5684.8	1187	1033.6	-1068.3	360	80.1	102003	0.4831	1
0.6	219.6	46.8	1388	-1816	1816	243.9	48	2584	3100.8	3.388	3.225	56.1	2584	2756.2	1.323	1	94.5	2411.7	4995.7	516.8	0.4	46.8	58344	4.407	2756.2	80	1.32	2756.2	0.4	5684.8	1187	1378.1	-1187	187	80	58344	0.5263	1
-0.2	155.4	43.8	839	-933	933	186.7	43.2	2411.7	3273	3.664	3.049	53.2	2756.2	2756.2	0.871	0.8	89.7	2067.2	4823.4	861.3	0.2	43.9	38411	4.349	2584	72.5	1.749	2584	-0.6	4823.4	771.6	1722.7	-890.3	112	72.5	38411	0.5067	0
-0.6	114.2	41.2	1055	-1189	1189	249.9	42.3	3617.6	4478.9	4.29	3.525	50.5	3617.6	4134.4	1.303	1.1	88.8	1894.9	5512.5	861.3	0.6	41.2	57463	4.594	4134.4	69.8	1.818	4134.4	-1.9	5684.8	1483.8	1033.6	-1543.1	193	69.8	57463	0.4655	1
-1.7	190	45.6	2107	-1693	2107	320.5	50.4	2756.2	3962.1	3.964	3.544	54.9	2928.5	2928.5	3.042	2.4	96.8	2411.7	5340.2	1205.9	0.2	45.6	134152	4.425	2928.5	82.8	2.756	2928.5	0.4	5857	1543.1	1033.6	-1543.1	492	82.8	134152	0.7844	1
-4.7	262.8	48.4	1952	-2112	2112	410	50.5	2756.2	3962.1	3.881	3.172	57.8	2411.7	2928.5	1.611	1.2	97	2411.7	4823.4	1205.9	0.5	48.4	71045	4.622	2928.5	83.1	1.545	2928.5	2	5684.8	1187	1378.1	-1187	223	83.1	71045	0.7369	1
1.7	131.6	42.4	1154	-1279	1279	347.6	42.2	3617.6	4651.2	4.151	3.247	51.7	2756.2	3962.1	0.949	0.8	88.6	2928.5	5684.8	1033.6	0.3	42.4	41851	4.515	3789.8	72.4	1.461	3789.8	-1.5	5684.8	1365.1	1033.6	-1009	133	72.4	41851	0.4128	1
3.7	126.2	42	1065	-1152	1152	302.6	40.6	2584	2928.5	3.283	3.242	51.4	2239.5	2756.2	0.72	0.5	87.1	2411.7	4651.2	344.5	0.3	42	31752	4.484	2584	72.7	1.505	2584	-2.2	5857	949.6	2411.7	-1009	111	72.7	31752	0.4718	1
4.4	128.9	42.2	1508	-1915	1915	384.5	43.9	2239.5	2928.5	3.88	3.644	51.6	3617.6	2584	1.465	1.3	90.4	1205.9	4823.4	689.1	0.5	42.3	64607	4.907	2411.7	72.4	1.501	2411.7	1.2	5684.8	1899.2	0	-1483.8	255	72.4	64607	0.501	0
6.3	89.7	39.1	1104	-1224	1224	286.9	38	2411.7	2928.5	3.548	3.24	48.4	2584	2756.2	0.793	0.7	84.5	1894.9	4478.9	516.8	0.4	39.1	34972	4.392	2928.5	69.7	1.765	2928.5	0	4478.9	652.9	1033.6	-652.9	138	69.7	34972	0.4322	0
1.3	98	39.8	1353	-1305	1353	326	40.9	2584	3273	3.898	3.253	49.2	3100.8	2928.5	1.285	1.1	87.4	2067.2	5168	689.1	0.5	39.8	56669	4.384	3100.8	71.3	1.585	3100.8	0.9	6029.3	1127.7	1033.6	-1187	187	71.3	56669	0.4492	0
-15.1	109.8	40.8	1444	-1062	1444	349.8	39.7	2411.7	3100.8	3.885	3.171	50.1	2584	2756.2	0.769	0.6	86.1	1894.9	4478.9	689.1	0.3	40.8	33913	4.494	3100.8	68.8	1.676	3100.8	0.5	4651.2	712.2	1722.7	-771.6	111	68.8	33913	0.6453	0
7.2	104.1	40.3	1792	-1363	1792	564	38.2	2584	3100.8	3.7	3.156	49.6	2928.5	2756.2	0.604	0.5	84.6	1722.7	4651.2	516.8	0.3	40.3	26636	4.402	2756.2	69.8	1.55	2756.2	-1.7	5512.5	1009	1205.9	-949.6	89	69.8	26636	0.5817	0
-33.2	155	43.8	1602	-1654	1654	594.3	40.9	4823.4	5168	2.907	3.012	53.1	2756.2	4995.7	0.51	0.4	87.3	2584	5340.2	344.5	0.1	43.8	22491	4.508	4995.7	74.3	1.416	4995.7	-5.5	5512.5	1246.4	1550.4	-1246.4	72	74.3	22491	0.6136	0
9.1	118.4	41.5	1387	-1738	1738	412.7	40.5	2584	3100.8	3.426	3.259	50.8	2411.7	2756.2	0.798	0.7	87	2411.7	4823.4	516.8	0.3	41.5	35191	4.508	2584	73	1.477	2584	2.6	5512.5	949.6	2239.5	-1068.3	108	73	35191	0.6364	0
-2.1	105.2	40.4	1307	-1754	1754	351.2	42.7	3617.6	5340.2	4.359	3.658	49.8	3273	4134.4	1.703	1.4	89.2	2411.7	5684.8	1722.7	0.7	40.4	75102	4.395	4134.4	67.1	1.876	4134.4	-0.9	5857	1305.7	1378.1	-1068.3	306	67.1	75102	0.7428	1
-2.7	134.2	42.6	1421	-1891	1891	485.7	45.1	2584	2928.5	3.576	2.971	51.9	3273	2756.2	1.779	1.5	91.5	1894.9	5168	344.5	0.7	42.6	78454	4.465	2756.2	76.2	1.997	2756.2	-1.4	5340.2	1305.7	1033.6	-1365.1	223	76.2	78454	0.7129	0
3.9	153.8	43.7	2319	-2084	2319	526	45.6	2756.2	3445.3	3.686	2.969	53	2928.5	2928.5	1.518	1.3	92	2067.2	4995.7	689.1	0.6	43.7	66944	3.879	2756.2	74.1	2.923	2756.2	0.6	5340.2	1187	1033.6	-1127.7	215	74.1	66944	0.7514	0
15.3	321.2	50.1	2129	-1936	2129	503.1	47.8	3273	3445.3	1.728	2.287	59.5	344.5	3273	0.586	0.3	94.3	3100.8	3445.3	172.3	0.1	50.2	25843	4.243	3273	81.7	1.258	3273	1.5	4651.2	771.6	2411.7	-771.6	23	81.7	25843	0.7228	0
-0.7	150.9	43.6	1562	-1884	1884	394.3	46.4	2756.2	3617.6	3.917	3.009	52.9	2756.2	3273	1.919	1.7	92.9	2411.7	5168	861.3	0.9	43.6	84628	4.487	2928.5	73.6	1.653	2928.5	-0.1	5684.8	1127.7	2067.2	-1246.4	287	73.6	84628	0.7474	0
10.3	154.7	43.8	1215	-1252	1252	376.5	41.2	2756.2	3445.3	3.305	2.996	53.1	1205.9	3100.8	0.557	0.4	87.7	2584	3789.8	689.1	0.1	43.8	24563	4.303	3273	74.7	1.402	3273	1.6	4995.7	771.6	2239.5	-712.2	80	74.7	24563	0.474	0
2	109.3	40.8	1317	-1219	1317	411.7	38	2584	4306.6	4.258	3.332	50.1	3445.3	3100.8	0.525	0.4	84.5	2067.2	5512.5	1722.7	0.3	40.8	23153	4.378	2756.2	69.5	1.566	2756.2	-1	5512.5	771.6	1894.9	-712.2	48	69.5	23153	0.4144	0
-5.7	240.9	47.6	1583	-1528	1583	481.1	45.7	3273	3445.3	2.282	2.553	56.9	1378.1	3273	0.636	0.4	92.1	2411.7	3789.8	172.3	0.1	47.6	28047	4.216	3273	77.1	1.303	3273	0	4651.2	415.5	2239.5	-415.5	48	77.1	28047	0.7032	0
5.7	304.3	49.7	2042	-2297	2297	655.2	47.6	3273	3445.3	1.859	2.509	59	861.3	3273	0.618	0.4	94	2584	3445.3	172.3	0.1	49.7	27254	4.358	3273	80.1	1.274	3273	0.8	3789.8	415.5	2239.5	-356.1	51	80.1	27254	0.6808	0
8.9	245.6	47.8	1888	-1814	1888	452.7	48.2	3445.3	5168	3.544	2.938	57.1	2584	3617.6	1.108	0.9	94.7	2756.2	5340.2	1722.7	0.6	47.8	48863	4.523	3445.3	81.4	1.411	3445.3	-1.9	5512.5	771.6	2067.2	-712.2	156	81.4	48863	0.8822	0
4.5	127.1	42.1	2247	-2515	2515	427.5	44.2	2756.2	3100.8	3.709	3.139	51.4	2928.5	2928.5	1.632	1.4	90.7	1894.9	4823.4	344.5	0.8	42.1	71971	4.156	2928.5	76.5	2.114	2928.5	0.1	5168	1068.3	1033.6	-1187	238	76.5	71971	0.4929	0
12.8	116.5	41.3	1435	-1415	1435	469.5	39.2	2584	3100.8	3.622	3.117	50.7	2067.2	2756.2	0.609	0.5	85.7	1722.7	3789.8	516.8	0.4	41.4	26857	4.438	2928.5	72.9	1.478	2928.5	-0.3	3962.1	593.5	1033.6	-534.2	84	72.9	26857	0.4952	0
17.4	88.3	38.9	1815	-1025	1815	380.5	36.9	2584	3617.6	4.218	3.488	48.3	3100.8	2928.5	0.635	0.6	83.4	1894.9	4995.7	1033.6	0.3	39	28004	4.398	2584	64.4	1.995	2584	-1.1	4995.7	890.3	2067.2	-890.3	103	64.4	28004	0.3105	0
-3.6	96.9	39.7	1245	-1135	1245	367.2	39.4	2411.7	3445.3	4.117	3.316	49.1	2928.5	2756.2	0.92	0.8	85.9	1894.9	4823.4	1033.6	0.5	39.8	40572	4.562	2756.2	68.2	1.743	2756.2	0.4	5340.2	1009	1550.4	-1127.7	143	68.2	40572	0.3849	0
-12.2	103.5	40.3	899	-1079	1079	251.2	38.5	2756.2	4651.2	4.58	3.701	49.7	3617.6	3962.1	0.656	0.6	85	1894.9	5512.5	1894.9	0.3	40.3	28930	4.462	4306.6	67.2	1.875	4306.6	-1.3	5857	1305.7	1033.6	-1246.4	118	67.2	28930	0.5265	0
-1.9	190.7	45.6	1303	-1498	1498	264.3	47.9	2756.2	3100.8	3.443	3.062	54.9	2756.2	2928.5	1.704	1.2	94.4	2411.7	5168	344.5	0.5	45.6	75147	4.41	2928.5	80.6	2.731	2928.5	1.8	5684.8	1068.3	1894.9	-1009	194	80.6	75147	0.6985	0
-4.4	125.8	42	905	-852	905	280.5	40.3	2584	3100.8	2.746	2.694	51.3	1033.6	2928.5	0.685	0.6	86.8	2411.7	3445.3	516.8	0.3	42	30209	4.455	2928.5	72.2	1.393	2928.5	-0.8	4823.4	652.9	2411.7	-593.5	49	72.2	30209	0.5042	0
-2.7	218.3	46.8	1730	-1599	1730	316.4	48.2	2756.2	3100.8	3.187	2.868	56.1	2411.7	2928.5	1.396	1	94.7	2411.7	4823.4	344.5	0.5	46.8	61564	4.546	2928.5	79.9	1.298	2928.5	-0.7	5168	949.6	2239.5	-890.3	170	79.9	61564	0.6362	0
-5.6	131.4	42.4	812	-760	812	236.9	41.4	2756.2	2928.5	2.981	2.828	51.7	2067.2	2928.5	0.793	0.6	87.8	2411.7	4478.9	172.3	0.3	42.4	34972	4.457	2928.5	72.6	1.361	2928.5	-0.7	4478.9	712.2	1550.4	-712.2	95	72.6	34972	0.5861	0
1.2	159.8	44.1	1280	-1263	1280	297.7	47.8	2928.5	3789.8	3.808	3.238	53.4	2756.2	3100.8	2.336	1.7	94.2	2411.7	5168	861.3	0.9	44.1	103018	4.473	2928.5	78.8	2.113	2928.5	0.2	5684.8	1127.7	1205.9	-1187	294	78.8	103018	0.5317	0
-6.5	150.6	43.6	1393	-1774	1774	326.8	45.7	2584	3100.8	3.445	3.173	52.9	2928.5	2928.5	1.631	1.1	92.2	2411.7	5340.2	516.8	0.5	43.6	71928	4.434	2928.5	78.9	2.633	2928.5	0.5	5512.5	1187	1033.6	-1127.7	202	78.9	71928	0.6299	0
8.4	170.6	44.6	1523	-1232	1523	384	45.1	2584	3100.8	2.836	2.586	54	1033.6	2928.5	1.12	0.7	91.6	2411.7	3445.3	516.8	0.4	44.6	49392	4.454	2928.5	77.6	1.275	2928.5	0.5	5512.5	1009	1205.9	-830.9	104	77.6	49392	0.6218	0
0.8	116.4	41.3	1492	-1877	1877	434.5	40.6	2584	4995.7	4.108	3.361	50.7	3273	3273	0.844	0.7	87.1	2067.2	5340.2	2411.7	0.3	41.4	37221	4.483	4823.4	71.7	1.915	4823.4	-0.6	5340.2	890.3	1378.1	-830.9	123	71.7	37221	0.4742	0
-4.2	97.3	39.8	941	-973	973	281.2	37.7	3100.8	4306.6	3.872	3.446	49.2	2584	4134.4	0.627	0.5	84.3	2411.7	4995.7	1205.9	0.2	39.9	27651	4.669	4134.4	72	1.509	4134.4	1.1	5512.5	1543.1	1033.6	-1543.1	88	72	27651	0.3287	0
-0.7	182.9	45.2	1859	-1659	1859	420	46	2584	3100.8	3.38	2.767	54.5	2756.2	2928.5	1.185	1.1	92.4	2411.7	5168	516.8	0.5	45.2	52259	4.477	3100.8	79.1	1.338	3100.8	1.6	5684.8	1305.7	1033.6	-1068.3	94	79.1	52259	0.6887	0
-4.6	80	38.1	1943	-2773	2773	518.8	39.9	3100.8	4995.7	4.602	3.546	47.4	3617.6	3962.1	1.521	1.3	86.4	1894.9	5512.5	1894.9	0.7	38.1	67076	4.016	2928.5	65.7	2.775	2928.5	-0.1	5857	1543.1	1033.6	-1483.8	218	65.7	67076	0.3874	1
-1.5	166.4	44.4	2095	-2011	2095	447.1	47.8	2756.2	3100.8	3.039	3.028	53.8	2411.7	2928.5	2.2	1.4	94.3	2411.7	4823.4	344.5	0.5	44.4	97020	4.39	2928.5	81.3	1.77	2928.5	0.1	5684.8	1068.3	1033.6	-1187	291	81.3	97020	0.5515	0
-1.3	82.4	38.3	1240	-1388	1388	341.8	40.1	3273	5168	4.528	3.604	47.7	3617.6	4134.4	1.497	1.4	86.5	2067.2	5684.8	1894.9	0.7	38.4	66018	4.342	3789.8	65	3.137	3789.8	1.9	5684.8	1543.1	1033.6	-1602.5	217	65	66018	0.407	1
5	160.2	44.1	1749	-1873	1873	467.4	48.2	2928.5	3962.1	3.697	3.05	53.4	2756.2	3100.8	2.572	2.2	94.6	2411.7	5168	1033.6	1.4	44.1	113425	4.495	2928.5	78.7	1.735	2928.5	0.7	5512.5	1424.4	1033.6	-1305.7	310	78.7	113425	0.7133	1
3.6	116.5	41.3	2115	-2172	2172	478	44.5	3617.6	4823.4	4.249	3.386	50.7	2928.5	4134.4	2.093	1.7	91	2584	5512.5	1205.9	0.8	41.3	92301	4.577	4306.6	71.2	1.751	4306.6	0.7	5684.8	1602.5	1033.6	-1305.7	262	71.2	92301	0.7379	1
26.5	116.4	41.3	1717	-2219	2219	628.5	38.6	2411.7	2584	2.564	2.794	50.7	1205.9	2584	0.537	0.4	85.1	2239.5	3445.3	172.3	0.2	41.3	23682	4.486	2411.7	72.5	1.401	2411.7	1	3445.3	534.2	1033.6	-534.2	60	72.5	23682	0.5946	0
-2.1	126.2	42	1317	-1286	1317	397.9	42.2	2411.7	3445.3	3.175	2.701	51.3	1894.9	2584	1.033	0.7	88.6	2239.5	4134.4	1033.6	0.5	42	45555	4.474	3962.1	71.8	1.385	3962.1	1	5857	890.3	1378.1	-1009	103	71.8	45555	0.6826	0
10	114.9	41.2	1267	-1303	1303	423.4	41.6	2411.7	3962.1	3.414	2.875	50.5	2584	2584	1.086	0.9	88	2239.5	4823.4	1550.4	0.5	41.2	47893	4.291	2411.7	72.8	1.433	2411.7	-0.8	4995.7	890.3	1378.1	-830.9	121	72.8	47893	0.7032	0
-3.1	159.6	44.1	1745	-1469	1745	383.4	44.1	2756.2	2928.5	2.548	2.636	53.4	861.3	2756.2	1.001	0.7	90.5	2411.7	3273	172.3	0.2	44.1	44145	4.296	2928.5	74.6	1.313	2928.5	-0.3	4306.6	593.5	1033.6	-534.2	120	74.6	44145	0.771	0
5.8	113.7	41.1	1145	-1146	1146	337.9	42.8	3962.1	4823.4	3.998	3.212	50.5	2928.5	4478.9	1.483	1.2	89.3	2411.7	5340.2	861.3	0.6	41.2	65400	4.545	4478.9	71	1.537	4478.9	0	5512.5	1424.4	1033.6	-1365.1	182	71	65400	0.5851	1
-5.1	93.4	39.4	1506	-1575	1575	439.9	41.7	2928.5	5340.2	4.455	3.62	48.7	3617.6	4306.6	1.695	1.4	88.2	2067.2	5684.8	2411.7	0.7	39.4	74750	4.416	5340.2	68.6	1.758	5340.2	-1.7	6029.3	1543.1	1033.6	-1543.1	227	68.6	74750	0.5599	1
11	81.6	38.2	956	-1006	1006	250.8	35.9	2756.2	3100.8	3.597	3.214	47.6	2584	3100.8	0.581	0.5	82.4	1894.9	4478.9	344.5	0.2	38.3	25622	4.489	3100.8	64.2	1.818	3100.8	0.6	4306.6	356.1	1722.7	-356.1	65	64.2	25622	0.57	0
-1.2	193.9	45.8	2092	-1885	2092	411.1	49.1	4651.2	5340.2	3.795	3.163	55.1	2584	4995.7	2.148	1.5	95.5	2928.5	5512.5	689.1	0.7	45.8	94727	4.2	5512.5	76.5	1.833	5512.5	0	6029.3	1009	1894.9	-1068.3	304	76.5	94727	0.8743	1
-1.2	918.6	59.3	8977	-9048	9048	983.5	65.5	4823.4	5340.2	3.373	2.926	68.6	2067.2	5168	4.218	1.4	112	3445.3	5512.5	516.8	0.8	59.3	186013	4.506	5340.2	96.6	1.54	5340.2	-0.1	6029.3	949.6	2411.7	-1009	577	96.6	186013	0.9243	1
1.2	176.5	44.9	1147	-1313	1313	299.6	44.7	3100.8	4995.7	4.044	2.799	54.3	3100.8	4306.6	0.938	0.7	91.2	2584	5684.8	1894.9	0.4	45	41365	4.444	4995.7	75.8	0.957	4995.7	-3.7	6029.3	1009	1033.6	-949.6	88	75.8	41365	0.8297	0
-3.7	87.2	38.8	724	-605	724	143.3	36.9	2756.2	4478.9	4.289	3.504	48.1	3617.6	3273	0.638	0.6	83.3	1894.9	5512.5	1722.7	0.4	38.8	28136	4.524	3445.3	67.6	1.713	3445.3	0.3	6029.3	1305.7	1722.7	-1127.7	103	67.6	28136	0.55	0
-1.3	95.4	39.6	591	-626	626	139.9	37.5	3273	5168	4.503	3.701	48.9	3617.6	4478.9	0.612	0.5	83.9	2067.2	5684.8	1894.9	0.3	39.6	26989	4.42	5168	65.6	2.49	5168	0	5857	890.3	1033.6	-949.6	93	65.6	26989	0.5024	0
16.6	301.8	49.6	1740	-1973	1973	451.4	46.8	3273	4995.7	3.73	3.127	58.9	2928.5	4651.2	0.531	0.4	93.3	2239.5	5168	1722.7	0.2	49.6	23418	4.311	4995.7	74.5	1.532	4995.7	-3.6	5512.5	1127.7	2067.2	-949.6	109	74.5	23418	0.847	0
1	270.6	48.6	1647	-1529	1647	375.6	51.3	3962.1	5340.2	4.155	3.284	58	2584	4823.4	1.861	1.5	97.8	3100.8	5684.8	1378.1	0.7	48.6	82070	4.451	5684.8	76	2.412	5684.8	0	5684.8	890.3	2584	-949.6	292	76	82070	0.8518	1
0.7	270.1	48.6	1941	-1982	1982	380.5	51.2	3445.3	5340.2	4.351	3.116	58	3273	4478.9	1.793	1.7	97.7	2756.2	6029.3	1894.9	1.2	48.7	79071	4.316	6029.3	78	1.774	6029.3	0.8	6029.3	1068.3	1722.7	-1305.7	219	78	79071	0.6327	1
-2.5	379.5	51.6	2262	-2200	2262	446.9	54.6	3445.3	5168	4.318	3.356	60.9	3100.8	4478.9	2.011	1.5	101.1	2584	5684.8	1722.7	0.8	51.6	88685	4.313	2756.2	79.8	1.954	2756.2	1.5	5684.8	1068.3	1722.7	-1127.7	331	79.8	88685	0.86	1
0.2	338.9	50.6	2426	-2570	2570	449.3	55.1	3445.3	5168	4.269	3.203	59.9	3100.8	4651.2	2.847	2.4	101.6	2584	5684.8	1722.7	0.9	50.6	125552	4.521	2756.2	81.5	1.738	2756.2	0.2	5684.8	1127.7	1033.6	-1127.7	413	81.5	125552	0.8257	1
1.8	180.1	45.1	2696	-2017	2696	316.9	48	2756.2	3273	3.493	3.491	54.5	2756.2	2756.2	1.965	1.5	94.5	2239.5	4995.7	516.8	0.6	45.1	86657	4.59	2756.2	84.7	1.913	2756.2	-0.7	5684.8	1246.4	1033.6	-1246.4	307	84.7	86657	0.5303	1
0.7	757	57.6	6708	-6400	6708	829.2	63.5	3789.8	5168	4.056	3.014	66.9	2411.7	4651.2	3.892	1.3	110	3100.8	5512.5	1378.1	0.7	57.6	171638	4.251	5340.2	91	1.526	5340.2	0	6029.3	1305.7	1205.9	-1246.4	497	91	171638	0.7069	1
5.8	164	44.3	1192	-1069	1192	277.6	42.4	2756.2	3789.8	4.148	3.29	53.6	3100.8	3100.8	0.641	0.5	88.8	1894.9	4995.7	1033.6	0.3	44.3	28268	4.507	3100.8	75.6	1.626	3100.8	1.6	4995.7	1127.7	1205.9	-1127.7	80	75.6	28268	0.4887	0
7.3	153.2	43.7	1343	-975	1343	284.6	42.3	2584	3100.8	3.609	2.957	53	2756.2	2756.2	0.726	0.6	88.8	2067.2	4823.4	516.8	0.4	43.7	32017	4.325	3100.8	75.4	1.591	3100.8	0.2	4823.4	652.9	1894.9	-712.2	89	75.4	32017	0.428	0
-0.2	256.6	48.2	1562	-1471	1562	299.9	51.4	3100.8	4478.9	4.375	3.236	57.5	3273	3962.1	2.121	1.8	97.9	2239.5	5512.5	1378.1	0.9	48.2	93536	4.293	3100.8	78.1	1.468	3100.8	-0.5	5857	1187	1378.1	-1424.4	292	78.1	93536	0.8947	1
0.6	706.1	57	4617	-4934	4934	733.6	63.2	3789.8	5168	3.983	3.096	66.3	2411.7	4823.4	4.144	1.4	109.6	3100.8	5512.5	1378.1	0.7	57	182751	4.526	5340.2	90.1	1.89	5340.2	-0.2	5684.8	1483.8	1033.6	-1543.1	626	90.1	182751	0.8746	1
0.5	246.2	47.8	1950	-1589	1950	276.1	50.2	4134.4	5340.2	3.847	3.195	57.2	2584	5168	1.712	1.2	96.6	2928.5	5512.5	1205.9	0.6	47.8	75499	4.145	5168	78.9	1.639	5168	1.2	5684.8	1305.7	1205.9	-1127.7	214	78.9	75499	0.8746	1
-0.8	125.9	42	665	-624	665	171.7	40.4	2411.7	3445.3	3.721	3.068	51.3	2928.5	2756.2	0.694	0.6	86.9	2067.2	4995.7	1033.6	0.3	42	30605	4.436	2411.7	69.2	1.749	2411.7	0	4995.7	830.9	1894.9	-830.9	86	69.2	30605	0.5146	0
-0.3	165.2	44.4	1153	-1148	1153	217.2	47	3617.6	4651.2	4.17	3.33	53.7	2756.2	4134.4	1.819	1.4	93.4	2584	5340.2	1033.6	0.6	44.4	80218	4.398	2756.2	73.9	2.42	2756.2	0.1	5684.8	1068.3	1033.6	-1127.7	288	73.9	80218	0.5678	1
-1.6	140.5	43	801	-810	810	170.5	42.6	3789.8	4823.4	4.29	3.578	52.3	3100.8	4306.6	0.918	0.8	89.1	2239.5	5340.2	1033.6	0.4	43	40484	4.396	5168	70.1	2.105	5168	-1.5	5512.5	1246.4	1722.7	-1187	147	70.1	40484	0.5696	1
0.3	365	51.2	2998	-3059	3059	392	53.5	2756.2	4306.6	3.808	3.153	60.6	2928.5	3100.8	1.666	1.1	99.9	2584	5512.5	1550.4	0.4	51.3	73471	4.391	3100.8	84.2	2.319	3100.8	-0.3	5857	1009	2411.7	-1068.3	235	84.2	73471	0.8537	1
1.3	127	42.1	750	-773	773	182.7	41.8	2756.2	4306.6	4.191	3.514	51.4	3100.8	3445.3	0.943	0.8	88.3	2411.7	5512.5	1550.4	0.4	42.1	41586	4.43	4134.4	70.6	1.827	4134.4	0.7	5684.8	1068.3	2411.7	-1068.3	152	70.6	41586	0.68	0
6.6	106.4	40.5	944	-990	990	195.9	39.7	2411.7	3789.8	4.009	3.41	49.9	3273	2584	0.827	0.7	86.2	2067.2	5340.2	1378.1	0.3	40.6	36471	4.612	2411.7	72.5	1.403	2411.7	0.2	6029.3	1424.4	1894.9	-1246.4	119	72.5	36471	0.4175	0
0.2	182.4	45.2	905	-895	905	202.4	43.7	3962.1	4823.4	4.055	3.022	54.5	2584	4306.6	0.703	0.5	90.2	2584	5168	861.3	0.3	45.2	31002	4.36	4995.7	72.7	1.635	4995.7	1.5	5512.5	712.2	1722.7	-712.2	82	72.7	31002	0.7727	0
-0.5	189.6	45.6	1414	-1374	1414	214.2	47.1	2584	3789.8	4.108	3.162	54.9	2756.2	2928.5	1.439	1.2	93.6	2067.2	4823.4	1205.9	0.5	45.6	63460	4.344	2756.2	75.5	1.532	2756.2	-1.1	5684.8	1068.3	1722.7	-1305.7	210	75.5	63460	0.6109	0
-0.2	268.4	48.6	1741	-1877	1877	282.7	52.5	2756.2	5340.2	4.18	3.208	57.9	3273	4306.6	2.456	2	98.9	2239.5	5512.5	2584	1	48.6	108310	4.267	5340.2	80.8	1.65	5340.2	0.9	5684.8	1246.4	1378.1	-1187	314	80.8	108310	0.8712	1
-0.3	299.3	49.5	1846	-1885	1885	312.2	53.9	3100.8	5340.2	4.265	3.286	58.8	3273	4478.9	2.726	2	100.3	2239.5	5512.5	2239.5	0.8	49.5	120217	4.338	5340.2	80	1.542	5340.2	-0.8	5857	1246.4	1894.9	-1246.4	359	80	120217	0.7572	1
0.4	211.6	46.5	1048	-1249	1249	229	45	2411.7	4478.9	4.212	3.198	55.8	3100.8	3100.8	0.702	0.6	91.4	2067.2	5168	2067.2	0.4	46.5	30958	4.412	4995.7	77.5	1.642	4995.7	2.7	5168	890.3	1894.9	-949.6	92	77.5	30958	0.5992	0
0.1	184.1	45.3	929	-915	929	205.8	45.7	2239.5	3100.8	3.625	3.086	54.6	2411.7	2411.7	1.097	1	92.1	2067.2	4478.9	861.3	0.7	45.3	48377	4.402	2411.7	72.5	1.431	2411.7	2.4	5512.5	949.6	1722.7	-1009	166	72.5	48377	0.4841	0
-0.3	122.6	41.8	726	-655	726	150.6	41.6	3100.8	4306.6	4.323	3.529	51.1	3273	3789.8	0.963	0.9	88.1	1722.7	4995.7	1205.9	0.5	41.8	42469	4.334	3962.1	66.1	2.068	3962.1	0.2	5340.2	1068.3	1550.4	-1068.3	134	66.1	42469	0.4729	0
2.1	127.1	42.1	813	-742	813	177.9	39.6	3100.8	4651.2	4.195	3.345	51.4	2756.2	3962.1	0.56	0.5	86	2584	5340.2	1550.4	0.3	42.1	24696	4.272	5168	70.3	2.169	5168	-0.3	5340.2	652.9	2756.2	-652.9	63	70.3	24696	0.399	0
0.7	213.4	46.6	1249	-1302	1302	234.2	49.7	2584	4306.6	4.426	3.31	55.9	3445.3	3445.3	2.034	1.6	96.1	2067.2	5512.5	1722.7	0.7	46.6	89699	4.223	2928.5	74	1.735	2928.5	-0.1	5857	1187	1722.7	-1246.4	313	74	89699	0.8688	1
7.3	163.3	44.3	1356	-1364	1364	280.7	44.8	2584	2928.5	3.526	3.073	53.5	2756.2	2756.2	1.123	1	91.1	2239.5	4995.7	344.5	0.6	44.2	49524	4.291	2756.2	75.4	1.644	2756.2	0.6	5512.5	949.6	1894.9	-949.6	152	75.4	49524	0.522	0
-0.5	207.3	46.3	1676	-1322	1676	231.7	49.6	4306.6	5168	3.931	3.285	55.7	2584	4995.7	2.119	1.7	96.1	2928.5	5512.5	861.3	0.8	46.3	93448	4.333	5168	76.8	2.227	5168	0	6029.3	1187	1894.9	-1068.3	344	76.8	93448	0.8836	1
3.3	236.9	47.5	1757	-2099	2099	416.4	50.8	2584	4306.6	4.385	3.184	56.8	3445.3	3445.3	2.128	1.6	97.2	2239.5	5684.8	1722.7	0.8	47.5	93845	4.219	3100.8	77.7	1.568	3100.8	0.2	5857	1187	1550.4	-1246.4	280	77.7	93845	0.899	1
2.7	238.8	47.6	1497	-1832	1832	318.5	51.2	3962.1	5340.2	3.96	3.289	56.9	3100.8	5168	2.319	1.7	97.7	2584	5684.8	1378.1	0.9	47.6	102268	4.336	5340.2	77.9	1.866	5340.2	-0.7	5684.8	1246.4	1894.9	-1305.7	342	77.9	102268	0.7171	1
-0.5	204.7	46.2	1441	-1268	1441	251	46.7	2756.2	3789.8	3.748	2.95	55.5	2411.7	3100.8	1.114	0.9	93.1	2584	4995.7	1033.6	0.5	46.2	49127	4.296	2756.2	76.6	1.349	2756.2	-0.2	5168	771.6	2239.5	-890.3	164	76.6	49127	0.6406	0
0	1412.7	63	12006	-12141	12141	1424.2	68.1	4995.7	5340.2	3.104	2.875	72.3	2067.2	5168	3.233	1.2	114.5	3445.3	5512.5	344.5	0.6	63	142575	4.523	5340.2	99.7	2.595	5340.2	0	5684.8	1187	1894.9	-1187	446	99.7	142575	0.8151	1
-4.4	157	43.9	1098	-860	1098	210.7	43.6	2584	3789.8	3.358	2.896	53.2	2411.7	2756.2	0.923	0.8	90	2411.7	4823.4	1205.9	0.6	43.9	40704	4.347	2584	75.5	1.442	2584	-0.4	5684.8	1009	1894.9	-1009	88	75.5	40704	0.4434	0
-0.6	184.1	45.3	1378	-1399	1399	216.6	50.2	2584	4823.4	4.338	3.194	54.6	3445.3	2928.5	3.108	2.6	96.7	2067.2	5512.5	2239.5	0.9	45.3	137063	4.58	4823.4	76.2	2.355	4823.4	0.3	6029.3	1246.4	1205.9	-1009	441	76.2	137063	0.6928	0
-0.2	133.6	42.5	835	-846	846	169.6	44.4	2928.5	3789.8	3.834	3.249	51.9	2239.5	3617.6	1.559	1.4	90.9	2067.2	4306.6	861.3	0.8	42.5	68752	3.842	3789.8	72.2	1.902	3789.8	-0.7	5340.2	830.9	1550.4	-949.6	219	72.2	68752	0.6313	0
0.1	153.1	43.7	1085	-1069	1085	189.9	46.8	2411.7	3445.3	4.104	3.097	53	2928.5	2756.2	2.058	1.6	93.3	2067.2	4995.7	1033.6	1.1	43.7	90757	4.387	2756.2	74.9	1.547	2756.2	0	5168	1009	0	-1009	292	74.9	90757	0.7278	0
-1.2	142.7	43.1	749	-792	792	168.9	40.3	2411.7	2928.5	3.12	2.648	52.4	1205.9	2756.2	0.531	0.4	86.8	1894.9	3100.8	516.8	0.2	43.1	23417	4.515	2928.5	74.1	1.34	2928.5	0.3	5340.2	1246.4	1033.6	-1187	66	74.1	23417	0.5246	0
-0.1	170	44.6	948	-917	948	198.2	44	2239.5	2584	2.702	2.512	54	1033.6	2411.7	0.865	0.8	90.5	2067.2	3100.8	344.5	0.4	44.6	38146	4.45	2584	74.5	1.337	2584	0.4	3445.3	415.5	1894.9	-415.5	99	74.5	38146	0.5872	0
-1.6	254.6	48.1	2330	-2262	2330	277.3	51.6	2411.7	4651.2	4.467	3.269	57.5	3617.6	3962.1	2.249	1.8	98.1	1894.9	5512.5	2239.5	0.7	48.2	99181	4.468	2239.5	82.5	1.596	2239.5	-1.1	6029.3	1365.1	1033.6	-1365.1	295	82.5	99181	0.7845	1
-0.2	354.1	51	3745	-3676	3745	427.8	53.2	3100.8	4651.2	3.936	2.986	60.3	2584	3617.6	1.651	0.9	99.6	2411.7	4995.7	1550.4	0.4	51	72809	4.387	2756.2	83.8	1.614	2756.2	0.5	5512.5	1009	1205.9	-1127.7	216	83.8	72809	0.7944	0
-0.1	211.7	46.5	2050	-2033	2050	231.3	50.2	2239.5	2411.7	3.167	2.807	55.9	2411.7	2239.5	2.322	1.8	96.6	1894.9	4306.6	172.3	1.2	46.5	102400	4.437	2239.5	80.8	1.392	2239.5	-0.2	6029.3	1365.1	1033.6	-1424.4	283	80.8	102400	0.6862	0
-1	290.9	49.3	4433	-3750	4433	322.2	49.1	4306.6	4651.2	3.321	3.373	58.6	1894.9	4306.6	0.952	0.7	95.5	2928.5	4823.4	344.5	0.4	49.3	41983	4.504	4478.9	83.2	1.739	4478.9	-0.9	5168	1305.7	1033.6	-890.3	170	83.2	41983	0.625	0
-0.9	215.1	46.7	1845	-1813	1845	235.9	44.1	2067.2	2411.7	3.232	3.218	56	2928.5	2239.5	0.56	0.4	90.6	1894.9	4823.4	344.5	0.3	46.7	24696	4.365	2239.5	80.9	1.488	2239.5	0.6	6029.3	1365.1	1722.7	-1365.1	83	80.9	24696	0.6373	0
-0.5	125.4	42	1171	-986	1171	152.5	41.1	2067.2	2584	3.641	3.099	51.4	3100.8	2411.7	0.815	0.7	87.6	1205.9	4306.6	516.8	0.4	42	35941	4.46	2584	74.5	1.459	2584	0	6029.3	1365.1	1033.6	-1365.1	109	74.5	35941	0.4982	0
-0.4	205.9	46.3	2452	-2283	2452	227.5	49.4	2411.7	4306.6	3.78	3.022	55.6	2756.2	2756.2	2.061	1.5	95.8	2067.2	4823.4	1894.9	0.6	46.2	90890	4.396	4478.9	79.4	1.419	4478.9	0.1	4823.4	1009	1033.6	-1009	253	79.4	90890	0.6859	0
0.1	244	47.7	1304	-1305	1305	267.1	46.5	2584	2928.5	2.985	2.903	57.1	1550.4	2756.2	0.758	0.5	93.1	2584	4134.4	344.5	0.3	47.8	33428	4.448	2756.2	78.2	1.538	2756.2	-0.7	4995.7	652.9	1033.6	-593.5	106	78.2	33428	0.7241	0
-0.9	162.8	44.2	694	-726	726	181.6	41.5	2411.7	2584	2.902	2.457	53.6	1205.9	2411.7	0.534	0.4	88	2067.2	3273	172.3	0.1	44.2	23550	3.867	2411.7	73.4	1.368	2411.7	2.6	3445.3	534.2	1722.7	-534.2	56	73.4	23550	0.7174	0
-0.8	130	42.3	656	-629	656	151.8	39.8	2239.5	3273	3.663	3.1	51.6	1894.9	2584	0.569	0.5	86.3	1894.9	3789.8	1033.6	0.3	42.3	25093	4.325	2411.7	71.5	1.484	2411.7	0.9	3789.8	593.5	1722.7	-652.9	83	71.5	25093	0.5255	0
0.2	137.8	42.8	762	-735	762	166.3	40.6	2584	3273	3.537	3.204	52.1	2928.5	2756.2	0.607	0.5	87.1	2411.7	5340.2	689.1	0.3	42.8	26769	4.327	2756.2	72.6	1.628	2756.2	1.1	6029.3	1127.7	1722.7	-949.6	99	72.6	26769	0.555	0
-2	157.4	43.9	799	-748	799	186.3	41.2	2239.5	2928.5	3.714	2.933	53.3	2928.5	2756.2	0.528	0.5	87.7	1722.7	4651.2	689.1	0.2	44	23285	4.475	2928.5	73.8	1.406	2928.5	-5.3	5684.8	1127.7	1033.6	-1068.3	61	73.8	23285	0.6593	0
-0.3	161.5	44.2	960	-1020	1020	193.9	47	2239.5	2756.2	3.399	2.792	53.5	2067.2	2411.7	1.942	1.7	93.5	2067.2	4134.4	516.8	0.7	44.2	85642	4.316	2411.7	75.2	1.92	2411.7	1.4	5684.8	890.3	1722.7	-830.9	258	75.2	85642	0.565	0
-0.1	196.8	45.9	1513	-1542	1542	213.9	51.5	2411.7	3445.3	3.7	2.812	55.2	2756.2	2756.2	3.657	2.7	98	2067.2	4823.4	1033.6	1.3	45.9	161274	4.458	3617.6	78.8	1.319	3617.6	-0.1	5512.5	1127.7	1033.6	-1009	481	78.8	161274	0.6524	0
-0.7	173.9	44.8	1147	-991	1147	192.9	44.6	3100.8	4478.9	3.742	3.245	54.1	2239.5	3617.6	0.964	0.7	91.1	2584	4823.4	1378.1	0.4	44.8	42513	4.546	3100.8	77.9	1.337	3100.8	2.7	5857	1246.4	1033.6	-1246.4	132	77.9	42513	0.4578	0
0.4	105.2	40.4	587	-663	663	132.5	41.3	3273	4651.2	4.345	3.705	49.8	3100.8	3445.3	1.225	1.1	87.8	2239.5	5340.2	1378.1	0.5	40.5	54022	4.537	3445.3	69	1.853	3445.3	-1.7	5857	1068.3	2239.5	-1068.3	239	69	54022	0.5024	0
-0.4	177.3	45	948	-931	948	201.3	48.9	2411.7	3445.3	3.966	3.054	54.3	2756.2	2584	2.488	2.1	95.4	1894.9	4651.2	1033.6	1	45	109721	4.5	2411.7	74.9	1.374	2411.7	0.1	5512.5	1305.7	1550.4	-1246.4	322	74.9	109721	0.6674	0
1.3	140.1	42.9	950	-949	950	173.2	45.2	3100.8	3617.6	3.694	3.187	52.2	1894.9	3273	1.701	1.5	91.7	2239.5	4134.4	516.8	0.8	42.9	75015	4.196	3273	74.1	1.906	3273	0	5857	1305.7	1894.9	-1305.7	270	74.1	75015	0.6314	0
-0.2	282.9	49	3679	-3693	3693	297.3	54.4	4134.4	4823.4	3.717	3.048	58.4	2928.5	4651.2	3.465	2.8	101	2239.5	5168	689.1	0.4	49.1	152806	4.511	4651.2	87.9	1.31	4651.2	0	5512.5	1187	1550.4	-1127.7	470	87.9	152806	0.7739	1
-0.4	151.2	43.6	1194	-1112	1194	173.8	45.3	3100.8	4478.9	4.315	3.195	52.9	3445.3	4134.4	1.469	1.3	91.8	2411.7	5857	1378.1	0.5	43.6	64783	4.599	4478.9	74.8	1.466	4478.9	1.3	6029.3	1246.4	1722.7	-1068.3	207	74.8	64783	0.5474	0
0.2	181.3	45.2	1432	-1324	1432	200.9	46.1	2928.5	4306.6	3.794	2.829	54.5	2067.2	3445.3	1.231	1	92.6	2584	4651.2	1378.1	0.3	45.2	54287	4.317	4478.9	74.8	1.439	4478.9	1	6029.3	890.3	1894.9	-830.9	142	74.8	54287	0.6698	0
1.5	183.3	45.3	976	-922	976	216.5	47.9	2584	3445.3	3.991	3.095	54.6	2411.7	3100.8	1.843	1.7	94.4	2239.5	4651.2	861.3	0.8	45.3	81277	4.518	3445.3	73.2	1.567	3445.3	2.1	6029.3	1009	1894.9	-890.3	252	73.2	81277	0.4535	1
-0.9	187.1	45.4	1194	-1113	1194	222.9	47.5	3445.3	5168	4.288	3.275	54.8	2928.5	4306.6	1.617	1.5	94	2584	5512.5	1722.7	0.9	45.5	71310	4.188	4306.6	75.6	2.092	4306.6	1.6	5857	1127.7	1894.9	-1246.4	226	75.6	71310	0.5135	1
0.1	206.1	46.3	1047	-1139	1139	222	43.7	2756.2	3445.3	3.134	2.636	55.6	1205.9	2928.5	0.554	0.5	90.2	2584	3789.8	689.1	0.2	46.3	24432	4.907	2756.2	78.5	1.487	2756.2	-1.3	4478.9	1246.4	0	-1246.4	67	78.5	24432	0.4974	0
-0.9	157.6	44	787	-761	787	178.8	41.1	2411.7	3617.6	3.745	3.098	53.2	2584	3445.3	0.517	0.5	87.5	2067.2	4651.2	1205.9	0.2	43.9	22800	4.214	3617.6	72.4	1.515	3617.6	-2.7	5684.8	771.6	1722.7	-712.2	74	72.4	22800	0.382	0
0.4	222.7	47	1350	-1314	1350	236.7	48.3	2239.5	2756.2	3.344	2.709	56.3	2411.7	2411.7	1.376	1.2	94.8	2067.2	4478.9	516.8	0.6	47	60682	4.36	2584	77	1.327	2584	0.1	5340.2	1127.7	1894.9	-1127.7	145	77	60682	0.5928	0
-1.9	148.5	43.4	681	-624	681	168.4	41.2	3100.8	3617.6	3.695	3.092	52.7	2756.2	3445.3	0.592	0.5	87.6	2411.7	5168	516.8	0.3	43.4	26107	4.415	3273	71.1	1.727	3273	-1.5	5512.5	593.5	2239.5	-771.6	101	71.1	26107	0.3922	0
-0.5	199	46	1111	-1083	1111	220	48.5	2411.7	3100.8	3.747	3.018	55.3	2411.7	2756.2	1.771	1.5	94.9	2067.2	4478.9	689.1	0.6	46	78101	4.314	2928.5	75.6	1.647	2928.5	1.4	5684.8	1187	1033.6	-1127.7	250	75.6	78101	0.6279	0
-0.8	231.3	47.3	1717	-1443	1717	247.4	48	3100.8	4306.6	3.448	2.72	56.6	1894.9	4134.4	1.184	0.8	94.5	2756.2	4651.2	1205.9	0.1	47.3	52215	4.316	4306.6	79.8	1.279	4306.6	0.9	4823.4	1127.7	1205.9	-1127.7	173	79.8	52215	0.5686	0
-1	206.3	46.3	1078	-1167	1167	242.6	48.5	3273	4823.4	4.4	3.451	55.6	3100.8	3789.8	1.68	1.4	95	2411.7	5512.5	1550.4	0.7	46.3	74088	4.197	3445.3	72.2	2.067	3445.3	0	5684.8	1009	2239.5	-1068.3	209	72.2	74088	0.7478	1
-4.8	236.2	47.5	1565	-1884	1884	363.6	44.8	3445.3	4823.4	4.251	3.388	56.7	3100.8	4306.6	0.54	0.4	91.2	2411.7	5512.5	1378.1	0.1	47.4	23814	4.174	4478.9	76.1	2.167	4478.9	0	5684.8	712.2	2239.5	-1009	80	76.1	23814	0.4624	0
11.3	179.9	45.1	1220	-864	1220	221.1	44.4	2928.5	4306.6	4.399	3.592	54.4	3273	3789.8	0.845	0.8	90.8	2239.5	5512.5	1378.1	0.4	45.1	37265	4.391	3962.1	71.4	1.944	3962.1	1.6	5684.8	1305.7	1722.7	-1246.4	138	71.4	37265	0.3058	1
0.4	243.8	47.7	1127	-1175	1175	267.1	45.6	3273	4651.2	3.927	2.769	57	2584	4306.6	0.606	0.5	92	2584	5168	1378.1	0.3	47.7	26725	4.097	4306.6	76	1.487	4306.6	3.2	6029.3	890.3	2584	-415.5	61	76	26725	0.6507	0
0.3	196.8	45.9	989	-1056	1056	215.8	45.2	2756.2	4306.6	4.058	2.89	55.2	2584	3273	0.865	0.7	91.7	2067.2	4651.2	1550.4	0.4	45.9	38146	4.122	3617.6	74.2	1.648	3617.6	-0.8	4651.2	712.2	1550.4	-593.5	123	74.2	38146	0.5034	0
0.6	182.9	45.2	1150	-835	1150	207.5	47	2411.7	3100.8	3.661	2.944	54.6	2411.7	2584	1.5	1.3	93.4	2067.2	4478.9	689.1	0.6	45.2	66150	3.718	2411.7	76.2	2.363	2411.7	0.7	5512.5	1127.7	1894.9	-1127.7	201	76.2	66150	0.4313	0
-1.7	159.2	44	825	-803	825	179.3	41.3	2584	3445.3	3.981	3.316	53.4	3100.8	3100.8	0.537	0.5	87.8	2067.2	5168	861.3	0.2	44.1	23682	4.252	3100.8	71.5	1.903	3100.8	-1.9	5684.8	1187	1722.7	-1127.7	81	71.5	23682	0.3405	0
1.7	197.1	45.9	1429	-1254	1429	237.6	52.3	2411.7	3617.6	4.052	3.177	55.2	2756.2	2584	4.403	3.5	98.8	2067.2	4823.4	1205.9	1.7	45.9	194172	4.419	2411.7	77.3	1.439	2411.7	0.4	6029.3	1187	1550.4	-1246.4	614	77.3	194172	0.6447	1
0.2	134	42.5	1120	-1010	1120	197.5	46.7	2584	4306.6	4.511	3.516	51.9	3273	3445.3	2.597	2.2	93.2	2239.5	5512.5	1722.7	1.2	42.6	114528	4.377	5168	72.4	1.844	5168	0.1	6029.3	1127.7	2067.2	-1127.7	439	72.4	114528	0.5598	1
-0.5	164.9	44.3	1112	-1192	1192	185.6	47.2	2411.7	3789.8	4.087	3.201	53.7	2756.2	2756.2	1.91	1.6	93.6	1894.9	4651.2	1378.1	1.1	44.4	84231	4.435	2928.5	78.9	1.385	2928.5	-0.7	5512.5	1127.7	1550.4	-1127.7	256	78.9	84231	0.5669	1
-0.1	221.9	46.9	1030	-1086	1086	236.2	46.4	2239.5	2584	2.515	2.399	56.2	861.3	2411.7	0.88	0.8	92.8	2067.2	2928.5	344.5	0.4	46.9	38808	4.907	2411.7	78.4	1.321	2411.7	-0.2	3273	949.6	0	-830.9	119	78.4	38808	0.6205	0
-0.1	214.5	46.6	1523	-1816	1816	233.5	51.8	3445.3	5340.2	4.279	3.347	55.9	3100.8	4478.9	3.32	2.8	98.3	2411.7	5512.5	1894.9	2	46.6	146412	4.399	5512.5	78.3	1.551	5512.5	0.8	5684.8	1127.7	1894.9	-1068.3	512	78.3	146412	0.5385	1
-0.7	245	47.8	1562	-1483	1562	265.5	49.2	2411.7	4306.6	4.332	3.138	57.1	3100.8	3100.8	1.387	1.3	95.6	2067.2	5168	1894.9	0.8	47.8	61166	4.376	2928.5	77.4	1.347	2928.5	-0.2	5684.8	1365.1	1550.4	-890.3	190	77.4	61166	0.5544	0
0.1	266.7	48.5	1182	-1108	1182	279.2	46.8	2239.5	2584	2.845	2.349	57.8	1378.1	2411.7	0.674	0.6	93.2	2067.2	3445.3	344.5	0.5	48.5	29724	3.83	2584	77.2	1.317	2584	0.8	3962.1	474.8	1894.9	-474.8	95	77.2	29724	0.681	0
-0.1	265.8	48.5	1974	-1923	1974	279.4	45.8	3962.1	4995.7	3.937	2.999	57.8	2584	4306.6	0.532	0.3	92.2	2928.5	5512.5	1033.6	0.1	48.5	23461	4.176	4134.4	81	1.312	4134.4	-1.3	5684.8	712.2	2239.5	-771.6	81	81	23461	0.4262	0
-0.4	862.6	58.7	5896	-6428	6428	915.3	58.1	2584	2928.5	2.901	2.835	68	2584	2756.2	0.871	0.4	104.6	2584	5168	344.5	0.3	58.7	38412	4.533	2756.2	90.8	1.341	2756.2	0.2	6029.3	1009	2239.5	-1068.3	122	90.8	38412	0.77	0
-0.8	526.7	54.4	3530	-3557	3557	581.5	53	3445.3	4995.7	3.703	2.899	63.7	3273	4651.2	0.72	0.5	99.5	1894.9	5168	1550.4	0.1	54.4	31752	4.376	4651.2	84.6	1.31	4651.2	1	5168	890.3	1894.9	-890.3	87	84.6	31752	0.7823	0
0.6	674.9	56.6	4096	-3934	4096	684.9	53.8	2584	2756.2	2.2	2.481	65.9	516.8	2584	0.523	0.2	100.2	2411.7	2928.5	172.3	0	56.5	23065	4.216	2756.2	90.3	1.255	2756.2	-2	5512.5	949.6	2239.5	-949.6	68	90.3	23065	0.65	0
0.2	314.2	49.9	1802	-1856	1856	329.8	50.8	2239.5	2756.2	3.161	2.507	59.3	1205.9	2584	1.228	1	97.3	2067.2	3273	516.8	0.5	49.9	54155	4.219	2756.2	80.6	1.279	2756.2	0.3	4823.4	712.2	1722.7	-771.6	138	80.6	54155	0.747	0
-2.3	161	44.1	829	-721	829	191.5	41.1	2067.2	3962.1	3.797	2.817	53.5	3445.3	2584	0.502	0.4	87.6	1894.9	5340.2	1894.9	0.3	44.2	22138	4.422	2067.2	74.5	1.452	2067.2	6.2	6029.3	890.3	1722.7	-1009	46	74.5	22138	0.6416	0
-0.1	298.8	49.5	2046	-1763	2046	312.6	54.1	2928.5	5168	4.425	3.346	58.8	3273	4306.6	2.856	2.1	100.5	2239.5	5512.5	2239.5	1	49.5	125949	4.253	2928.5	78	1.647	2928.5	-0.5	5684.8	1305.7	1722.7	-1246.4	417	78	125949	0.9482	1
0.7	143.2	43.1	920	-879	920	194.1	46.3	2584	3962.1	4.482	3.309	52.4	3789.8	3100.8	2.07	1.8	92.7	1722.7	5512.5	1378.1	1.1	43.1	91287	4.374	3617.6	73.9	1.71	3617.6	0.2	6029.3	1305.7	1378.1	-1246.4	293	73.9	91287	0.6311	0
0.4	138.2	42.8	935	-960	960	180.4	46.8	2928.5	4134.4	4.35	3.277	52.1	3100.8	3445.3	2.514	2.2	93.3	2239.5	5340.2	1205.9	1.1	42.8	110867	4.45	3445.3	71.6	1.558	3445.3	-0.8	5857	1483.8	1033.6	-1424.4	378	71.6	110867	0.485	1
-2	168.5	44.5	778	-861	861	209.3	46.2	3273	4306.6	4.394	3.298	53.8	3445.3	3617.6	1.483	1.3	92.7	1894.9	5340.2	1033.6	0.6	44.5	65400	4.329	3617.6	72.4	1.684	3617.6	0.9	5684.8	1068.3	1550.4	-1246.4	182	72.4	65400	0.5753	1
-0.2	178.5	45	1079	-1034	1079	218	46.2	2411.7	2928.5	3.478	2.936	54.3	1722.7	2584	1.311	1.1	92.6	2067.2	3789.8	516.8	0.6	45	57815	4.361	2411.7	75.4	1.343	2411.7	1.9	5168	1009	1722.7	-890.3	173	75.4	57815	0.5376	0
2.8	257.3	48.2	1318	-1210	1318	287.2	46.1	2239.5	2756.2	2.955	2.538	57.5	1033.6	2411.7	0.618	0.5	92.6	2067.2	3100.8	516.8	0.2	48.2	27254	4.379	2928.5	78.8	1.31	2928.5	1.4	4478.9	771.6	1550.4	-771.6	74	78.8	27254	0.615	0
0.7	200.6	46	1572	-1652	1652	219.8	49.6	2239.5	2584	3.068	2.951	55.4	1378.1	2411.7	2.29	1.7	96.1	2067.2	3445.3	344.5	0.7	46.1	100989	4.378	2411.7	82	1.276	2411.7	0	6029.3	2077.3	0	-2077.3	323	82	100989	0.6172	0
-1	108.8	40.7	610	-650	650	147.1	41.6	2756.2	3789.8	4.021	3.144	50.1	2928.5	3445.3	1.21	1.1	88	2239.5	5168	1033.6	0.5	40.8	53361	4.462	3962.1	70.9	1.665	3962.1	-0.4	5340.2	1127.7	2067.2	-1068.3	170	70.9	53361	0.482	0
0.3	114.7	41.2	572	-604	604	145.2	41	2928.5	4651.2	4.344	3.405	50.5	2928.5	3445.3	0.955	0.8	87.4	2584	5512.5	1722.7	0.4	41.2	42116	4.432	2756.2	68.1	1.745	2756.2	0.5	5684.8	949.6	2584	-949.6	149	68.1	42116	0.7112	0
-0.3	220.7	46.9	1333	-1384	1384	235.3	51.2	2411.7	3100.8	3.631	2.801	56.2	1722.7	2584	2.725	2.1	97.7	2067.2	3789.8	689.1	1.2	46.9	120172	4.368	3445.3	77.5	1.331	3445.3	-1	5512.5	1187	1550.4	-1068.3	317	77.5	120172	0.82	0
0.6	118.6	41.5	797	-756	797	145.1	44.1	2756.2	3617.6	3.904	3.18	50.8	2928.5	3100.8	1.811	1.3	90.5	2239.5	5168	861.3	0.7	41.5	79865	4.441	2928.5	73.7	2.504	2928.5	-0.8	5340.2	949.6	1378.1	-830.9	268	73.7	79865	0.609	0
0	142.4	43.1	893	-851	893	165.6	46.3	2239.5	2928.5	3.738	2.881	52.4	3273	2411.7	2.11	1.6	92.8	1894.9	5168	689.1	0.6	43.1	93051	4.324	2239.5	75.2	1.498	2239.5	0.5	5684.8	1127.7	1033.6	-1068.3	284	75.2	93051	0.6052	0
0.1	114.8	41.2	651	-760	760	142.1	44.5	3100.8	4823.4	4.493	3.49	50.5	3273	3617.6	2.148	1.7	91	2239.5	5512.5	1722.7	1	41.2	94727	4.53	4651.2	68.4	2.086	4651.2	-0.5	6029.3	1187	2067.2	-1187	336	68.4	94727	0.7041	1
0	107.2	40.6	657	-576	657	136.3	37.6	2928.5	5512.5	4.239	3.648	50	3617.6	4995.7	0.502	0.4	84.2	2239.5	5857	2584	0.2	40.7	22138	4.495	5340.2	66.8	2.177	5340.2	-4.9	6029.3	1127.7	2239.5	-1187	84	66.8	22138	0.3642	0
-0.2	199.7	46	1068	-1011	1068	215.6	47.8	2239.5	2928.5	3.755	2.784	55.3	2928.5	2584	1.507	1.3	94.3	2067.2	4995.7	689.1	0.7	46	66459	3.88	2756.2	76.5	2.046	2756.2	0.2	5512.5	1127.7	1205.9	-949.6	200	76.5	66459	0.736	0
1.4	163.8	44.3	967	-1097	1097	188.1	42.2	2411.7	2928.5	3.62	3.268	53.6	3617.6	2584	0.618	0.5	88.7	1722.7	5340.2	516.8	0.2	44.3	27254	4.434	2411.7	74.4	1.624	2411.7	-2	6029.3	1068.3	1550.4	-1127.7	98	74.4	27254	0.5023	0
-0.2	227.6	47.1	1375	-1326	1375	242.7	48.1	2239.5	2928.5	3.514	2.844	56.5	2239.5	2411.7	1.254	1.1	94.6	1894.9	4134.4	689.1	0.6	47.1	55302	4.426	2411.7	79.3	1.302	2411.7	0	6029.3	1305.7	1722.7	-1127.7	191	79.3	55302	0.7176	0
-0.1	115.5	41.2	791	-830	830	141.2	43.6	2411.7	3617.6	3.978	3.356	50.6	2928.5	2756.2	1.727	1.5	90.1	2067.2	4995.7	1205.9	0.9	41.3	76161	4.318	2411.7	73	1.635	2411.7	-0.9	5340.2	1068.3	1378.1	-1068.3	260	73	76161	0.4824	0
0	205.3	46.2	1592	-1522	1592	221.7	50.9	2411.7	2928.5	3.613	3.031	55.6	2756.2	2584	2.899	2.3	97.3	2067.2	4823.4	516.8	0.9	46.2	127846	4.498	2928.5	80.9	1.401	2928.5	-0.1	6029.3	1246.4	1033.6	-1365.1	403	80.9	127846	0.7247	0
-0.3	183.7	45.3	1155	-1152	1155	202.4	46.7	2239.5	2756.2	3.088	2.904	54.6	1378.1	2411.7	1.379	1.2	93.1	2067.2	3445.3	516.8	0.6	45.3	60814	4.412	2584	76.7	1.372	2584	0.4	4823.4	712.2	1033.6	-771.6	221	76.7	60814	0.5874	0
0	143.5	43.1	795	-803	803	166.4	45.1	3789.8	5340.2	4.255	3.387	52.5	2928.5	4651.2	1.571	1.3	91.6	2756.2	5684.8	1550.4	0.7	43.1	69281	4.239	5512.5	70.8	2.358	5512.5	-2	5857	1009	1033.6	-1068.3	234	70.8	69281	0.6987	1
-0.5	226.7	47.1	1373	-1477	1477	245.2	49.5	2411.7	2928.5	3.165	2.803	56.4	1205.9	2756.2	1.716	1.4	95.9	2067.2	3273	516.8	0.5	47.1	75675	4.345	2928.5	80.9	2.252	2928.5	0.1	4478.9	830.9	1033.6	-712.2	236	80.9	75675	0.6701	0
-0.4	174.4	44.8	1043	-1240	1240	202.5	49.6	2239.5	3617.6	4.078	3.168	54.1	3273	2756.2	3.022	2.6	96.1	2067.2	5340.2	1378.1	1.1	44.8	133270	4.489	2928.5	76.6	2.142	2928.5	-0.1	5684.8	1187	1550.4	-1246.4	399	76.6	133270	0.7762	1
-2.2	174.9	44.9	1038	-1012	1038	231.6	42.2	2239.5	2756.2	3	2.934	54.2	1378.1	2584	0.546	0.5	88.7	2067.2	3445.3	516.8	0.2	44.9	24078	4.545	2584	76.2	1.338	2584	-0.3	3962.1	830.9	1033.6	-593.5	72	76.2	24078	0.6011	0
-0.3	190.9	45.6	1821	-1550	1821	233.7	48.4	2411.7	4651.2	4.145	3.196	55	3789.8	2584	1.907	1.6	94.9	2067.2	5857	2239.5	0.9	45.6	84099	4.471	2239.5	75.8	1.653	2239.5	0.7	5857	1127.7	1722.7	-1127.7	265	75.8	84099	0.7595	1
-0.1	230.2	47.2	1399	-1436	1436	250.8	49.4	2411.7	2756.2	3.549	2.808	56.6	3273	2584	1.655	1.4	95.9	1894.9	5168	344.5	0.8	47.2	72985	4.37	2584	80.7	2.081	2584	1.1	6029.3	1187	1722.7	-1187	197	80.7	72985	0.8105	0
0.6	132.7	42.5	745	-977	977	171.9	43.4	2411.7	3962.1	4.083	3.148	51.8	3617.6	2756.2	1.236	1	89.8	2067.2	5684.8	1550.4	0.5	42.5	54507	4.474	2584	72.7	1.428	2584	-1.3	6029.3	1246.4	1378.1	-1246.4	165	72.7	54507	0.5047	0
0.4	237.3	47.5	1332	-1305	1332	260.8	48.8	2411.7	2928.5	3.011	2.583	56.8	1033.6	2756.2	1.356	1.1	95.3	2067.2	3100.8	516.8	0.5	47.5	59800	4.509	2928.5	79.1	1.264	2928.5	1	4306.6	534.2	1550.4	-534.2	162	79.1	59800	0.7109	0
1.1	117.2	41.4	712	-733	733	147.7	41	2411.7	2928.5	3.428	3.227	50.7	2067.2	2584	0.92	0.8	87.5	2239.5	4306.6	516.8	0.2	41.4	40572	4.907	2411.7	73.2	1.363	2411.7	0.9	6029.3	1009	0	-1305.7	119	73.2	40572	0.4069	0
-0.2	283.1	49	1640	-1433	1640	302	52.1	2411.7	2756.2	2.969	2.474	58.4	1033.6	2584	2.028	1.7	98.5	2067.2	3100.8	344.5	0.7	49	89434	4.193	2411.7	80.8	1.317	2411.7	-0.5	4823.4	652.9	1550.4	-771.6	278	80.8	89434	0.7954	0
2	86.7	38.8	460	-575	575	125.9	35.8	2756.2	4823.4	3.976	3.275	48.1	3100.8	4478.9	0.502	0.4	82.3	1894.9	4995.7	2067.2	0.3	38.8	22138	4.361	4651.2	65.9	1.701	4651.2	-4.9	6029.3	890.3	1033.6	-1187	54	65.9	22138	0.4335	0
-0.5	261.6	48.4	1912	-1903	1912	280.7	52.3	2411.7	2928.5	2.963	2.742	57.7	1033.6	2756.2	2.479	1.8	98.7	2067.2	3100.8	516.8	1.1	48.3	109324	4.484	2928.5	83.5	1.317	2928.5	0.3	5512.5	949.6	1033.6	-1068.3	315	83.5	109324	0.7553	0
-0.7	253.4	48.1	1753	-1719	1753	268	51.3	2411.7	2928.5	3.14	2.659	57.4	1033.6	2584	2.108	1.7	97.8	2067.2	3100.8	516.8	1	48.1	92963	4.433	2928.5	82.1	1.369	2928.5	-0.3	4995.7	830.9	1550.4	-949.6	248	82.1	92963	0.8182	0
-1.3	82.1	38.3	489	-460	489	118.5	36	2584	3445.3	3.64	3.205	47.6	2411.7	2928.5	0.597	0.5	82.5	1894.9	4306.6	861.3	0.2	38.3	26328	4.382	3445.3	65.3	1.983	3445.3	-0.9	3617.6	356.1	2411.7	-356.1	76	65.3	26328	0.4417	0
-0.4	158	44	1179	-1122	1179	180.9	48.9	2411.7	2928.5	3.427	2.992	53.3	1550.4	2584	3.074	2.4	95.3	2067.2	3617.6	516.8	1	44	135564	4.19	2928.5	75.4	2.438	2928.5	0.1	5512.5	1127.7	1550.4	-1127.7	502	75.4	135564	0.7753	0
0.7	108.7	40.7	580	-658	658	141	40	2239.5	2928.5	3.968	3.131	50.1	3962.1	2584	0.842	0.7	86.5	1722.7	5684.8	689.1	0.4	40.7	37132	4.372	2584	69.1	1.497	2584	-1	5857	1365.1	1550.4	-1483.8	102	69.1	37132	0.4621	0
0.5	192.8	45.7	1241	-1229	1241	212.3	46.3	2411.7	2928.5	3.369	2.788	55	3445.3	2584	1.138	1	92.7	2067.2	5512.5	516.8	0.5	45.7	50186	4.331	2584	78.6	1.323	2584	-0.5	6029.3	1246.4	1033.6	-1305.7	163	78.6	50186	0.7653	0
-0.1	179.7	45.1	1153	-1160	1160	200.7	42.5	2584	2756.2	3.23	3.131	54.4	3100.8	2584	0.545	0.3	88.9	2239.5	5340.2	172.3	0.2	45.1	24035	4.378	2584	77	1.486	2584	3.8	6029.3	1305.7	1894.9	-1365.1	82	77	24035	0.6862	0
-0.4	143.2	43.1	814	-779	814	165.8	44.7	3962.1	5340.2	4.285	3.556	52.4	3100.8	4823.4	1.443	1.1	91.2	2756.2	5857	1378.1	0.5	43.1	63637	4.486	4995.7	71.4	2.065	4995.7	-0.7	6029.3	1068.3	2411.7	-1068.3	253	71.4	63637	0.7907	1
-0.1	150.8	43.6	1126	-1082	1126	171.8	48.1	2411.7	2928.5	3.651	2.994	52.9	2411.7	2584	2.867	2.5	94.6	1894.9	4306.6	516.8	1.1	43.6	126435	4.435	2411.7	74.6	1.448	2411.7	-1	6029.3	1305.7	1205.9	-1068.3	386	74.6	126435	0.668	0
0.7	126.1	42	798	-810	810	151.8	43.6	2584	2928.5	3.617	3.186	51.3	2928.5	2756.2	1.425	1.3	90	2067.2	4995.7	344.5	0.7	42	62843	4.51	2756.2	74.2	1.381	2756.2	0	6029.3	1483.8	1550.4	-1187	205	74.2	62843	0.5153	0
-0.4	141.8	43	871	-941	941	169.4	47	2239.5	2928.5	3.602	2.96	52.4	1722.7	2584	2.475	2	93.4	1894.9	3617.6	689.1	1.1	43	109147	4.555	2756.2	74.4	1.431	2756.2	0.3	5512.5	1009	1033.6	-1127.7	372	74.4	109147	0.6964	0
0.1	221.5	46.9	1608	-1538	1608	237.6	52.3	2928.5	5340.2	4.343	2.926	56.2	3445.3	4651.2	3.46	2.7	98.7	2239.5	5684.8	2411.7	0.9	46.9	152586	4.361	5512.5	78.5	1.463	5512.5	-0.4	6029.3	1958.6	0	-1899.2	465	78.5	152586	0.8146	0
-1.4	107.5	40.6	743	-735	743	142.7	42.3	2411.7	3962.1	3.833	3.553	50	3273	2584	1.471	1.3	88.8	2239.5	5512.5	1550.4	0.7	40.7	64872	4.518	2411.7	72.7	1.279	2411.7	-0.6	5684.8	1246.4	1205.9	-1483.8	253	72.7	64872	0.5187	1
-0.3	172.5	44.7	1023	-1116	1116	196	46	2239.5	2928.5	3.42	2.589	54.1	2239.5	2584	1.335	1.1	92.4	1894.9	4134.4	689.1	0.5	44.7	58874	4.474	2928.5	76.4	1.276	2928.5	0	4651.2	652.9	1550.4	-593.5	157	76.4	58874	0.8261	0
-0.3	156.5	43.9	1126	-1215	1215	182	46.9	2239.5	2756.2	3.408	2.81	53.2	2928.5	2584	2.023	1.6	93.4	2067.2	4995.7	516.8	0.6	43.9	89214	4.394	2756.2	78.6	1.423	2756.2	-0.1	5684.8	1068.3	1205.9	-1127.7	240	78.6	89214	0.7102	0
0.1	149.1	43.5	953	-1040	1040	171.8	46.7	2239.5	2756.2	3.458	2.899	52.8	2928.5	2584	2.116	1.7	93.2	2067.2	4995.7	516.8	0.9	43.5	93316	4.526	2756.2	74.8	1.609	2756.2	0	5857	1009	1033.6	-1009	278	74.8	93316	0.7531	0
0	136.9	42.7	836	-900	900	163.5	45.6	2239.5	2756.2	3.501	2.892	52	2756.2	2584	1.922	1.6	92	1894.9	4651.2	516.8	0.9	42.7	84760	4.255	2756.2	73.7	1.665	2756.2	-0.3	5684.8	1187	1378.1	-1127.7	257	73.7	84760	0.7719	0
-0.4	83	38.4	615	-591	615	129.5	36.6	3100.8	4478.9	4.359	3.541	47.7	3100.8	3617.6	0.656	0.6	83	2067.2	5168	1378.1	0.3	38.4	28929	4.454	4995.7	64.7	2.012	4995.7	-0.3	5512.5	1305.7	1033.6	-1009	100	64.7	28929	0.3982	0
-0.4	75.8	37.6	563	-532	563	129.1	39.2	3445.3	4823.4	4.372	3.516	46.9	3273	3962.1	1.439	1.3	85.7	1894.9	5168	1378.1	0.7	37.6	63460	4.542	4995.7	64.4	1.812	4995.7	-0.4	6029.3	1365.1	1033.6	-1424.4	180	64.4	63460	0.369	0
0	143.1	43.1	834	-797	834	167.7	46.8	2239.5	2756.2	3.451	3.004	52.5	2239.5	2411.7	2.328	1.8	93.3	2067.2	4306.6	516.8	0.8	43.1	102665	4.45	2756.2	74.2	1.49	2756.2	-0.4	6029.3	1246.4	1205.9	-1543.1	323	74.2	102665	0.6172	0
0.1	104.3	40.4	814	-792	814	138.1	40.7	3445.3	5168	4.51	3.608	49.7	3100.8	4306.6	1.077	0.9	87.2	2584	5684.8	1722.7	0.4	40.4	47496	4.499	5168	68.9	2.18	5168	0.5	6029.3	1424.4	1033.6	-1068.3	176	68.9	47496	0.4771	0
-0.2	134.3	42.6	885	-929	929	158.3	47	2239.5	2928.5	3.911	3.207	51.9	3100.8	2584	2.783	2.1	93.5	2067.2	5168	689.1	1	42.6	122731	4.629	2239.5	74	1.507	2239.5	0.7	6029.3	1543.1	1033.6	-1483.8	396	74	122731	0.7028	1
-0.4	76.7	37.7	490	-473	490	112.2	38.1	3445.3	4651.2	4.5	3.56	47	3617.6	3962.1	1.097	1	84.6	1894.9	5512.5	1205.9	0.5	37.7	48377	4.59	3445.3	64.8	1.942	3445.3	1.1	5684.8	1305.7	1033.6	-1483.8	159	64.8	48377	0.3016	1
-0.2	85.8	38.7	485	-503	503	119.1	40.3	3445.3	4823.4	4.507	3.664	48	3617.6	3962.1	1.443	1.2	86.7	2067.2	5684.8	1378.1	0.6	38.7	63637	4.539	4306.6	66.4	1.898	4306.6	-0.6	5684.8	1246.4	1033.6	-1246.4	215	66.4	63637	0.4105	1
0	152.3	43.7	859	-881	881	174.9	46.9	2239.5	2928.5	3.819	3.064	53	3100.8	2584	2.111	1.8	93.4	2067.2	5168	689.1	0.8	43.7	93095	4.473	2584	72.9	1.513	2584	0.6	5684.8	1187	1205.9	-1187	299	72.9	93095	0.6781	1
0	110.8	40.9	686	-777	777	136.6	46.2	3445.3	4823.4	4.389	3.476	50.2	2928.5	4134.4	3.399	2.8	92.7	2584	5512.5	1378.1	1.3	40.9	149896	4.507	3962.1	72.3	2.261	3962.1	0.1	6029.3	1187	1722.7	-1068.3	463	72.3	149896	0.6294	1
-0.2	98	39.8	556	-729	729	127.4	41.3	3445.3	4823.4	4.279	3.434	49.2	3100.8	3962.1	1.402	1.2	87.8	2411.7	5512.5	1378.1	0.7	39.9	61828	4.541	3617.6	67.7	1.816	3617.6	1.4	5684.8	1127.7	1033.6	-1543.1	183	67.7	61828	0.47	1
-0.2	134.1	42.5	1147	-1098	1147	158.3	47	2411.7	3445.3	3.957	3.145	51.9	3100.8	2756.2	2.818	2.4	93.5	2067.2	5168	1033.6	0.9	42.6	124274	4.571	2756.2	77.1	1.77	2756.2	1	5684.8	1543.1	1033.6	-1187	426	77.1	124274	0.5942	1
-0.9	107.2	40.6	799	-705	799	139.3	42.1	3617.6	5168	4.289	3.256	49.9	2928.5	4134.4	1.405	1.2	88.5	2756.2	5684.8	1550.4	0.7	40.6	61961	4.907	3617.6	69.7	1.628	3617.6	1.6	6029.3	1661.8	0	-2017.9	153	69.7	61961	0.4897	1
-0.4	85.9	38.7	525	-613	613	124.5	40.1	3445.3	4651.2	4.471	3.55	48	3445.3	3962.1	1.373	1.2	86.5	2067.2	5512.5	1205.9	0.6	38.7	60549	4.598	4306.6	66.2	1.974	4306.6	0.5	6029.3	1424.4	1205.9	-1424.4	196	66.2	60549	0.4334	1
-0.5	249.9	48	1547	-1488	1547	266.5	52.6	3789.8	5340.2	3.901	3.109	57.3	2411.7	4306.6	2.928	1.8	99.1	3273	5684.8	1550.4	0.6	48	129125	4.462	5512.5	79.2	1.603	5512.5	0.7	5857	1483.8	1033.6	-1602.5	378	79.2	129125	0.8137	1
-1.2	643.5	56.2	5711	-5217	5711	877	61.8	2756.2	3100.8	2.803	2.825	65.5	1033.6	2928.5	3.654	1.7	108.2	2411.7	3445.3	344.5	0.6	56.2	161141	4.477	3100.8	91.4	1.787	3100.8	0.6	5684.8	1602.5	1033.6	-1602.5	475	91.4	161141	0.7268	1
-1.5	181.8	45.2	1382	-1241	1382	337.2	49.2	3617.6	4995.7	4.116	3.424	54.5	2756.2	4651.2	2.496	1.9	95.6	2756.2	5512.5	1378.1	0.9	45.2	110073	4.374	4651.2	72.7	2.213	4651.2	-0.1	5684.8	1068.3	1722.7	-1068.3	415	72.7	110073	0.6419	1
-1.7	108.1	40.7	978	-829	978	224.5	41.7	2411.7	2756.2	3.322	2.972	50	1722.7	2584	1.262	1.1	88.2	1722.7	3445.3	344.5	0.7	40.7	55655	4.555	2584	71.5	1.436	2584	0.5	4995.7	830.9	1033.6	-1365.1	173	71.5	55655	0.4483	0
-0.3	87.5	38.8	753	-761	761	173	39.8	2584	2928.5	3.628	3.306	48.2	2584	2756.2	1.248	1.1	86.3	1722.7	4306.6	344.5	0.7	38.9	55037	4.53	2584	70.6	1.545	2584	0.6	3789.8	949.6	1033.6	-593.5	188	70.6	55037	0.3698	0
0.7	240.8	47.6	1496	-1683	1683	275.6	49	4651.2	5168	3.32	2.732	56.9	2584	4995.7	1.373	1.2	95.5	2756.2	5340.2	516.8	0.9	47.6	60549	4.612	4995.7	80.4	1.263	4995.7	-0.9	6029.3	1246.4	1033.6	-1365.1	161	80.4	60549	0.7146	0
0	95.5	39.6	639	-674	674	155.7	39.3	2584	3445.3	3.796	3.47	48.9	2928.5	2756.2	0.94	0.8	85.8	1894.9	4823.4	861.3	0.4	39.6	41454	4.485	2928.5	70.7	1.441	2928.5	-0.6	4823.4	771.6	1033.6	-949.6	133	70.7	41454	0.4506	0
-0.3	172.6	44.7	1063	-1049	1063	206.8	47.5	3789.8	5340.2	4.271	3.438	54.1	3100.8	4306.6	1.886	1.4	93.9	2584	5684.8	1550.4	0.6	44.8	83173	4.254	4651.2	73.2	2.153	4651.2	-0.1	5857	1009	2411.7	-1068.3	289	73.2	83173	0.9077	1
0.4	78	37.8	543	-551	551	121.9	37.2	2239.5	2756.2	3.645	3.266	47.2	2584	2584	0.862	0.8	83.7	1722.7	4306.6	516.8	0.4	37.9	38014	4.442	2584	67	1.633	2584	0	4823.4	712.2	1033.6	-771.6	105	67	38014	0.3468	0
0.5	196.6	45.9	1406	-1473	1473	218	44.2	4134.4	4651.2	3.408	3.201	55.2	1722.7	4478.9	0.687	0.4	90.7	3273	4995.7	516.8	0.1	45.9	30297	4.452	4478.9	79.5	1.315	4478.9	0.5	5512.5	1483.8	1033.6	-949.6	92	79.5	30297	0.5359	0
-0.5	148.2	43.4	1179	-1172	1179	177.7	42.1	3962.1	4823.4	3.945	3.258	52.7	2756.2	4478.9	0.74	0.5	88.5	2411.7	5168	861.3	0.1	43.4	32634	4.525	4823.4	77.2	1.373	4823.4	0	5684.8	1068.3	1378.1	-1187	112	77.2	32634	0.5686	0
0.1	128.2	42.2	936	-1114	1114	156.8	45.5	3273	4995.7	4.399	3.41	51.5	3445.3	4306.6	2.171	1.8	92	2067.2	5512.5	1722.7	1.2	42.2	95741	4.396	4651.2	77.5	1.367	4651.2	1	5857	1305.7	1722.7	-1305.7	300	77.5	95741	0.5816	1
1.1	112.3	41	641	-596	641	143	40.6	2756.2	4478.9	4.17	3.336	50.4	2928.5	3445.3	0.906	0.8	87.1	2411.7	5340.2	1722.7	0.5	41	39955	4.626	3273	68.9	1.656	3273	0.8	5684.8	1365.1	1033.6	-949.6	105	68.9	39955	0.5417	0
-0.3	167.3	44.5	1500	-1423	1500	192.9	47.6	3445.3	4823.4	4.319	3.524	53.8	3445.3	4306.6	2.061	1.6	94	2067.2	5512.5	1378.1	0.8	44.4	90890	4.44	4651.2	78.7	1.665	4651.2	1.1	5684.8	1246.4	1550.4	-1305.7	324	78.7	90890	0.7493	0
0	304.7	49.7	2002	-2166	2166	317.2	54.1	4134.4	5340.2	3.872	3.055	59	2584	4823.4	2.763	2.1	100.5	2928.5	5512.5	1205.9	0.8	49.7	121849	4.37	5340.2	81.1	1.455	5340.2	0.1	6029.3	1246.4	1894.9	-949.6	426	81.1	121849	0.9359	1
-0.4	159.6	44.1	1077	-1165	1165	180.3	46.7	3445.3	3962.1	3.666	3.166	53.4	2756.2	3617.6	1.848	1.5	93.2	2239.5	4995.7	516.8	1	44.1	81497	4.233	3962.1	76.5	1.435	3962.1	-1.8	5857	1365.1	1378.1	-1246.4	297	76.5	81497	0.6075	0
0	136	42.7	1262	-1162	1262	162.1	48.8	3445.3	3962.1	3.92	3.44	52	2928.5	3789.8	4.078	3.1	95.2	2239.5	5168	516.8	1.8	42.7	179840	4.361	3617.6	76.2	1.594	3617.6	-0.1	5684.8	1246.4	1033.6	-1483.8	649	76.2	179840	0.5616	1
-0.6	185.5	45.4	1115	-997	1115	204.3	47.1	4478.9	5340.2	3.639	3.111	54.7	2239.5	5168	1.495	1.2	93.6	3273	5512.5	861.3	0.6	45.4	65930	3.542	5340.2	75.8	2.904	5340.2	0	5684.8	1365.1	1378.1	-1305.7	198	75.8	65930	0.767	1
0.1	116.1	41.3	611	-645	645	142.9	39.3	3445.3	4306.6	4.147	3.225	50.6	2584	3789.8	0.63	0.6	85.8	2756.2	5340.2	861.3	0.4	41.3	27784	4.504	3273	67.7	1.635	3273	0.3	5684.8	1009	2239.5	-949.6	67	67.7	27784	0.3456	1
0.7	123.8	41.9	666	-811	811	149.9	39.8	2756.2	4134.4	4.404	3.457	51.1	3100.8	3617.6	0.63	0.5	86.3	2067.2	5168	1378.1	0.3	41.8	27783	4.388	2756.2	67.9	1.878	2756.2	0.8	5512.5	949.6	1722.7	-949.6	91	67.9	27783	0.3318	1
-0.3	225.2	47.1	1542	-1635	1635	240.8	50.1	3445.3	5340.2	3.858	2.957	56.4	2756.2	4995.7	2.04	1.5	96.6	2756.2	5512.5	1894.9	0.6	47.1	89964	4.432	5168	80	1.296	5168	0	5684.8	1009	2411.7	-1068.3	236	80	89964	0.7269	1
0.1	116.4	41.3	691	-622	691	145.4	42.8	2928.5	4134.4	4.382	3.46	50.6	3273	3617.6	1.414	1.2	89.3	2067.2	5340.2	1205.9	0.6	41.3	62357	4.566	3962.1	68.6	1.747	3962.1	0	5512.5	1246.4	1205.9	-1365.1	180	68.6	62357	0.4579	1
0.5	285.7	49.1	1920	-1979	1979	298.6	51.9	2928.5	4651.2	3.961	2.702	58.4	2756.2	3617.6	1.916	1.5	98.4	2584	5340.2	1722.7	0.9	49.1	84496	4.488	3617.6	82.1	1.83	3617.6	-0.5	5512.5	1127.7	0	-1127.7	257	82.1	84496	0.8515	0
0.5	137.2	42.7	849	-751	849	166.8	43.3	3100.8	4306.6	4.411	3.448	52	3100.8	3789.8	1.132	1	89.7	2239.5	5340.2	1205.9	0.5	42.7	49922	4.551	3962.1	69.9	1.825	3962.1	-2.1	5512.5	1246.4	1894.9	-1246.4	142	69.9	49922	0.3667	1
-1.3	175.5	44.9	1500	-1190	1500	212.3	43.7	3962.1	4651.2	4.029	3.399	54.2	3100.8	4306.6	0.766	0.6	90.2	2584	5684.8	689.1	0.3	44.9	33781	4.393	4134.4	74.1	1.51	4134.4	2.3	6029.3	1246.4	1894.9	-1187	127	74.1	33781	0.5	0
2.2	144.4	43.2	929	-935	935	178.5	44.3	2756.2	3789.8	4.276	3.594	52.6	3273	3100.8	1.289	1.1	90.8	2067.2	5340.2	1033.6	0.5	43.2	56845	4.448	2756.2	75.7	1.802	2756.2	0.4	6029.3	1127.7	1722.7	-1187	215	75.7	56845	0.4437	0
-0.6	214.6	46.6	1292	-1397	1397	239.5	49.2	3617.6	5340.2	3.948	3.205	55.9	2756.2	4823.4	1.802	1.3	95.6	2756.2	5512.5	1722.7	0.6	46.6	79469	4.541	5340.2	79	2.144	5340.2	-0.3	5684.8	949.6	2584	-949.6	238	79	79469	0.8213	1
0.7	108.5	40.7	559	-637	637	138.5	39.3	2756.2	4306.6	4.025	3.179	50	3100.8	3100.8	0.728	0.7	85.8	2067.2	5168	1550.4	0.4	40.7	32105	4.466	5168	69.9	1.497	5168	1.9	5340.2	1068.3	1550.4	-1068.3	105	69.9	32105	0.4582	0
-0.1	117.7	41.4	700	-743	743	151	38.8	3962.1	5168	4.436	3.75	50.7	3617.6	4823.4	0.552	0.5	85.3	2239.5	5857	1205.9	0.2	41.4	24343	4.402	4134.4	71.3	1.749	4134.4	-4.1	5857	1009	2411.7	-1009	96	71.3	24343	0.6632	0
-0.7	189.9	45.6	1147	-922	1147	208.2	47.5	3617.6	5512.5	4.03	3.123	54.9	2928.5	4478.9	1.55	1.3	93.9	2756.2	5684.8	1894.9	0.7	45.6	68355	4.299	5512.5	75.5	3.025	5512.5	-1	5684.8	1068.3	1894.9	-1127.7	183	75.5	68355	0.8783	1
0.7	133.9	42.5	1015	-1020	1020	161.2	45.3	3617.6	4823.4	4.312	3.604	51.8	3100.8	4306.6	1.884	1.6	91.7	2239.5	5340.2	1205.9	1	42.5	83084	4.48	4651.2	71.8	2.23	4651.2	0.6	5512.5	1187	1722.7	-1187	317	71.8	83084	0.5578	1
0.5	124	41.9	777	-832	832	149.3	42.5	2584	3445.3	3.686	3.084	51.2	2411.7	2756.2	1.144	1	88.9	1894.9	4306.6	861.3	0.4	41.9	50450	4.396	2756.2	71.9	1.756	2756.2	0.9	5168	830.9	1722.7	-890.3	157	71.9	50450	0.4391	0
0.5	295.9	49.4	2182	-2138	2182	311	54.7	4306.6	5168	3.923	3.172	58.7	2584	4823.4	3.364	2.4	101.1	2756.2	5340.2	861.3	0.8	49.4	148352	4.434	4478.9	81.8	1.574	4478.9	-0.6	5684.8	1127.7	1722.7	-1068.3	451	81.8	148352	0.7343	1
0	251.8	48	1374	-1302	1374	265.7	50.8	3962.1	5512.5	3.856	3.059	57.3	2928.5	5168	1.901	1.4	97.3	2584	5512.5	1550.4	0.7	48	83834	4.382	5512.5	78	1.825	5512.5	0.5	5684.8	1187	1550.4	-1187	187	78	83834	0.9023	1
-0.3	156.9	43.9	1104	-1218	1218	182.3	44.3	4478.9	4995.7	3.543	3.352	53.2	2411.7	4823.4	1.089	0.8	90.7	2756.2	5168	516.8	0.2	43.9	48025	4.524	4995.7	75.3	1.385	4995.7	-2.9	5857	1187	2067.2	-1068.3	177	75.3	48025	0.4987	0
0.1	226.6	47.1	1203	-1382	1382	241.3	50.3	3962.1	5340.2	4.117	3.324	56.4	2928.5	4478.9	2.07	1.6	96.7	2584	5512.5	1378.1	0.8	47.1	91287	4.427	5512.5	75.2	1.975	5512.5	0.3	5857	1246.4	1722.7	-1246.4	293	75.2	91287	0.8752	1
0.1	126.2	42	1263	-966	1263	160.9	42	2584	5168	4.45	3.592	51.4	3962.1	4478.9	1.002	0.8	88.5	1894.9	5857	2584	0.4	42	44188	4.564	5168	75.2	1.841	5168	-0.3	6029.3	1305.7	1033.6	-1305.7	159	75.2	44188	0.4609	0
-0.1	117.2	41.4	644	-810	810	144.1	41.9	2584	3100.8	3.849	3.248	50.7	2411.7	2928.5	1.126	0.9	88.3	1894.9	4306.6	516.8	0.6	41.4	49657	4.355	3100.8	72.9	1.446	3100.8	1.7	4995.7	890.3	1550.4	-830.9	178	72.9	49657	0.3918	0
-0.2	154.4	43.8	1124	-1155	1155	177.5	46	4478.9	4995.7	3.522	3.38	53.1	2584	4823.4	1.655	1.2	92.4	2584	5168	516.8	0.2	43.8	72985	4.375	4995.7	76.6	2.184	4995.7	0.4	6029.3	1424.4	1033.6	-1424.4	250	76.6	72985	0.4018	0
0	116.9	41.4	1108	-1178	1178	145.1	42.2	3100.8	4306.6	4.307	3.642	50.8	3100.8	3617.6	1.225	1.1	88.8	2411.7	5512.5	1205.9	0.5	41.5	54022	4.5	3445.3	76.9	1.694	3445.3	0	5684.8	1187	1722.7	-1246.4	198	76.9	54022	0.3033	0
0.2	134.3	42.6	835	-748	835	157.3	41.7	3273	4995.7	4.086	3.191	51.9	2928.5	4651.2	0.816	0.7	88.2	2411.7	5340.2	1722.7	0.2	42.6	35985	4.386	4823.4	71.4	1.888	4823.4	-2.1	5684.8	712.2	2239.5	-771.6	120	71.4	35985	0.5623	0
0.4	150.3	43.5	1227	-1321	1321	195.1	44.9	3100.8	5168	3.707	3.255	52.9	2756.2	4995.7	1.376	1	91.4	2584	5340.2	2067.2	0.4	43.6	60681	4.544	5168	78.9	1.475	5168	0.1	6029.3	1246.4	2239.5	-1127.7	208	78.9	60681	0.5696	0
-0.2	81.3	38.2	473	-552	552	114.3	36.7	2928.5	5168	4.489	3.742	47.6	3789.8	4478.9	0.702	0.6	83.1	1894.9	5684.8	2239.5	0.2	38.2	30958	4.456	5168	67.8	1.86	5168	-0.2	6029.3	1661.8	1033.6	-1424.4	114	67.8	30958	0.3719	0
-0.4	87.6	38.8	616	-555	616	121	41.5	3273	4823.4	4.563	3.787	48.2	3617.6	3962.1	1.843	1.6	88	1894.9	5512.5	1550.4	0.7	38.9	81277	4.482	3962.1	65	2.69	3962.1	-0.5	5684.8	1424.4	1033.6	-1483.8	307	65	81277	0.4063	1
0.2	105.7	40.5	740	-748	748	143.2	38.4	3445.3	4823.4	3.788	3.372	49.9	2928.5	4651.2	0.621	0.5	84.9	2411.7	5340.2	1378.1	0.2	40.6	27386	4.481	4651.2	68.8	1.742	4651.2	2.5	6029.3	949.6	1205.9	-1009	83	68.8	27386	0.5327	0
1	205.6	46.3	1299	-1251	1299	238.5	43.7	4651.2	4995.7	3.494	3.379	55.6	2411.7	4823.4	0.554	0.4	90.2	3445.3	5857	344.5	0.3	46.3	24431	4.494	4823.4	76.5	1.915	4823.4	-5.3	6029.3	1127.7	2239.5	-1187	83	76.5	24431	0.6963	0
1	81.5	38.2	499	-542	542	126.4	37.2	2584	3445.3	4.216	3.592	47.6	3445.3	2928.5	0.783	0.7	83.6	1722.7	5168	861.3	0.4	38.3	34531	4.507	2928.5	66.1	1.596	2928.5	-2.2	5512.5	949.6	1033.6	-890.3	123	66.1	34531	0.3407	0
0	76.3	37.6	528	-445	528	112	35	2584	3445.3	4.185	3.573	47	3445.3	2928.5	0.543	0.5	81.5	1894.9	5340.2	861.3	0.2	37.7	23947	4.529	2756.2	63.5	2.229	2756.2	0.6	5512.5	1127.7	2239.5	-1127.7	83	63.5	23947	0.3102	0
0.2	87.3	38.8	645	-548	645	119.1	37.6	3445.3	4651.2	4.343	3.793	48.2	3445.3	4134.4	0.758	0.6	84.1	2067.2	5512.5	1205.9	0.2	38.8	33428	4.493	3617.6	66.4	2.174	3617.6	2.3	5857	1365.1	1033.6	-1305.7	125	66.4	33428	0.3678	0
0	118.1	41.4	728	-687	728	143.4	45.2	3617.6	5340.2	4.324	3.506	50.8	3100.8	4478.9	2.392	2	91.7	2411.7	5512.5	1722.7	1	41.5	105487	4.384	5512.5	71	1.968	5512.5	0.9	5684.8	1127.7	2067.2	-1187	322	71	105487	0.5874	1
-0.2	159.2	44	1140	-1169	1169	183.5	47	3273	5684.8	4.198	3.334	53.4	3445.3	4995.7	1.962	1.8	93.5	2584	6029.3	2411.7	0.9	44.1	86524	4.636	5684.8	78.2	1.831	5684.8	1.8	6029.3	1543.1	1205.9	-1543.1	346	78.2	86524	0.5592	0
-0.3	316.1	50	2094	-2227	2227	327.3	54.3	4306.6	5168	3.742	3.161	59.4	2239.5	4823.4	2.716	1.6	100.8	3273	5512.5	861.3	0.8	50	119776	4.471	5168	81.3	1.449	5168	-0.1	6029.3	1365.1	1033.6	-1305.7	429	81.3	119776	0.8162	1
1	110.9	40.9	769	-1046	1046	152.7	43.5	3273	4651.2	4.331	3.426	50.2	2928.5	3962.1	1.8	1.5	89.9	2584	5512.5	1378.1	0.5	40.9	79380	4.484	4651.2	70.5	2.574	4651.2	0.2	6029.3	1661.8	1033.6	-1661.8	236	70.5	79380	0.5548	0
0.3	97.4	39.8	781	-728	781	128.6	40.7	3100.8	4478.9	4.389	3.712	49.1	3100.8	3617.6	1.248	1.1	87.2	2239.5	5340.2	1378.1	0.4	39.8	55037	4.49	4306.6	68.3	2.313	4306.6	-0.6	5684.8	949.6	1033.6	-1424.4	197	68.3	55037	0.3651	1
-0.4	127.8	42.1	1057	-854	1057	152.9	41.8	3445.3	4478.9	4.231	3.681	51.5	2928.5	3789.8	0.923	0.8	88.2	2584	5512.5	1033.6	0.3	42.2	40705	4.508	3617.6	73.1	1.825	3617.6	-0.9	5857	1009	2756.2	-1068.3	159	73.1	40705	0.4371	0
0	126.5	42	863	-887	887	151	44.7	3789.8	4995.7	4.094	3.491	51.3	2756.2	4306.6	1.849	1.5	91.2	2756.2	5512.5	1205.9	1	42	81541	4.472	4306.6	75.2	1.449	4306.6	0.1	5684.8	949.6	1205.9	-1068.3	283	75.2	81541	0.5165	1
0.6	162	44.2	887	-967	967	183.4	42.3	3617.6	4478.9	3.866	3.259	53.5	2411.7	4306.6	0.644	0.5	88.7	2584	4995.7	861.3	0.2	44.2	28401	4.275	4478.9	75.8	1.426	4478.9	4.3	5512.5	949.6	2411.7	-652.9	95	75.8	28401	0.5225	0
-0.2	205.6	46.3	1461	-1491	1491	248.9	50.5	3617.6	5512.5	4.342	3.086	55.7	3273	4306.6	2.677	2.5	97.1	2756.2	6029.3	1894.9	1.4	46.4	118055	4.525	5857	80.2	0.676	5857	1	6029.3	1246.4	2067.2	-1127.7	373	80.2	118055	0.8427	0
-0.3	162.1	44.2	1255	-1170	1255	185.3	44.6	3617.6	4651.2	3.989	3.334	53.5	2756.2	4306.6	1.088	0.9	91	2756.2	5512.5	1033.6	0.4	44.2	47981	4.44	4306.6	76	1.549	4306.6	-2.1	5857	890.3	2239.5	-949.6	142	76	47981	0.6613	0
-0.6	120	41.6	776	-762	776	145.7	40.5	4134.4	4651.2	3.592	3.296	50.9	2411.7	4306.6	0.784	0.6	87	2928.5	5340.2	516.8	0.1	41.6	34574	4.503	4306.6	73.7	1.643	4306.6	1.3	5684.8	652.9	2584	-830.9	116	73.7	34574	0.4444	0
-0.5	228.9	47.2	1260	-1353	1353	249	49.8	2756.2	3445.3	3.589	2.6	56.5	2756.2	3273	1.826	1.6	96.3	2584	5340.2	689.1	0.8	47.2	80527	4.172	3100.8	79.6	1.369	3100.8	-1	5684.8	949.6	2239.5	-1009	218	79.6	80527	0.8362	0
-0.3	127.3	42.1	794	-823	823	155.5	48.9	2928.5	4823.4	4.318	3.285	51.4	2928.5	3617.6	4.792	4.1	95.3	2584	5512.5	1894.9	1.9	42.1	211327	4.489	3445.3	74.7	1.603	3445.3	0.1	6029.3	1602.5	0	-1780.5	665	74.7	211327	0.6681	1
-0.7	169	44.6	1023	-906	1023	190.9	45	2756.2	3617.6	3.405	2.696	53.9	2756.2	2928.5	1.108	1	91.5	2584	5340.2	861.3	0.5	44.6	48863	4.536	2756.2	75.6	1.335	2756.2	-1.7	6029.3	1187	1033.6	-1365.1	123	75.6	48863	0.6675	0
1.1	102.9	40.2	797	-721	797	138.7	39.8	2756.2	3445.3	3.58	3.157	49.6	2756.2	3273	0.908	0.8	86.3	2067.2	4823.4	689.1	0.5	40.3	40042	4.337	3445.3	70	1.657	3445.3	0.8	5857	890.3	1033.6	-830.9	130	70	40042	0.4281	0
-0.1	82.7	38.3	469	-548	548	123.6	36.7	2411.7	4651.2	4.392	3.706	47.7	3962.1	2756.2	0.685	0.6	83.2	1722.7	5684.8	2239.5	0.3	38.4	30209	4.492	2756.2	64.2	1.942	2756.2	0.3	5857	1009	1033.6	-1127.7	106	64.2	30209	0.4153	0
0.9	107.2	40.6	1127	-964	1127	226.1	39.1	4823.4	5684.8	3.964	3.597	50	3273	5340.2	0.702	0.6	85.6	2584	5857	861.3	0.3	40.7	30958	4.514	5684.8	72	1.645	5684.8	-3.5	6029.3	1305.7	1033.6	-1602.5	127	72	30958	0.5455	0
-1.5	140.4	42.9	736	-928	928	178.6	43.2	3962.1	4995.7	4.15	3.325	52.3	2584	4478.9	1.048	0.8	89.6	2928.5	5512.5	1033.6	0.4	43	46216	4.557	4651.2	72.4	1.76	4651.2	0	5684.8	1305.7	1550.4	-1365.1	165	72.4	46216	0.7812	1
-0.9	86.6	38.8	547	-541	547	122.2	36.6	2411.7	4306.6	4.324	3.722	48.1	3273	3445.3	0.603	0.5	83	1894.9	5168	1894.9	0.2	38.8	26592	4.542	2411.7	64.6	2.128	2411.7	-0.6	5340.2	890.3	1722.7	-890.3	81	64.6	26592	0.4375	0
-0.4	126.4	42	839	-932	932	149.9	45.2	3789.8	4995.7	4.365	3.563	51.4	3100.8	4306.6	2.054	1.6	91.6	2411.7	5512.5	1205.9	0.7	42.1	90581	4.438	3962.1	72.2	1.947	3962.1	0.4	5857	1424.4	1033.6	-1483.8	333	72.2	90581	0.7359	1
0	312.9	49.9	1933	-2054	2054	326.9	53.5	4306.6	5168	3.852	3.147	59.2	2411.7	4995.7	2.261	1.5	99.9	3100.8	5512.5	861.3	0.7	49.9	99710	4.347	5340.2	79.2	1.785	5340.2	-0.2	5684.8	1246.4	1033.6	-1483.8	387	79.2	99710	0.9217	1
-0.3	123.6	41.8	798	-711	798	150	39.6	4306.6	5340.2	4.077	3.636	51.2	4134.4	5168	0.601	0.5	86.1	1722.7	5857	1033.6	0.2	41.9	26504	4.549	5168	72.5	1.77	5168	0.3	5857	1305.7	1378.1	-1127.7	95	72.5	26504	0.4251	0
0.1	100.5	40	518	-551	551	128.6	37.2	3273	4823.4	4.619	3.857	49.4	3962.1	4134.4	0.514	0.5	83.6	1550.4	5512.5	1550.4	0.3	40.1	22668	4.568	3962.1	64.8	2.194	3962.1	2.7	5857	1305.7	1378.1	-1246.4	90	64.8	22668	0.4068	1
1.2	96.6	39.7	571	-521	571	126.4	36.8	3445.3	4995.7	4.481	3.599	49	3617.6	4134.4	0.508	0.5	83.2	1894.9	5512.5	1550.4	0.3	39.7	22403	4.468	4134.4	66.3	2.346	4134.4	3.8	5684.8	1009	1033.6	-1543.1	72	66.3	22403	0.3543	1
0	347.8	50.8	2408	-2518	2518	357.2	54.4	4134.4	5168	4.012	3.054	60.1	2411.7	4823.4	2.255	1.7	100.8	3100.8	5512.5	1033.6	0.7	50.8	99446	4.312	4995.7	82.9	1.727	4995.7	-0.4	5857	1187	1894.9	-1127.7	243	82.9	99446	0.9601	1
-0.5	136.2	42.7	854	-887	887	166.9	44.3	3445.3	5168	4.388	3.527	52	2928.5	4306.6	1.451	1.2	90.8	2756.2	5684.8	1722.7	0.6	42.7	63989	4.593	4823.4	68.2	2.014	4823.4	0.2	5857	949.6	1033.6	-1602.5	222	68.2	63989	0.802	1
0	87.5	38.8	574	-557	574	121.9	41.4	3445.3	4995.7	4.524	3.789	48.2	3617.6	4134.4	1.808	1.6	87.9	1894.9	5512.5	1550.4	0.7	38.9	79732	4.503	4823.4	66.3	2.977	4823.4	0.6	5684.8	1365.1	1033.6	-1246.4	318	66.3	79732	0.4719	1
-0.1	87.6	38.9	624	-510	624	117.2	39.1	2928.5	4823.4	4.647	3.838	48.2	3962.1	3962.1	1.054	1	85.6	1550.4	5512.5	1894.9	0.5	38.9	46482	4.592	2756.2	66.8	1.967	2756.2	2.6	5684.8	1068.3	1378.1	-1127.7	198	66.8	46482	0.5758	0
-0.2	84.1	38.5	526	-555	555	113.9	39.6	3617.6	5168	4.368	3.603	47.9	3445.3	4306.6	1.288	1.1	86.1	2067.2	5512.5	1550.4	0.5	38.5	56801	4.592	5512.5	67.2	1.944	5512.5	0.7	5684.8	1246.4	1033.6	-1246.4	193	67.2	56801	0.5428	1
0.2	73.4	37.3	521	-440	521	108	37.1	1722.7	3273	4.465	3.717	46.7	3962.1	2411.7	0.961	0.9	83.6	1205.9	5168	1550.4	0.5	37.4	42380	4.598	1722.7	61.9	2.372	1722.7	0	5512.5	1246.4	1033.6	-1009	154	61.9	42380	0.4743	0
0.2	97.2	39.7	592	-616	616	125.1	40.8	3100.8	4995.7	4.567	3.691	49.1	3789.8	4134.4	1.268	1	87.2	1722.7	5512.5	1894.9	0.4	39.8	55919	4.581	5168	67.8	1.881	5168	-0.7	5684.8	1365.1	1378.1	-1365.1	190	67.8	55919	0.5103	1
2.2	104.5	40.4	661	-796	796	141.6	37.8	4651.2	5512.5	4.038	3.591	49.8	3273	5168	0.554	0.4	84.4	2411.7	5684.8	861.3	0.1	40.5	24431	4.505	5168	68.1	2.106	5168	4.1	6029.3	949.6	2411.7	-1009	91	68.1	24431	0.5079	0
-0.8	106.1	40.5	595	-624	624	136	40.7	3445.3	4995.7	4.427	3.554	49.9	3100.8	4134.4	1.054	0.9	87.2	2411.7	5512.5	1550.4	0.5	40.5	46481	4.379	4134.4	67	2.028	4134.4	0.7	6029.3	1483.8	1205.9	-1483.8	154	67	46481	0.7135	1
-0.2	133.8	42.5	904	-1150	1150	158.6	44.4	3445.3	4306.6	4.005	3.19	51.9	2756.2	3789.8	1.521	1.2	90.8	2584	5340.2	861.3	0.4	42.6	67077	4.475	3617.6	74.8	2.149	3617.6	0.2	5684.8	1068.3	2067.2	-1009	196	74.8	67077	0.6527	1
1.1	146.4	43.3	1132	-1190	1190	169.9	45.8	3617.6	4134.4	3.724	3.194	52.6	2411.7	3962.1	1.774	1.3	92.2	2239.5	4651.2	516.8	0.2	43.3	78233	4.302	3789.8	75.7	1.927	3789.8	-0.5	6029.3	1127.7	1033.6	-1127.7	233	75.7	78233	0.5712	0
-1.1	94.5	39.5	658	-651	658	125.8	40	2756.2	4651.2	4.349	3.564	48.8	3100.8	3445.3	1.112	1	86.4	2239.5	5340.2	1894.9	0.5	39.5	49039	4.509	3445.3	69	1.749	3445.3	-0.3	5512.5	1305.7	1033.6	-1305.7	181	69	49039	0.3629	1
0.4	93.3	39.4	551	-517	551	124.7	38.9	3789.8	4995.7	4.291	3.558	48.7	3100.8	4478.9	0.894	0.8	85.4	2411.7	5512.5	1205.9	0.4	39.4	39426	4.587	4823.4	67.3	2.205	4823.4	-0.4	5512.5	830.9	2584	-771.6	152	67.3	39426	0.3052	1
-0.8	239	47.6	1252	-1409	1409	255.6	45.3	3789.8	3962.1	2.645	2.655	56.8	689.1	3789.8	0.589	0.3	91.6	3617.6	4306.6	172.3	0.1	47.4	25975	4.486	3789.8	78.3	1.416	3789.8	2.7	4995.7	1365.1	1033.6	-949.6	79	78.3	25975	0.6847	0
0.2	261.5	48.4	1558	-1630	1630	276.7	51.8	3789.8	5340.2	4.074	3.086	57.7	2411.7	4478.9	2.223	1.8	98.3	3273	5684.8	1550.4	0.9	48.3	98034	4.139	5512.5	77	1.524	5512.5	0.9	5857	890.3	2584	-1068.3	318	77	98034	0.9386	1
-1.1	230.4	47.3	2091	-1917	2091	244.3	50	3617.6	3962.1	2.847	2.976	56.6	1550.4	3789.8	1.869	1.3	96.4	2584	4134.4	344.5	0.9	47.3	82423	4.309	3789.8	83.1	1.479	3789.8	0.6	5168	949.6	1550.4	-1009	249	83.1	82423	0.632	0
-0.2	224.9	47	1327	-1242	1327	242.9	44.7	3617.6	3962.1	2.761	2.506	56.4	861.3	3789.8	0.58	0.3	91.1	3445.3	4306.6	344.5	0.1	47.1	25578	4.558	3617.6	78.7	1.288	3617.6	2.7	4823.4	712.2	1033.6	-1127.7	54	78.7	25578	0.7	0
0.1	261	48.3	1428	-1467	1467	273.7	45.6	3617.6	3962.1	2.376	2.627	57.6	689.1	3789.8	0.534	0.2	92	3617.6	4306.6	344.5	0.1	48.3	23549	4.535	3789.8	79.3	1.371	3789.8	2.3	5340.2	296.8	3617.6	-474.8	80	79.3	23549	0.6957	0
-0.5	92.5	39.3	522	-618	618	123.2	37.2	2756.2	4995.7	4.037	3.184	48.7	3100.8	3273	0.61	0.5	83.7	2239.5	5340.2	2239.5	0.3	39.4	26901	4.442	2756.2	66.4	1.849	2756.2	0.9	5340.2	890.3	2584	-949.6	83	66.4	26901	0.5048	0
-0.2	180	45.1	1388	-1281	1388	198	45.4	3617.6	3962.1	3.271	2.973	54.4	1894.9	3789.8	1.072	0.8	91.8	2239.5	4134.4	344.5	0.1	45.1	47275	4.581	3789.8	79.8	1.382	3789.8	0.8	5684.8	771.6	1722.7	-771.6	144	79.8	47275	0.7995	0
0	162.8	44.2	995	-1015	1015	182.9	47.2	3789.8	4995.7	4.183	3.286	53.5	2584	4306.6	1.963	1.6	93.6	2928.5	5512.5	1205.9	0.8	44.2	86569	4.292	3789.8	73	1.902	3789.8	1.1	5684.8	1009	2584	-1009	287	73	86569	0.9098	1
0.3	192.4	45.7	1261	-1303	1303	208.7	45.9	3617.6	3962.1	2.934	2.912	55	1894.9	3789.8	1.039	0.5	92.3	2411.7	4306.6	344.5	0.1	45.7	45820	4.53	3789.8	79.2	1.433	3789.8	1.2	4823.4	890.3	1033.6	-890.3	133	79.2	45820	0.5307	0
0.3	209.2	46.4	1354	-1355	1355	227.7	45.5	3789.8	3962.1	2.852	3.114	55.8	1033.6	3962.1	0.81	0.3	92	3445.3	4478.9	172.3	0.1	46.5	35721	4.535	3789.8	78.3	1.372	3789.8	-1.9	5857	1424.4	1033.6	-1483.8	128	78.3	35721	0.6022	0
-2.3	248.4	47.9	1317	-1434	1434	265.4	45.4	3789.8	3962.1	2.472	2.467	57.2	689.1	3962.1	0.566	0.2	91.9	3445.3	4134.4	172.3	0.1	47.9	24961	4.463	3617.6	78.2	1.344	3617.6	3.1	4651.2	830.9	1205.9	-949.6	73	78.2	24961	0.6923	0
0	68.3	36.7	401	-492	492	108.8	35.7	2584	3617.6	4.178	3.544	46	3789.8	2928.5	0.793	0.7	82.1	1550.4	5340.2	1033.6	0.3	36.7	34971	4.566	2756.2	65.7	2.002	2756.2	-2.2	5857	1127.7	1033.6	-1127.7	130	65.7	34971	0.3553	0
-0.2	69.6	36.9	427	-503	503	109.1	35.7	3617.6	4478.9	4.267	3.684	46.2	3617.6	4134.4	0.76	0.7	82.1	1722.7	5340.2	861.3	0.3	36.9	33516	4.501	3962.1	66.9	1.679	3962.1	-0.2	5512.5	1187	1033.6	-1187	125	66.9	33516	0.3168	0
0.3	99.8	40	740	-770	770	130.1	38.9	2928.5	5168	4.526	3.728	49.3	3445.3	4306.6	0.775	0.7	85.3	2239.5	5684.8	2239.5	0.2	40	34178	4.562	5340.2	70.2	2.013	5340.2	0.9	6029.3	1365.1	1550.4	-1187	128	70.2	34178	0.5955	0
0.2	255.6	48.2	2930	-3166	3166	349.9	49.8	4651.2	5857	3.926	3.449	57.7	2756.2	5340.2	1.468	0.6	96.5	3273	6029.3	1205.9	0.3	48.4	64738	4.5	5857	82.6	0.952	5857	0.9	6029.3	1127.7	1033.6	-1068.3	248	82.6	64738	0.6285	0
-0.1	93	39.4	617	-631	631	124.1	39.4	3617.6	5168	4.418	3.524	48.7	3445.3	4306.6	1.005	0.8	85.9	2239.5	5684.8	1550.4	0.4	39.4	44321	4.907	4995.7	69.3	1.777	4995.7	1.5	5857	1899.2	0	-1780.5	144	69.3	44321	0.3006	0
-1.6	79.9	38	450	-587	587	118.8	37.7	2756.2	3962.1	4.388	3.682	47.4	3617.6	3273	0.923	0.9	84.2	1894.9	5512.5	1205.9	0.5	38.1	40705	4.561	2584	66.2	1.706	2584	2.1	6029.3	1009	1894.9	-1009	152	66.2	40705	0.3679	0
-0.6	108.6	40.7	700	-725	725	142.4	39.9	2928.5	5168	4.362	3.599	50	3273	4134.4	0.825	0.7	86.4	2411.7	5684.8	2239.5	0.4	40.7	36382	4.473	5340.2	66.7	2.066	5340.2	-0.2	6029.3	1068.3	1894.9	-1424.4	135	66.7	36382	0.6127	0
0.3	99.8	40	1151	-1171	1171	166.1	42.3	3789.8	5684.8	4.432	3.91	49.5	3789.8	4995.7	1.716	1.3	89	2239.5	6029.3	1894.9	0.6	40.2	75675	4.531	6029.3	69.2	2.879	6029.3	-0.5	6029.3	1721.2	1033.6	-1721.2	360	69.2	75675	0.5567	0
-0.2	76.6	37.7	442	-430	442	110.8	35.7	2928.5	3789.8	4.271	3.672	47	3273	3273	0.632	0.6	82.2	1722.7	4995.7	861.3	0.3	37.7	27871	4.603	3273	64.7	2.073	3273	-1.4	5340.2	890.3	1033.6	-1424.4	100	64.7	27871	0.3624	0
-1.2	82.3	38.3	507	-509	509	119.5	35.6	3445.3	5340.2	4.613	3.705	47.7	3962.1	4306.6	0.531	0.5	82.1	1894.9	5857	1894.9	0.2	38.4	23417	4.358	4478.9	64.4	2.594	4478.9	0.3	6029.3	771.6	2411.7	-949.6	66	64.4	23417	0.5301	0
-0.1	116.7	41.3	722	-704	722	146.6	44.4	3273	5168	4.378	3.622	50.7	3100.8	4478.9	2.018	1.6	90.9	2411.7	5512.5	1894.9	0.8	41.4	88994	4.294	2928.5	67.6	2.685	2928.5	0.1	5512.5	1068.3	2067.2	-949.6	368	67.6	88994	0.8158	1
-0.1	96.7	39.7	617	-575	617	129.7	42.6	3273	4651.2	4.522	3.733	49	3273	4134.4	1.939	1.5	89	2239.5	5512.5	1378.1	0.8	39.7	85510	4.508	4651.2	66.3	2.386	4651.2	-0.6	5684.8	1127.7	2239.5	-1127.7	348	66.3	85510	0.6302	1
-0.9	94.7	39.5	558	-641	641	127.9	37	2928.5	4995.7	4.179	3.188	48.8	3100.8	3445.3	0.555	0.5	83.4	2067.2	5168	2067.2	0.3	39.5	24475	4.472	4995.7	67.1	1.721	4995.7	-2.2	5168	771.6	2411.7	-712.2	90	67.1	24475	0.5654	0
-0.3	238.4	47.5	1420	-1357	1420	255.7	49.1	2928.5	3273	3.059	2.906	56.9	2756.2	3100.8	1.439	1	95.6	2584	5340.2	344.5	0.5	47.6	63460	4.544	2928.5	80.4	1.252	2928.5	1.8	6029.3	1009	1550.4	-1187	163	80.4	63460	0.7258	0
-0.2	241.8	47.7	1398	-1308	1398	258.7	48.9	2928.5	4995.7	3.157	3.072	57	2756.2	3100.8	1.338	1	95.4	2584	5340.2	2067.2	0.9	47.7	59006	4.487	2928.5	79.6	1.271	2928.5	-0.1	5684.8	1365.1	1722.7	-949.6	156	79.6	59006	0.7245	0
-0.2	117.7	41.4	723	-788	788	152.2	42.7	2584	3617.6	3.87	3.312	50.8	2584	3273	1.341	1.2	89.2	2411.7	4995.7	1033.6	0.6	41.4	59138	4.498	2584	70.8	1.573	2584	-1.3	5684.8	1068.3	1033.6	-1424.4	199	70.8	59138	0.6732	0
0	243.6	47.7	1545	-1599	1599	261.1	48.9	2928.5	3100.8	2.83	2.756	57.1	2584	3100.8	1.297	1	95.3	2584	5168	172.3	0.5	47.7	57198	4.509	3100.8	81.3	1.235	3100.8	-0.1	5512.5	1127.7	1205.9	-1365.1	133	81.3	57198	0.6935	0
-1.8	124.7	41.9	909	-782	909	206.7	42.9	2928.5	3617.6	3.921	3.419	51.2	2067.2	3273	1.254	1.1	89.3	2067.2	4134.4	689.1	0.6	41.9	55302	4.455	3445.3	70.8	1.57	3445.3	-2.1	4651.2	1187	1205.9	-652.9	214	70.8	55302	0.6319	0
1.8	316.3	50	2607	-2367	2607	381.2	54.6	3962.1	5168	4.012	3.133	59.3	2584	4823.4	2.888	1.6	101.1	2928.5	5512.5	1205.9	0.7	50	127361	4.361	5168	82.2	1.549	5168	0.3	5684.8	1365.1	1205.9	-1068.3	419	82.2	127361	0.804	1
-1.9	122.8	41.8	1846	-1596	1846	410.5	43.6	2756.2	4134.4	4.01	3.21	51.1	2584	3273	1.521	1.3	90.1	2411.7	4995.7	1378.1	0.6	41.8	67077	4.14	2584	73.3	3.184	2584	1.4	5684.8	771.6	2239.5	-1127.7	216	73.3	67077	0.6966	0
0.9	112.2	41	758	-785	785	156.9	42.6	3100.8	3789.8	4.171	3.514	50.4	3445.3	3445.3	1.443	1.1	89.1	2067.2	5512.5	689.1	0.4	41	63637	4.499	3445.3	71.2	1.801	3445.3	1.4	6029.3	1009	1033.6	-1305.7	234	71.2	63637	0.5412	0
1	85.4	38.6	843	-981	981	192.8	41.7	3100.8	4823.4	4.38	3.547	48	3445.3	3445.3	2.026	1.8	88.2	2067.2	5512.5	1722.7	1.5	38.7	89347	4.483	5168	68	1.849	5168	0	6029.3	949.6	1033.6	-1009	358	68	89347	0.5201	0
0.3	78.6	37.9	948	-871	948	126	37	3962.1	5168	4.503	3.904	47.3	3962.1	4478.9	0.801	0.7	83.5	1894.9	5857	1205.9	0.3	38	35324	4.562	4134.4	66.6	2.612	4134.4	1.5	6029.3	1365.1	1033.6	-1127.7	135	66.6	35324	0.308	0
0.4	70.8	37	499	-490	499	114.3	35.2	3100.8	4478.9	4.492	3.502	46.4	3789.8	3617.6	0.665	0.6	81.7	1550.4	5340.2	1378.1	0.3	37	29327	4.541	4478.9	64.4	1.946	4478.9	-2.9	5857	1187	1033.6	-1187	83	64.4	29327	0.3493	0
-0.5	84	38.5	594	-524	594	116.6	40.7	3273	4995.7	4.554	3.739	47.8	3445.3	4134.4	1.658	1.3	87.2	2067.2	5512.5	1722.7	0.6	38.5	73118	4.581	3962.1	67	2.265	3962.1	1.2	5684.8	1424.4	1033.6	-1424.4	276	67	73118	0.4974	1
-1.7	238.8	47.6	1860	-1898	1898	276.5	50.9	4306.6	5340.2	3.939	3.101	57	2584	4823.4	2.137	1.8	97.4	3445.3	6029.3	1033.6	1	47.6	94242	4.431	4134.4	79.7	1.574	4134.4	-0.5	6029.3	1365.1	0	-1305.7	284	79.7	94242	0.909	1
-0.8	93.2	39.4	1257	-1348	1348	429.1	38.2	3273	4306.6	4.287	3.395	48.8	3445.3	3789.8	0.763	0.7	84.7	2239.5	5684.8	1033.6	0.5	39.4	33648	4.519	3789.8	69.4	1.663	3789.8	-0.5	6029.3	771.6	1033.6	-830.9	106	69.4	33648	0.4563	0
-13.5	79	38	2005	-2112	2112	421.2	37.9	3617.6	4995.7	4.509	3.81	47.3	3789.8	4134.4	0.995	0.9	84.4	1894.9	5684.8	1378.1	0.6	38	43879	4.649	4306.6	64.6	1.881	4306.6	0.5	5857	1187	2239.5	-1187	176	64.6	43879	0.3411	1
-3.7	78.1	37.9	1455	-1779	1779	419.4	40.6	3445.3	4823.4	4.579	3.793	47.2	3617.6	4134.4	1.886	1.7	87.1	1894.9	5512.5	1378.1	0.9	37.9	83172	4.649	3445.3	64.9	2.067	3445.3	0.1	6029.3	1365.1	1205.9	-1187	325	64.9	83172	0.3631	1
-2.7	90.2	39.1	1097	-1013	1097	242.4	39.2	3445.3	4823.4	4.5	3.54	48.4	3273	4306.6	1.018	0.9	85.6	2239.5	5512.5	1378.1	0.5	39.1	44894	4.602	4651.2	69	1.632	4651.2	-0.3	6029.3	1602.5	1033.6	-1424.4	146	69	44894	0.51	1
1	107.4	40.6	1380	-1203	1380	261	42.7	2756.2	3962.1	4.19	3.299	50	2756.2	3445.3	1.608	1.4	89.1	2239.5	4995.7	1205.9	0.5	40.6	70913	4.159	4134.4	71.3	2.249	4134.4	1	5684.8	1543.1	1033.6	-1009	228	71.3	70913	0.5921	1
-0.8	108.2	40.7	893	-916	916	210.2	44.8	3789.8	4995.7	4.307	3.581	50	2928.5	4306.6	2.603	2.2	91.3	2584	5512.5	1205.9	1	40.7	114792	4.591	5340.2	69.4	2.28	5340.2	-0.3	5684.8	1483.8	0	-1483.8	404	69.4	114792	0.6789	1
-1.6	473.8	53.5	3743	-3374	3743	509.6	59	4651.2	5340.2	3.463	3.14	62.8	2067.2	5168	3.518	1.6	105.4	3445.3	5512.5	689.1	0.7	53.5	155144	4.54	5340.2	87.6	2.326	5340.2	-0.3	6029.3	1543.1	1033.6	-1424.4	492	87.6	155144	0.7962	1
-1.1	100.5	40	621	-698	698	141.9	41.4	2756.2	3445.3	3.371	2.94	49.4	1378.1	2928.5	1.367	1.2	87.9	2411.7	3789.8	689.1	0.7	40.1	60284	4.436	2584	70.5	1.471	2584	0.3	5168	771.6	1033.6	-1009	209	70.5	60284	0.5499	0
-0.3	110	40.8	676	-789	789	135.2	44.7	2756.2	3617.6	3.982	3.328	50.2	2584	3273	2.412	2	91.1	2239.5	4823.4	861.3	0.9	40.8	106370	4.552	3445.3	71.8	2.078	3445.3	0.5	5512.5	1068.3	1033.6	-949.6	337	71.8	106370	0.6221	0
0.2	106.7	40.6	597	-668	668	132.1	39.7	2928.5	4306.6	3.947	3.206	49.9	2928.5	3273	0.822	0.7	86.2	2411.7	5340.2	1378.1	0.3	40.6	36250	4.465	3273	70.3	1.522	3273	-0.8	5512.5	1009	2411.7	-949.6	120	70.3	36250	0.636	0
-0.3	128.6	42.2	758	-962	962	151.8	44.2	3273	4823.4	4.409	3.494	51.5	2928.5	3962.1	1.585	1.4	90.7	2411.7	5340.2	1550.4	0.8	42.2	69899	4.406	3789.8	73.1	2.195	3789.8	0.4	5857	1009	2239.5	-1068.3	242	73.1	69899	0.7473	0
0.5	129.1	42.2	800	-748	800	153.4	41.8	3962.1	5684.8	4.106	3.374	51.5	3445.3	5168	0.914	0.8	88.3	2584	6029.3	1722.7	0.4	42.2	40307	4.462	5168	70.7	1.773	5168	-2.5	6029.3	1127.7	2067.2	-1009	165	70.7	40307	0.673	0
-0.1	79.6	38	668	-647	668	113.9	43.1	3100.8	4478.9	4.536	3.835	47.3	3617.6	3789.8	3.205	2.8	89.5	1894.9	5512.5	1378.1	1.7	38	141340	4.499	3789.8	71.6	3.27	3789.8	0.5	6029.3	1483.8	1033.6	-1483.8	540	71.6	141340	0.3986	1
-0.9	123.2	41.8	1135	-1269	1269	224.2	45	3617.6	5168	4.154	3.416	51.2	2584	4823.4	2.096	1.6	91.5	2928.5	5512.5	1550.4	0.6	41.8	92433	4.339	3617.6	75.6	2.129	3617.6	0.9	5857	1246.4	1378.1	-1305.7	352	75.6	92433	0.7812	1
0.8	154.7	43.8	1000	-1131	1131	221.6	47.7	3445.3	4995.7	4.188	3.345	53.2	2756.2	4134.4	2.452	2	94.2	2756.2	5512.5	1550.4	1	43.8	108134	4.381	5340.2	73.5	1.716	5340.2	-0.8	6029.3	1187	1033.6	-1187	352	73.5	108134	0.7598	1
-0.4	138.4	42.8	880	-813	880	186.7	43.9	2756.2	4995.7	3.913	3.214	52.2	3100.8	3100.8	1.271	1	90.3	2411.7	5512.5	2239.5	0.5	42.9	56051	4.509	2928.5	71.4	1.355	2928.5	-0.1	5857	1602.5	1033.6	-1424.4	150	71.4	56051	0.6598	0
14.2	198.1	45.9	2063	-2297	2297	638.7	45	2928.5	3100.8	2.409	2.801	55.3	861.3	2928.5	0.801	0.6	91.4	2584	3445.3	172.3	0.1	46	35325	4.494	3100.8	77.9	1.294	3100.8	2.2	4823.4	1187	1033.6	-1246.4	91	77.9	35325	0.7065	0
-8.5	103.9	40.3	1269	-1395	1395	443.6	37.5	4306.6	5168	4.075	3.576	49.7	3617.6	4995.7	0.52	0.4	84	2067.2	5684.8	861.3	0.2	40.4	22932	4.432	4995.7	67.2	1.744	4995.7	-0.7	6029.3	1068.3	2584	-1187	83	67.2	22932	0.5866	0
-7.1	227.5	47.1	5071	-4175	5071	1022	49.9	4651.2	5340.2	3.615	3.093	56.5	2067.2	4995.7	1.893	1.3	96.4	3445.3	5512.5	689.1	0.5	47.2	83482	4.265	5340.2	77.8	1.624	5340.2	0.2	5857	890.3	2928.5	-890.3	304	77.8	83482	0.8804	1
-9.5	187.2	45.4	3232	-3046	3232	803.3	49.1	3789.8	5340.2	4.101	3.303	54.8	2756.2	4995.7	2.342	1.8	95.6	2928.5	5684.8	1550.4	0.8	45.4	103282	4.466	5512.5	74.9	1.765	5512.5	1.3	6029.3	1009	1033.6	-1127.7	368	74.9	103282	0.8662	1
-0.6	130.6	42.3	876	-830	876	161.8	43.3	2928.5	4134.4	3.732	3.127	51.6	2928.5	3100.8	1.251	1	89.8	2411.7	5340.2	1205.9	0.8	42.3	55169	4.553	2928.5	74.8	1.343	2928.5	-0.3	5684.8	1127.7	1033.6	-890.3	143	74.8	55169	0.6427	0
-1.6	82.1	38.3	567	-570	570	123.4	36.6	3100.8	3789.8	4.22	3.466	47.7	3617.6	3445.3	0.682	0.6	83.1	1894.9	5512.5	689.1	0.4	38.4	30076	4.46	3100.8	66.2	2.165	3100.8	-3.1	6029.3	1483.8	1033.6	-1424.4	105	66.2	30076	0.366	0
4.4	90.8	39.2	802	-766	802	160	39.3	2928.5	4995.7	4.548	3.851	48.5	3617.6	3789.8	1.031	0.8	85.8	2067.2	5684.8	2067.2	0.4	39.2	45467	4.907	4823.4	67	2.284	4823.4	-0.2	5684.8	1602.5	0	-1899.2	184	67	45467	0.4732	0
0.2	230.3	47.2	1820	-1984	1984	294.2	47.6	4651.2	5340.2	3.754	3.549	56.6	2239.5	4995.7	1.08	0.7	94.1	3617.6	5857	689.1	0.1	47.3	47628	4.556	4823.4	80	1.602	4823.4	-1.8	6029.3	890.3	1033.6	-890.3	186	80	47628	0.5618	0
-0.5	148	43.4	1401	-1242	1401	232.6	45.5	2756.2	3100.8	3.255	3.107	52.7	2756.2	2928.5	1.616	1.3	91.9	2411.7	5168	344.5	0.3	43.4	71265	4.285	2928.5	76.1	2.514	2928.5	0.2	5684.8	949.6	1033.6	-1187	192	76.1	71265	0.614	0
-17.1	106.2	40.5	3175	-3307	3307	1129.8	38.6	3445.3	4823.4	4.345	3.349	49.8	3273	3962.1	0.638	0.6	85	2239.5	5512.5	1378.1	0.3	40.5	28136	4.389	4478.9	66.6	1.94	4478.9	-5.5	5857	1068.3	1033.6	-712.2	110	66.6	28136	0.4455	0
-4.9	310.5	49.8	2357	-2447	2447	616.5	49.2	4478.9	5168	3.779	2.803	59.1	3100.8	4995.7	0.868	0.5	95.7	2584	5684.8	689.1	0.1	49.8	38279	4.526	5168	81.4	1.434	5168	-1	6029.3	890.3	2411.7	-890.3	106	81.4	38279	0.7659	0
-11.1	194	45.8	5777	-3300	5777	1362.1	46.5	4306.6	5168	4.1	3.431	55.2	3100.8	4823.4	1.19	0.8	93	2756.2	5857	861.3	0.1	45.8	52479	4.463	4823.4	77.6	2.036	4823.4	-0.9	6029.3	890.3	1033.6	-890.3	190	77.6	52479	0.5171	0
-28.1	149.4	43.5	1272	-1669	1669	421.5	40.8	4478.9	5340.2	3.909	3.281	52.8	2584	5168	0.536	0.5	87.2	3100.8	5684.8	861.3	0.3	43.5	23638	4.38	5340.2	69.4	1.62	5340.2	-2	6029.3	1068.3	1205.9	-1424.4	80	69.4	23638	0.8	0
-10.9	135.4	42.6	925	-966	966	268.8	41.4	2584	3100.8	3.181	2.687	52	1894.9	2756.2	0.761	0.6	87.9	2411.7	4306.6	516.8	0.4	42.6	33560	4.565	2928.5	72.5	1.388	2928.5	-0.7	5340.2	949.6	2411.7	-949.6	67	72.5	33560	0.5725	0
-4.8	91.8	39.3	1067	-774	1067	203.5	39	2584	3962.1	4.314	3.45	48.6	3617.6	2928.5	0.94	0.8	85.5	1894.9	5512.5	1378.1	0.4	39.3	41454	4.511	2756.2	68.2	1.806	2756.2	0.6	5857	949.6	1205.9	-949.6	140	68.2	41454	0.6389	0
-11.9	174	44.8	1695	-1990	1990	455	45.1	3617.6	5168	4.128	3.375	54.1	3617.6	4995.7	1.077	0.7	91.6	2067.2	5684.8	1550.4	0.2	44.8	47496	4.54	5168	74.6	1.458	5168	-1.3	6029.3	1602.5	1033.6	-1246.4	135	74.6	47496	0.5795	0
-12.4	201.9	46.1	4654	-5476	5476	1602.1	45	4823.4	5340.2	3.637	3.507	55.5	2584	5168	0.769	0.4	91.5	3273	5857	516.8	0.1	46.2	33913	4.566	5168	76.5	1.783	5168	0.9	6029.3	1543.1	1033.6	-1483.8	118	76.5	33913	0.5585	0
9.2	152.7	43.7	2257	-2675	2675	627.2	43	2756.2	3100.8	3.012	2.931	53	2239.5	2928.5	0.851	0.7	89.4	2411.7	4651.2	344.5	0.4	43.7	37529	4.525	2928.5	74.7	1.33	2928.5	-0.8	5857	890.3	1205.9	-1009	72	74.7	37529	0.6724	0
7.6	120.1	41.6	3040	-3753	3753	788.8	42	2584	3617.6	4.289	3.457	50.7	3789.8	2756.2	1.091	1	88.2	1722.7	5512.5	1033.6	0.7	41.4	48113	4.581	2756.2	71.5	1.755	2756.2	-3.2	6029.3	1246.4	1033.6	-1246.4	169	71.5	48113	0.5559	0
-0.6	108.8	40.7	1367	-1932	1932	360.4	38.3	2584	4478.9	3.922	3.595	50.1	3617.6	2756.2	0.575	0.4	84.8	1894.9	5512.5	1894.9	0.1	40.8	25357	4.586	2756.2	72.1	2.051	2756.2	1.2	5857	1305.7	1033.6	-1661.8	79	72.1	25357	0.3636	0
1	199	46	1762	-1917	1917	484.9	47.8	2928.5	5168	3.874	2.954	55.3	2928.5	3273	1.524	1.2	94.3	2584	5512.5	2239.5	1	46	67208	4.485	2928.5	76.4	3.621	2928.5	-1.6	6029.3	949.6	2067.2	-890.3	209	76.4	67208	0.6838	0
-0.2	182.5	45.2	2006	-1786	2006	449	47.5	2756.2	4823.4	4.103	3.259	54.6	3445.3	2928.5	1.672	1.4	93.9	2067.2	5512.5	2067.2	0.7	45.3	73735	4.065	2756.2	76.9	1.489	2756.2	-1.9	6029.3	1187	1033.6	-1127.7	262	76.9	73735	0.75	0
2.1	125.5	42	796	-907	907	174.3	43.1	2584	2928.5	3.415	3.059	51.3	2067.2	2756.2	1.286	1	89.5	1894.9	3962.1	344.5	0.7	42	56713	4.577	2928.5	72.1	1.36	2928.5	-0.1	4306.6	771.6	1033.6	-830.9	186	72.1	56713	0.6321	0
1	94	39.5	709	-611	709	134.3	40	2928.5	5168	4.351	3.402	48.8	3273	3617.6	1.123	0.9	86.5	2239.5	5512.5	2239.5	0.6	39.5	49524	4.42	2928.5	68.3	1.693	2928.5	2.2	5684.8	1068.3	1033.6	-1068.3	155	68.3	49524	0.6253	0
-0.3	104.1	40.4	884	-914	914	162	43.9	2584	3100.8	3.844	3.383	49.7	2756.2	2928.5	2.27	2	90.4	1894.9	4651.2	516.8	0.8	40.4	100107	4.442	2928.5	75.4	1.542	2928.5	0.3	5512.5	1305.7	1033.6	-1365.1	332	75.4	100107	0.5064	0
0.4	128.2	42.2	855	-891	891	156	44.5	2584	2928.5	3.359	3.146	51.5	2584	2756.2	1.706	1.5	90.9	1894.9	4478.9	344.5	0.9	42.2	75235	4.331	2928.5	75.4	2.189	2928.5	0.2	5340.2	1127.7	1378.1	-1068.3	267	75.4	75235	0.6718	0
0.4	127.2	42.1	855	-761	855	152.5	44.8	2584	3273	3.868	3.156	51.4	3273	2928.5	1.86	1.6	91.2	2067.2	5340.2	689.1	0.6	42.1	82026	4.394	2756.2	73.8	2.164	2756.2	0.9	5512.5	1305.7	1033.6	-1305.7	255	73.8	82026	0.6927	0
-0.6	119.2	41.5	804	-835	835	153.4	45.4	2756.2	3445.3	4.036	3.195	50.9	3273	2928.5	2.449	2.2	91.9	1894.9	5168	689.1	1	41.5	108001	4.421	2928.5	72.7	1.397	2928.5	-0.4	5857	1246.4	1033.6	-1246.4	317	72.7	108001	0.7073	0
0.5	200.1	46	2088	-2042	2088	237.6	52	3273	5340.2	4.294	3.155	55.4	3100.8	4651.2	3.962	3.1	98.5	2756.2	5857	2067.2	1	46.1	174724	4.148	5168	78.5	1.423	5168	-0.6	6029.3	1305.7	1033.6	-1424.4	547	78.5	174724	0.8637	1
-0.6	277.3	48.9	2356	-2184	2356	291.8	54.1	2928.5	5168	4.224	2.89	58.2	3100.8	3617.6	3.343	2.2	100.5	2584	5684.8	2239.5	1.5	48.9	147426	4.48	5684.8	80.9	1.995	5684.8	0.8	5684.8	1246.4	1550.4	-1305.7	461	80.9	147426	0.9036	0
1.5	250.7	48	1670	-1623	1670	294.6	49.8	2928.5	3445.3	3.057	2.585	57.3	1033.6	3273	1.533	1.2	96.3	2584	3617.6	516.8	0.7	48	67605	4.199	3445.3	80.8	2.466	3445.3	0.5	5512.5	949.6	2067.2	-949.6	203	80.8	67605	0.803	0
-2.5	401.3	52.1	3730	-3565	3730	448.9	54.5	4823.4	5340.2	3.574	3.411	61.4	2411.7	4995.7	1.77	0.9	101	3273	5684.8	516.8	0.1	52.1	78057	4.304	4995.7	86	2.014	4995.7	-1.6	5857	1127.7	1722.7	-949.6	279	86	78057	0.582	1
0.9	127.7	42.1	876	-1161	1161	236.8	40.7	2756.2	3100.8	3.225	2.736	51.4	1378.1	2928.5	0.723	0.6	87.2	2067.2	3445.3	344.5	0.3	42.1	31884	4.304	2928.5	74.5	1.53	2928.5	-1.2	3445.3	474.8	1722.7	-474.8	102	74.5	31884	0.5904	0
2.3	468.6	53.4	4261	-2797	4261	552.5	55.8	2928.5	3617.6	2.981	2.244	62.7	1550.4	3445.3	1.745	1.3	102.3	2756.2	4306.6	689.1	0.7	53.4	76954	3.571	3445.3	88	1.376	3445.3	-1.2	5684.8	415.5	2067.2	-830.9	203	88	76954	0.8486	0
4.7	380.7	51.6	3087	-3340	3340	457.3	52.8	4651.2	5340.2	3.541	3.15	61	2411.7	4995.7	1.309	0.8	99.3	3273	5684.8	689.1	0.1	51.6	57727	4.476	5168	84.8	1.584	5168	-0.5	6029.3	1187	2239.5	-1068.3	187	84.8	57727	0.5698	1
-4.3	478.2	53.6	3561	-3496	3561	571.5	56.2	2928.5	3617.6	3.147	2.437	62.9	2584	3445.3	1.806	1	102.6	2584	5168	689.1	0.5	53.6	79645	4.254	3445.3	88.7	1.319	3445.3	1.2	5512.5	1305.7	1550.4	-1009	191	88.7	79645	0.7331	0
0.9	467.4	53.4	4770	-4496	4770	540.6	57.1	3445.3	5168	4.063	2.654	62.8	3100.8	4306.6	2.331	1.5	103.6	2756.2	5857	1722.7	0.6	53.4	102797	4.051	3617.6	86.6	1.293	3617.6	0.7	6029.3	1187	1033.6	-1127.7	262	86.6	102797	0.8667	0
-1.2	377.1	51.5	3165	-3121	3165	396.4	54.4	2928.5	3617.6	2.864	2.586	60.8	1205.9	3445.3	1.947	1.2	100.9	2584	3789.8	689.1	0.7	51.5	85863	4.451	3617.6	86.9	1.8	3617.6	-0.8	3789.8	652.9	1033.6	-652.9	228	86.9	85863	0.9046	0
-0.2	409.6	52.2	3692	-3632	3692	426.4	57.9	3445.3	4651.2	3.977	2.734	61.6	2411.7	4306.6	3.677	2	104.4	2756.2	5168	1205.9	1.2	52.3	162156	4.376	4478.9	87.4	1.654	4478.9	-0.9	6029.3	1305.7	1033.6	-1127.7	516	87.4	162156	0.8287	0
0.2	310	49.8	1946	-1994	1994	339.8	51.6	2928.5	4995.7	3.652	2.559	59.2	2756.2	3445.3	1.492	1.1	98	2584	5340.2	2067.2	0.8	49.9	65797	3.374	3617.6	82.1	3.157	3617.6	-2.4	5340.2	830.9	1722.7	-1068.3	184	82.1	65797	0.9222	0
0.3	388.4	51.8	2851	-3287	3287	410.8	55.5	3273	4995.7	3.387	2.571	61.1	2756.2	3445.3	2.327	1.6	101.9	2584	5340.2	1722.7	1.1	51.8	102621	4.445	3445.3	85.9	1.393	3445.3	-1.3	6029.3	1009	1033.6	-1068.3	265	85.9	102621	0.8853	0
0.2	356.6	51	2743	-2688	2743	370.6	52.3	3273	3789.8	3.166	2.338	60.4	2584	3445.3	1.347	1.1	98.8	2756.2	5340.2	516.8	0.4	51.1	59403	4.25	3445.3	86.2	1.287	3445.3	-1.5	5340.2	593.5	2067.2	-593.5	152	86.2	59403	0.8664	0
-0.1	95	39.6	635	-844	844	148.6	42.2	2411.7	2928.5	3.695	3.234	48.9	2756.2	2756.2	1.819	1.5	88.6	1722.7	4478.9	516.8	0.7	39.6	80218	4.543	2928.5	72.3	2.156	2928.5	-0.1	6029.3	1483.8	1033.6	-1365.1	270	72.3	80218	0.4753	0
-0.8	370	51.4	2807	-2687	2807	381.7	55.5	3100.8	3617.6	3.368	2.737	60.7	2584	3445.3	2.609	1.8	102	2584	5168	516.8	0.8	51.4	115057	4.577	3445.3	86.1	1.497	3445.3	-1.3	6029.3	1068.3	1033.6	-1424.4	330	86.1	115057	0.8899	0
-1.5	239	47.6	1799	-1634	1799	289.7	48.9	3789.8	4823.4	4.183	3.682	56.9	3273	4134.4	1.361	1.1	95.4	2584	5857	1033.6	0.4	47.6	60020	4.536	4134.4	79.3	1.619	4134.4	1	6029.3	1246.4	1722.7	-1305.7	261	79.3	60020	0.8721	0
-0.6	332.5	50.4	2571	-2502	2571	362.7	55.6	2928.5	4651.2	4.003	2.722	59.7	2756.2	3445.3	3.292	2.2	102	2584	5340.2	1722.7	1.1	50.4	145177	4.406	3273	85	2.289	3273	-1.2	5684.8	1127.7	1550.4	-1305.7	416	85	145177	0.8457	0
-4.4	148.5	43.4	1136	-1009	1136	196.4	44.7	2756.2	3445.3	3.414	2.927	52.8	1894.9	3100.8	1.352	1.2	91.2	2584	4478.9	689.1	0.7	43.4	59623	4.463	3445.3	74.4	1.413	3445.3	0.5	5857	890.3	2067.2	-890.3	135	74.4	59623	0.5343	0
1.1	102	40.2	682	-599	682	149.3	37.7	2239.5	2928.5	3.528	2.994	49.5	2756.2	2756.2	0.56	0.5	84.1	1722.7	4478.9	689.1	0.3	40.2	24696	4.476	2756.2	72	1.419	2756.2	-1.9	4478.9	890.3	1550.4	-830.9	55	72	24696	0.5751	0
-0.1	112.8	41	813	-973	973	166.6	40.9	2584	3962.1	4.395	3.33	50.4	3962.1	2928.5	0.961	0.8	87.3	1722.7	5684.8	1378.1	0.5	41	42381	4.453	2756.2	68.7	1.545	2756.2	-1.1	6029.3	1187	1033.6	-949.6	150	68.7	42381	0.6254	0
0.7	174	44.8	1353	-1118	1353	220.7	49.1	3273	5340.2	4.265	3.254	54.1	3273	4651.2	2.696	1.9	95.6	2239.5	5512.5	2067.2	0.8	44.8	118894	4.273	5512.5	73.6	2.001	5512.5	1.2	5684.8	1365.1	1033.6	-1305.7	404	73.6	118894	0.8095	1
-0.2	88.8	39	582	-565	582	122.9	37.9	2928.5	4995.7	4.565	3.733	48.3	3445.3	3962.1	0.78	0.7	84.4	2067.2	5512.5	2067.2	0.4	39	34398	4.561	5340.2	66	2.117	5340.2	2.5	5857	1009	2239.5	-1068.3	112	66	34398	0.3829	0
-0.7	129.5	42.2	1086	-1000	1086	157.7	45.9	2584	3789.8	4.372	3.194	51.6	3789.8	3100.8	2.304	1.9	92.3	1722.7	5512.5	1205.9	1.2	42.3	101607	4.512	3789.8	71.4	1.731	3789.8	-0.6	5512.5	1068.3	1033.6	-1246.4	335	71.4	101607	0.665	0
0.6	137.1	42.7	1462	-1308	1462	200.3	48.8	2928.5	4995.7	4.54	3.418	52.1	3445.3	3962.1	4	3.4	95.2	2067.2	5512.5	2067.2	2.1	42.7	176401	4.489	2928.5	72.1	2.348	2928.5	-0.6	6029.3	1305.7	1550.4	-1305.7	586	72.1	176401	0.7148	0
0.4	102.1	40.2	727	-941	941	199.4	39.9	2928.5	4651.2	4.202	3.295	49.5	2756.2	3445.3	0.932	0.8	86.3	2584	5340.2	1722.7	0.5	40.2	41102	4.516	5340.2	67.2	1.752	5340.2	0.6	5857	1009	1894.9	-1009	134	67.2	41102	0.5265	0
-0.7	189	45.5	1147	-1209	1209	236.4	46.7	2756.2	3273	3.567	2.882	54.8	2411.7	2928.5	1.306	1	93.1	2067.2	4478.9	516.8	0.7	45.5	57595	4.505	2756.2	77.3	1.442	2756.2	0.7	5340.2	890.3	1550.4	-771.6	158	77.3	57595	0.6578	0
-0.1	148.4	43.4	1057	-932	1057	216.5	46.3	3273	4995.7	4.374	3.171	52.8	3273	4134.4	1.939	1.7	92.8	2584	5857	1722.7	0.9	43.5	85510	4.424	5857	73.7	1.291	5857	1.2	6029.3	1246.4	1033.6	-1305.7	259	73.7	85510	0.4805	0
0	198.3	45.9	1368	-1554	1554	282.1	49.5	2928.5	4651.2	4.306	2.963	55.2	3445.3	3617.6	2.29	2	96	2411.7	5857	1722.7	0.8	45.9	100989	4.431	3617.6	78.9	1.584	3617.6	0.2	6029.3	1424.4	1550.4	-1305.7	324	78.9	100989	0.8048	0
-0.8	338	50.6	2227	-2255	2255	357.7	55	3617.6	5512.5	3.789	3.035	59.9	3100.8	5340.2	2.74	1.6	101.4	2756.2	5857	1894.9	0.8	50.6	120834	4.509	5340.2	83.2	1.605	5340.2	-0.4	5857	1365.1	1550.4	-1305.7	378	83.2	120834	0.84	1
0.2	336.1	50.5	2295	-2378	2378	356.3	55.1	4306.6	5340.2	3.88	3.046	59.8	2928.5	5168	2.842	1.8	101.5	2756.2	5684.8	1033.6	0.7	50.5	125332	4.409	5340.2	83.9	1.498	5340.2	-0.9	6029.3	1305.7	1550.4	-1305.7	403	83.9	125332	0.8509	1
0.9	226.8	47.1	1630	-1623	1630	250.7	47	2756.2	3273	3.043	2.612	56.4	1205.9	2928.5	0.972	0.7	93.4	2411.7	3617.6	516.8	0.4	47.1	42865	4.213	2584	80.5	1.328	2584	-0.5	3617.6	474.8	1722.7	-474.8	118	80.5	42865	0.7493	0
-0.7	120.9	41.7	692	-1278	1278	170.1	43	2756.2	4478.9	4.333	3.355	51	3617.6	2928.5	1.369	1.2	89.5	1894.9	5512.5	1722.7	0.7	41.7	60373	4.49	2756.2	70.6	1.621	2756.2	-0.6	5857	1127.7	1550.4	-1305.7	201	70.6	60373	0.4852	0
1.3	455.1	53.2	2486	-2508	2508	473.6	56.4	3617.6	5168	3.881	2.729	62.5	2928.5	4823.4	2.124	1.6	102.9	2584	5512.5	1550.4	0.8	53.1	93669	4.907	4823.4	83.2	1.469	4823.4	0.7	5684.8	1721.2	0	-1780.5	259	83.2	93669	0.9467	1
0.2	309.2	49.8	1665	-1839	1839	332.5	54.7	2756.2	5168	4.253	3.007	59.1	3273	3617.6	3.068	2.4	101.1	2411.7	5684.8	2411.7	1.2	49.8	135299	4.344	2584	80.5	3.14	2584	0.5	6029.3	1068.3	1550.4	-1246.4	394	80.5	135299	0.895	1
0.6	309	49.8	1990	-2385	2385	366.3	55.2	2928.5	5168	4.234	2.957	59.1	2928.5	4306.6	3.48	2.6	101.6	2584	5512.5	2239.5	0.9	49.8	153468	4.274	5168	82	1.627	5168	-0.4	5684.8	1068.3	1722.7	-1187	450	82	153468	0.7998	1
1.8	346.3	50.8	1963	-2633	2633	431	54	3617.6	4651.2	4.064	2.953	60.1	2584	3962.1	2.078	1.8	100.4	2928.5	5512.5	1033.6	0.8	50.8	91640	4.214	3789.8	82.7	1.735	3789.8	1.4	6029.3	1246.4	1894.9	-1305.7	272	82.7	91640	0.9455	1
-1.5	438.4	52.8	3445	-3093	3445	510.3	50.7	4478.9	5512.5	3.646	3.098	62.2	3617.6	4823.4	0.606	0.3	97.2	2411.7	6029.3	1033.6	0.1	52.9	26725	4.449	4478.9	87.6	0.239	4478.9	2.9	6029.3	1365.1	1894.9	-1246.4	88	87.6	26725	0.7464	0
-1.7	179.9	45.1	1153	-1323	1323	220.4	45.1	2239.5	2756.2	3.428	2.875	54.4	1894.9	2584	0.993	0.8	91.5	1894.9	3789.8	516.8	0.3	45.1	43792	4.4	2756.2	77.8	1.369	2756.2	0.5	5340.2	1009	1722.7	-949.6	127	77.8	43792	0.652	0
0.2	116.1	41.3	738	-648	738	152.8	42.2	2239.5	4134.4	4.245	3.374	50.7	3617.6	2584	1.237	1.1	88.7	1894.9	5512.5	1894.9	0.8	41.4	54551	4.579	2067.2	72.6	1.528	2067.2	-0.6	6029.3	1246.4	1033.6	-949.6	179	72.6	54551	0.493	0
-0.4	143.3	43.1	1053	-995	1053	171.8	47.6	2411.7	4134.4	4.382	3.453	52.4	3445.3	2928.5	2.798	2.5	94	1894.9	5340.2	1722.7	1.3	43.1	123392	4.522	2756.2	75.9	1.595	2756.2	-0.1	5684.8	1009	1550.4	-1127.7	408	75.9	123392	0.6234	1
-0.6	108.1	40.7	620	-641	641	140.8	42.1	2756.2	4823.4	4.566	3.807	50	3445.3	3617.6	1.381	1.2	88.5	1894.9	5340.2	2067.2	0.6	40.7	60902	4.545	2756.2	67.4	2.119	2756.2	0	5684.8	1127.7	1378.1	-1305.7	244	67.4	60902	0.6008	1
0.3	370	51.4	2230	-2186	2230	381.6	54.4	4306.6	5168	3.884	3.033	60.7	2411.7	4823.4	1.997	1.5	100.8	3100.8	5512.5	861.3	0.7	51.4	88067	4.17	4995.7	80.4	1.907	4995.7	1.1	5684.8	890.3	2411.7	-1009	292	80.4	88067	0.9317	1
-0.8	159	44	1098	-1040	1098	183.2	43.9	2756.2	3445.3	3.405	3.357	53.3	2411.7	2756.2	0.973	0.9	90.4	2584	4995.7	689.1	0.5	44	42909	4.475	2756.2	76.9	1.432	2756.2	-1.1	5512.5	949.6	2411.7	-890.3	134	76.9	42909	0.5045	1
1.3	207.7	46.3	1488	-1654	1654	227.2	43.9	2756.2	3445.3	3.285	2.932	55.5	1205.9	3100.8	0.572	0.4	90.2	2584	3789.8	689.1	0.1	46.2	25225	4.411	3273	76.8	1.388	3273	1.2	3962.1	534.2	1722.7	-712.2	80	76.8	25225	0.5279	0
1.5	104.1	40.4	618	-624	624	138.8	39.2	3273	4478.9	4.408	3.657	49.7	3273	3617.6	0.77	0.7	85.7	2067.2	5340.2	1205.9	0.3	40.3	33957	4.588	3617.6	69.8	1.872	3617.6	1.1	5512.5	949.6	1894.9	-1009	115	69.8	33957	0.3094	1
-0.3	176	44.9	1207	-1152	1207	203.7	48.4	3445.3	4651.2	4.368	3.406	54.2	2928.5	3962.1	2.241	1.8	94.9	2584	5512.5	1205.9	0.9	44.9	98828	4.406	3273	73	1.867	3273	1.1	5857	1187	1894.9	-1305.7	284	73	98828	0.8407	1
-0.9	171.4	44.7	1281	-1388	1388	194.2	46	2756.2	3445.3	3.503	2.961	54	1550.4	2928.5	1.341	1	92.4	2239.5	3789.8	689.1	0.1	44.7	59138	4.372	2928.5	78.7	1.454	2928.5	0.3	5684.8	1424.4	1205.9	-1068.3	160	78.7	59138	0.5671	0
-2.4	99.9	40	661	-613	661	133.3	39.7	2756.2	3617.6	3.782	3.242	49.3	2928.5	3273	0.925	0.9	86.1	2067.2	4995.7	861.3	0.5	40	40793	4.489	3445.3	70.3	1.548	3445.3	0.8	5512.5	1246.4	1894.9	-1187	128	70.3	40793	0.4075	0
-0.8	119.8	41.6	768	-790	790	157.3	38.7	3789.8	5512.5	4.294	3.701	50.9	3617.6	5168	0.517	0.4	85.1	2411.7	6029.3	1722.7	0.1	41.6	22800	4.397	5340.2	72	2.001	5340.2	-0.3	6029.3	1127.7	1033.6	-1127.7	76	72	22800	0.5337	0
-1.5	94.8	39.5	505	-650	650	133.4	38.1	3100.8	4823.4	4.545	3.735	48.9	3445.3	3962.1	0.711	0.6	84.5	2067.2	5512.5	1722.7	0.3	39.5	31355	4.558	4306.6	66.5	2.483	4306.6	-0.5	5512.5	1246.4	1722.7	-1246.4	108	66.5	31355	0.3918	1
1.5	355.4	51	2676	-2491	2676	374.5	54.7	4478.9	5340.2	3.507	3.116	60.3	2411.7	5340.2	2.316	1.5	101.1	3273	5684.8	861.3	0.7	51	102136	4.278	5340.2	84.8	1.434	5340.2	-0.4	5857	1009	1205.9	-949.6	339	84.8	102136	0.8922	1
0	459.8	53.3	3200	-3249	3249	469	57	5168	5512.5	2.804	3.019	62.6	1550.4	5340.2	2.351	1.4	103.4	4134.4	5684.8	344.5	0.6	53.3	103679	4.398	5340.2	88	1.317	5340.2	0.4	5857	1009	1894.9	-1068.3	305	88	103679	0.8494	1
0.5	95	39.6	563	-599	599	130.8	39.8	3789.8	5168	4.205	3.553	48.9	2928.5	4478.9	1.047	0.9	86.2	2584	5512.5	1378.1	0.4	39.6	46173	4.409	5340.2	68	2.077	5340.2	0.5	5684.8	1187	1894.9	-1187	174	68	46173	0.4404	1
-0.3	358.2	51.1	1734	-2034	2034	372.5	54.2	3962.1	5340.2	3.712	2.75	60.4	2239.5	5168	2.05	1.5	100.7	3273	5512.5	1378.1	0.8	51.1	90405	4.225	5340.2	81.4	1.472	5340.2	0.6	5857	1958.6	0	-1899.2	203	81.4	90405	0.9079	1
0.1	333.1	50.5	2097	-2023	2097	348.7	53.7	5168	5340.2	2.987	2.959	59.8	1894.9	5340.2	2.125	1.4	100.2	3617.6	5512.5	172.3	0.7	50.4	93712	4.331	5340.2	83.4	1.369	5340.2	-0.4	5684.8	1068.3	2411.7	-1068.3	296	83.4	93712	0.8702	1
-0.2	158.9	44	964	-775	964	186.8	45.8	2239.5	2584	3.271	2.797	53.3	1550.4	2411.7	1.489	1.3	92.2	1894.9	3445.3	344.5	0.7	44	65665	2.198	2411.7	75.7	2.198	2411.7	1.7	5684.8	1068.3	1378.1	-1365.1	212	75.7	65665	0.6803	0
0.2	242.8	47.7	1438	-1540	1540	260.5	50.9	4478.9	5512.5	3.618	3.144	57	2584	5340.2	2.095	1.5	97.4	3100.8	5684.8	1033.6	0.7	47.7	92389	4.315	5340.2	78.4	1.736	5340.2	0.9	5684.8	1187	2239.5	-1009	338	78.4	92389	0.8906	1
0.9	94.5	39.5	583	-513	583	129	37.3	2756.2	3445.3	3.911	3.331	48.8	2411.7	2928.5	0.601	0.5	83.8	2239.5	4651.2	689.1	0.3	39.5	26504	4.371	2928.5	67.9	1.952	2928.5	-0.9	5857	593.5	2411.7	-712.2	103	67.9	26504	0.3961	0
0.1	169	44.6	1114	-1183	1183	190	47.9	2928.5	3445.3	3.653	3.357	53.9	2756.2	3100.8	2.136	1.7	94.3	2584	5340.2	516.8	1.5	44.5	94198	4.451	2756.2	76.9	1.399	2756.2	0.6	6029.3	1424.4	1033.6	-1424.4	300	76.9	94198	0.5965	1
-0.2	208.2	46.4	1141	-1210	1210	227.6	49.5	3962.1	5340.2	4.143	3.38	55.7	2584	4651.2	2.07	1.5	96	3100.8	5684.8	1378.1	0.6	46.4	91287	4.427	4478.9	73.8	2.611	4478.9	0.5	5857	890.3	1894.9	-949.6	312	73.8	91287	0.8499	1
-0.3	221.1	46.9	1266	-1279	1279	239.3	50.3	4306.6	5340.2	3.92	3.188	56.2	2584	4995.7	2.206	1.6	96.8	2928.5	5512.5	1033.6	0.8	46.9	97285	4.383	5340.2	75.5	1.821	5340.2	0.9	5684.8	1187	1033.6	-1424.4	364	75.5	97285	0.8539	1
[truncated: 2,254 more rows]
