# Supplementary material for: Bioacoustics for species management: two case studies with a Hawaiian forest bird
Source: Ecol Evol. 2015 Oct 5;5(20):4696–705. doi: 10.1002/ece3.1743 (PMC4670053; doi:10.1002/ece3.1743)
Supplement: Supplementary file 4 [file ECE3-5-4696-s004.R]

#Supplementary material from Sebastian-Gonzalez et al. 
#Bioacoustics for species management
#Methods in Ecology and Evolution

########################################################################
##################   Merging files Script    ###########################
########################################################################


#First go to Misc -> Change working directory and select the 
#folder where all your selection tables are


  file_list <- list.files() #Creates a list with all the files in the folder selected
  
  for (file in file_list){
    
    # if the merged dataset does not exist, create it
    if (!exists("matrix")){
      matrix <- read.table(file, header=TRUE, sep="\t")
    }
    
    # if the merged dataset does exist, append to it
    if (exists("matrix")){
      temp_matrix <-read.table(file, header=TRUE, sep="\t")
      matrix<-rbind(matrix, temp_matrix)
      rm(temp_matrix)
    }
    
  }


#Formating matrix to be used for the SVM
matrix[order(matrix[,2]),]->matrix #Order matrix per Spectrogram/Waveform
rows=nrow(matrix) #Calculates number of rows
spec<-matrix[1:(rows/2),] #Select only the values of the spectrogram
wave<-matrix[((rows/2)+1):rows,] #Select only the values of the waveform
seq(1,(rows/2),1)->id #Creates an id for each selection
spec2<- cbind(id,spec) #Gives the id to each selection in the spectrogram 
wave2<- cbind(id,wave)#Gives the id to each selection in the waveform
merge(spec2, wave2, by = "id", all = TRUE)->matrix2 #It joins the information of the spectogram and vaweform


#Saving the details on where each song is located to be able to locate them after the analyses.
matrix2[,c( "Selection.x", "End.File.x", "High.Freq..Hz..x", "Low.Freq..Hz..x", "Begin.Time..s..x", "End.Time..s..x")]->matrix_loc #Save the information on the location (frequency, file and time)
colnames(matrix_loc)<-c( "Selection", "End.File", "High.Freq..Hz.", "Low.Freq..Hz.", "Begin.Time..s.", "End.Time..s.") Save the column names
write.table(matrix, file="/Desktop/location.matrix.txt",row.names=FALSE, col.names=TRUE) #Saves the matrix in the desktop

#Leaving only those columns that match the svm
matrix2[,c( "Avg.Amp..u..y",  "F.RMS.Amp..U..y",  "Leq..dB..y", "Max.Amp..U..y", "Min.Amp..U..y", 
         "Peak.Amp..U..y", "RMS.Amp..U..y", "SEL..dB..y",  "Q1.Freq..Hz..x" ,  "Q3.Freq..Hz..x", 
         "Agg.Entropy..bits..x", "Avg.Entropy..bits..x", "Avg.Power..dB..x", "BW.90...Hz..x", "Center.Freq..Hz..x", "Delta.Time..s..y", 
         "Dur.90...s..x" , "Energy..dB..x", "Freq.5...Hz..x", "Freq.95...Hz..x", "IQR.BW..Hz..x", "IQR.Dur..s..x", "Inband.Power..dB..x", "Length..frames..y",
         "Max.Entropy..bits..x", "Max.Freq..Hz..x", "Max.Power..dB..x", "Min.Entropy..bits..x", "Peak.Freq..Hz..x", "PFC.Avg.Slope..Hz.ms..x", 
         "PFC.Max.Freq..Hz..x",  "PFC.Max.Slope..Hz.ms..x", "PFC.Min.Freq..Hz..x", "PFC.Min.Slope..Hz.ms..x", "PFC.Num.Inf.Pts.x", "Peak.Power..dB..x",  
         "Sample.Length..samples..y","Occupancy.x")]->matrix3

#Matching column names with those of the original file
colnames(matrix3)<- c("Avg.Amp..u.",  "F.RMS.Amp..U.",  "Leq..dB.", "Max.Amp..U.", "Min.Amp..U.", 
                "Peak.Amp..U.", "RMS.Amp..U.", "SEL..dB.", "Q1.Freq..Hz." ,  "Q3.Freq..Hz.", 
                "Agg.Entropy..bits.", "Avg.Entropy..bits.", "Avg.Power..dB.", "BW.90...Hz.", "Center.Freq..Hz.", "Delta.Time..s.", 
                "Dur.90...s." , "Energy..dB.", "Freq.5...Hz.", "Freq.95...Hz.", "IQR.BW..Hz.", "IQR.Dur..s.", "Inband.Power..dB.", "Length..frames.",
                "Max.Entropy..bits.", "Max.Freq..Hz.", "Max.Power..dB.",  "Min.Entropy..bits.", "Peak.Freq..Hz.", "PFC.Avg.Slope..Hz.ms.", 
                "PFC.Max.Freq..Hz.",  "PFC.Max.Slope..Hz.ms.", "PFC.Min.Freq..Hz.", "PFC.Min.Slope..Hz.ms.", "PFC.Num.Inf.Pts", "Peak.Power..dB.",  
                "Sample.Length..samples.", "Occupancy")

#Saving the matrix to the desktop
write.table(matrix3, file="/Desktop/matrix.txt",row.names=FALSE, col.names=TRUE)
