# Supplementary material for: Bioacoustics for species management: two case studies with a Hawaiian forest bird
Source: Ecol Evol. 2015 Oct 5;5(20):4696–705. doi: 10.1002/ece3.1743 (PMC4670053; doi:10.1002/ece3.1743)
Supplement: Supplementary file 5 [file ECE3-5-4696-s005.R]

#Supplementary material from Sebastian-Gonzalez et al. 
#Bioacoustics for species management
#Methods in Ecology and Evolution

########################################################################
##################   Support Vector Machine (SVM) Script    ##########
########################################################################

#####Load required library
install.packages("e1071") #Install the required package (to be done only once)
library(e1071)  #Load the package (to be done each time you run the SVM)


#######################################################################
#######Train the SVM and calculate its accuracy########################
######################################################################

#First go to Misc -> Change working directory and select the 
#folder where all your selection tables are

#Loading matrix. The matrix needs to be a txt file (Tab-delimited)
matrix = read.table ("your.matrix.name.here.txt",sep="\t", dec = ".", header = TRUE) #This loads your data to train the algorithm
  #If your decimals are commas, change dec = "." to dec = ","
data.frame(matrix) ->matrix2
matrix2$presence<-factor(matrix2$presence) #This makes variable "presence" a factor. "Presence" indicates if the selection includes the target species (Step II)


### Search for the best parameters for the SVM (gamma and cost)
tuned_matrix <- tune.svm(presence ~., data = matrix2, gamma = 10^(-7:7), cost = 10^(-7:7))


#Save these parameters so that you don't need to calculate them all the time, This will save it on the Desktop
tuned_matrix_best<- as.data.frame.matrix(tuned_matrix$best.parameters)
write.table(tuned_matrix, file="/Desktop/tuned_matrix_best.txt", row.names=FALSE, col.names=TRUE)


###Calculate BAC (Balanced accuracy)
bac_loop_matrix <- vector() #Create a vector to save results


#Calculate the BAC 1000 times with different subsets of data and get the mean and standard deviation
for(i in 1:1000){
  
  #Select 70% of the data to train the model and 30% to test it
  indexes = sample(1:nrow(matrix2), size=0.3*nrow(matrix2))
  test = matrix2[indexes, ]
  train = matrix2[-indexes,]
   
  ## Run SVM using best performance parameters
  svm_matrix <- svm(train$presence ~. , data=train, kernel="radial", gamma=tuned_matrix$gamma, cost=tuned_matrix$cost)
  
  ##Test accuracy
  svm.test<-ftable(predict(svm_matrix, test), test$presence)  # Tells you how your svm performance
  
  #Calculate the BAC
  svm.test_m<-data.frame(svm.test)
  bac<- ((((svm.test_m[1,3])/(svm.test_m[1,3]+svm.test_m[3,3]))
          +((svm.test_m[4,3])/(svm.test_m[2,3]+svm.test_m[4,3])))/2)*100
  bac_loop_matrix <- c(bac_loop_matrix, bac)
}

#Calculate the mean BAC and the SD
mean(bac_loop_matrix)
sd(bac_loop_matrix)


############################################################################################
## Finding matrix: Run SVM using best performance parameters
############################################################################################

#Loading matrix with the data where you want to find/quantify the target species
matrix3 = read.table ("your.matrix.name.here.txt",sep="\t", dec = ".", header = TRUE)
  #If your decimals are commas, change dec = "." to dec = ","
data.frame(matrix3)->matrix3


#Selecting the variables
matrix3$presence<-factor(matrix3$presence) #This says that your variable "presence" is a factor


#Load best performance parameters (if they are not loaded from the previous part of the script)
read.table("tuned_matrix_best.txt", sep=" ", dec = ".", header = TRUE)->tuned_matrix_best


#Run SVM with best parameters
svm_matrix <- svm(matrix3$presence ~. , data=matrix3, kernel="radial", gamma=tuned_matrix_best$gamma, cost=tuned_matrix_best$cost)


#Predict using the SVM if the selection is from the target species
finding_matrix<- predict(svm_matrix, matrix3,  type = "response", se.fit = TRUE)
read.table("location.matrix.txt", sep=" ", dec = ".", header = TRUE)->location.matrix #Loading the location of each detection (file, time). See Appendix 5. 
detected <- cbind(location.matrix, finding_amakihi) #Joining the matrix with the detections with their location


#Copy the results into a txt file in the Desktop with a column saying if each selection corresponds to the target species
write.table(detected, file="/Desktop/detected_matrix.txt",row.names=FALSE, col.names=TRUE)

  
