# Supplementary material for: Bioacoustics for species management: two case studies with a Hawaiian forest bird
Source: Ecol Evol. 2015 Oct 5;5(20):4696–705. doi: 10.1002/ece3.1743 (PMC4670053; doi:10.1002/ece3.1743)
Supplement: Supplementary file 6 [file ECE3-5-4696-s006.txt]

"gamma" "cost"
1e-04 1e+05
